# Supplementary material for: Loss of polycomb repressive complex 1 activity and chromosomal instability drive uveal melanoma progression
Source: Nat Commun. 2021 Sep 13;12:5402. doi: 10.1038/s41467-021-25529-z (PMC8438051; doi:10.1038/s41467-021-25529-z)
Supplement: Supplementary file 3 — Supplementary Dataset 1 [file 41467_2021_25529_MOESM3_ESM.xlsx]

## Sheet: Sheet1
GEP2 Signature (Castle Dx)	GEP1 Signature (Castle Dx)	Monosomy 3 Signature	PRC1 Targets	PRT geneset (Genes Upregulated in 92.1 upon PRT treatment (fold change > 1 and false discovery rate (FDR) < 0.05))	Characteristic TCGA genes detected in our single cells cohort				Characteristic TCGA genes detected in Durante et al.				H2AK119Ub peaks	H3K27me3 peaks
CDH1	EIF1B	CITED1	COL13A1	ABCC2	TCGA1	TCGA2	TCGA3	TCGA4	TCGA1	TCGA2	TCGA3	TCGA4	AANAT	5S_rRNA
ECM1	FXR1	CLIP3	COL16A1	ABHD14B	STXBP5L	FXYD1	SUSD2	COL22A1	STXBP5L	FXYD1	C1orf116	COL22A1	AATK	AACSP1
HTR2B	ID2	HTR2B	KMT2A	ABI1	KYNU	DLL3	GSG1L	CXCL13	KYNU	DLL3	SUSD2	CXCL13	ABAT	AADACL3
RAB31	LMCD1	CADM1	TNFAIP6	ABL2	ZNF883	TMEM151A	SSX5	RIMS2	ZNF883	TMEM151A	GSG1L	RIMS2	ABCA2	AATK
	LTA4H	KDELR3	CRISPLD2	ADAM9	CHL1	RHCG	NXPH4	KCNV2	CHL1	RHCG	SSX5	KCNV2	ABCA3	ABAT
	MTUS1	TSPYL5	ITGA3	ADAMTS1	MPPED2	COX6A2	AMN	GBP5	MPPED2	COX6A2	NXPH4	GBP5	ABCA7	ABCA13
	ROBO1	RARRES2	MICA	ADGRE5	SLC25A27	CRYBB2	NPAS1	TIGIT	SLC25A27	CRYBB2	AMN	TIGIT	ABCC8	ABCC6
	SATB1	WARS	TEK	ADRA2A	PDE3A	MYO7B	CDH4	GBP1	PCDHA13	MYO7B	NPAS1	GBP1	ABCG8	ABCC6P1
			TPM1	AEN	ZNF391	PYY	CAMK1G	UBD	PDE3A	PYY	CDH4	UBD	ABHD12B	ABCC8
			ABLIM3	AFF4	ZNF667	SOSTDC1	COL9A3	JAKMIP1	ZNF391	SOSTDC1	CAMK1G	JAKMIP1	ABLIM2	ABCD1P4
			ADAM19	AGPAT1	CCDC68	EYA2	DYSF	IDO1	ZNF667	EYA2	COL9A3	IDO1	ABO	ABCD1P5
			FOSL1	AHCY	CNTN3		NECAB2	SH2D1A	CCDC68		DYSF	SH2D1A	AC000093.1	ABCG8
			GADD45A	AIFM1	PCDH20		ADAM11	GAD1	CNTN3		NECAB2	GAD1	AC002070.1	ABHD12B
			NAV2	ALAS1			VTN	CXCL9	PCDH20		ADAM11	CXCL9	AC002101.1	ABHD17AP7
			NTM	ALG3							VTN		AC002428.1	ABHD17AP9
			ABCA1	ANKRD50									AC002460.2	ABI3BP
			ADAM12	APOBEC3C									AC004221.1	ABLIM2
			ADGRE5	APOL2									AC004264.1	ABLIM3
			CHST11	APRT									AC004528.1	ABO
			CHST3	ARHGAP5-AS1									AC004637.1	AC000124.1
			COL7A1	ARL6IP5									AC004790.2	AC002070.1
			CSF1	ATG12									AC004882.1	AC002090.1
			CSPG4	ATP1A1									AC004882.2	AC002101.1
			FAP	ATP5G3									AC004923.1	AC002128.1
			FJX1	ATP6V0A1									AC005064.1	AC002331.1
			GFPT2	ATP6V0E1									AC005224.1	AC002428.1
			HAS2	ATP6V1F									AC005224.3	AC002428.2
			ITGA5	ATP6V1G1									AC005256.1	AC002460.2
			LAMB3	BAX									AC005258.1	AC002519.2
			LHFPL2	BBC3									AC005329.1	AC003044.1
			LSAMP	BCYRN1									AC005355.1	AC003087.1
			NRP2	BECN1									AC005481.1	AC003686.1
			NT5E	BLCAP									AC005537.1	AC003687.1
			STC2	BLOC1S2									AC005559.1	AC003965.2
			STX1A	BMP1									AC005606.2	AC004014.1
			TNFRSF8	bP-21264C1.1									AC005702.3	AC004125.1
			TRIO	BTG2									AC005753.2	AC004147.2
			VEGFC	BTG3									AC005796.1	AC004147.4
			VLDLR	BTN3A1									AC005833.2	AC004231.4
			AASS	BTN3A2									AC005865.1	AC004233.1
			ADA	C1orf43									AC005906.2	AC004233.4
			ADAMTS1	C5orf24									AC005943.2	AC004264.1
			ADARB1	C6orf62									AC005999.2	AC004485.1
			AGAP3	C15orf52									AC006063.2	AC004510.1
			AGPAT5	C19orf12									AC006063.3	AC004510.2
			ALDH9A1	C19orf71									AC006262.3	AC004522.5
			ANGPTL2	CALU									AC006357.1	AC004528.1
			ANKH	CBX6									AC006372.2	AC004706.2
			APEH	CCDC74A									AC006372.3	AC004784.1
			ARG2	CCND1									AC006450.3	AC004816.2
			ARID1B	CD63									AC006452.1	AC004828.1
			ASH1L	CD68									AC006453.1	AC004832.1
			B4GALNT3	CDKN1A									AC006487.1	AC004882.1
			BASP1	CEBPD									AC006487.2	AC004882.2
			BCOR	CERS2									AC006538.2	AC004917.1
			BOC	CHMP1B									AC007326.2	AC004923.1
			FAAP20	CHMP2A									AC007375.3	AC004941.1
			TMEM268	CITED1									AC007405.2	AC005050.1
			CABLES1	CMPK1									AC007450.4	AC005062.1
			CDH23	CNIH1									AC007614.1	AC005064.1
			CHEK1	COMT									AC007656.2	AC005100.1
			CLIC4	COTL1									AC007663.1	AC005144.1
			CLPP	COX7A2									AC007743.1	AC005176.1
			CMTM7	COX15									AC008012.1	AC005209.1
			CPNE7	CSDE1									AC008132.1	AC005224.1
			CRMP1	CTD-2228K2.7									AC008687.3	AC005224.2
			CTSC	CTD-2562J17.6									AC008687.8	AC005244.2
			DAB2IP	CTD-2643K12.1									AC008742.1	AC005252.2
			DCHS1	CTSA									AC008750.1	AC005252.4
			DIDO1	CTSH									AC009041.1	AC005256.1
			DKK2	CTTN									AC009041.2	AC005258.1
			DKK3	DCAF8									AC009061.1	AC005274.1
			DLGAP4	DCTN5									AC009065.1	AC005277.1
			DNER	DDI2									AC009093.10	AC005291.1
			DNMT1	DENR									AC009185.1	AC005291.2
			DOCK6	DNASE1L1									AC009236.2	AC005301.1
			DUS3L	DSTYK									AC009299.1	AC005301.2
			DUSP6	DTX3L									AC009477.1	AC005303.1
			EDIL3	DUSP6									AC009518.1	AC005304.3
			EIF4E2	DUSP14									AC009899.1	AC005323.1
			FAM110A	ECM1									AC010247.1	AC005336.1
			FARP1	EGR1									AC010247.2	AC005336.2
			FN1	EGR3									AC010729.2	AC005358.1
			FRMD4A	EI24									AC010745.2	AC005481.1
			FZD1	EIF2S3									AC010931.1	AC005515.1
			GALNT14	EIF2S3L									AC010931.2	AC005518.1
			GFRA1	EIF3A									AC010969.3	AC005537.1
			GLI3	EIF4A2P4									AC011396.2	AC005548.1
			GLO1	EMC1									AC011452.1	AC005549.1
			GNAZ	F2R									AC011473.4	AC005552.1
			ADGRA2	FABP3									AC011474.1	AC005559.1
			GPRC5B	FAM43A									AC011474.2	AC005580.1
			GRPEL1	FAM89A									AC012354.1	AC005597.1
			GSN	FAM208B									AC012354.4	AC005606.2
			HIP1	FANCF									AC012354.8	AC005691.1
			HK2	FDXR									AC012645.3	AC005692.1
			HMGA1	FKBP1A									AC012676.1	AC005692.2
			HNRNPD	FLNC									AC013269.2	AC005692.3
			HYAL2	FRMD8									AC015909.1	AC005753.2
			IFRD2	FTH1									AC016168.4	AC005772.1
			IGDCC4	FTH1P2									AC016526.4	AC005772.2
			ILF3	FTH1P10									AC016931.1	AC005823.2
			INPP4B	FTH1P20									AC018437.1	AC005832.1
			INPP5A	FTL									AC018437.2	AC005833.1
			INS-IGF2	FUCA2									AC018437.3	AC005833.2
			IQSEC1	G3BP2									AC018445.5	AC005865.1
			KAT5	G6PC3									AC018470.1	AC005865.2
			KDM1A	GAA									AC018716.2	AC005871.1
			KLF11	GADD45A									AC018755.2	AC005871.2
			KLF13	GDF15									AC018953.2	AC005906.2
			LGR5	GHITM									AC019103.1	AC005998.1
			BRD3OS	GNAI2									AC020907.2	AC005999.1
			LMNB2	GNG11									AC021127.1	AC005999.2
			LOXL1	GNG12									AC021534.1	AC006003.1
			LPAR3	GNPNAT1									AC021683.4	AC006019.3
			LPCAT1	GNPTAB									AC021683.5	AC006063.1
			LRRC17	GRINA									AC022523.1	AC006063.2
			LUZP1	GYS1									AC023282.1	AC006063.3
			MACF1	HADHB									AC023300.1	AC006115.2
			MAPK1IP1L	HAGHL									AC023300.3	AC006133.1
			MED15	HARS									AC023538.1	AC006148.1
			MFSD2A	HECTD1									AC025048.3	AC006206.2
			MGAT1	HES1									AC025263.1	AC006236.1
			MMP2	HEXA									AC025279.1	AC006262.1
			MRPS35	HEY1									AC025284.1	AC006262.2
			MTMR1	HIST1H2AG									AC025594.1	AC006262.3
			NCOA5	HIST1H2BK									AC025774.1	AC006262.4
			NCOR2	HIST2H2AA4									AC025839.1	AC006320.1
			NELL2	HIST2H2BE									AC026412.1	AC006348.1
			NID1	HMG20B									AC026412.4	AC006357.1
			NOTCH1	HMOX1									AC026495.1	AC006372.1
			NPAS2	HSPB7									AC026495.2	AC006372.2
			NPTN	HTR2B									AC026620.2	AC006372.3
			NR4A1	IARS2									AC026736.1	AC006372.4
			OLFML3	ICAM1									AC026740.1	AC006427.2
			OSBPL11	ICAM5									AC026748.3	AC006450.1
			PCSK6	IDH1									AC026774.1	AC006450.3
			PDE4A	IER3									AC027612.1	AC006452.1
			PDGFC	IFI6									AC027612.2	AC006453.1
			PDP1	IGF2R									AC027801.4	AC006453.2
			PEG10	IMPDH1									AC032019.1	AC006453.3
			PGAM5	ISG20L2									AC044810.3	AC006453.4
			PITPNA	JUNB									AC044873.1	AC006466.1
			PKIA	KRTAP19-1									AC051649.1	AC006478.1
			PMAIP1	LAMTOR5									AC055872.1	AC006487.1
			POLR1A	LAPTM4B									AC055874.1	AC006487.2
			POLR3E	LAPTM4BP2									AC061992.2	AC006967.1
			PRMT5	LEPROT									AC064805.1	AC006967.3
			PTP4A2	LGALS3									AC067930.4	AC006970.1
			RBPJ	LGI3									AC067930.5	AC006970.2
			RCL1	LINC00518									AC068205.1	AC006971.1
			RDX	LINC00963									AC068389.1	AC006974.1
			RPS19BP1	LINC00998									AC068587.4	AC007012.1
			RTF1	LITAF									AC068587.8	AC007064.2
			RYK	LRFN4									AC069133.1	AC007207.1
			S100A10	LRPPRC									AC069288.1	AC007218.1
			SAMD1	LYPLA1									AC073094.1	AC007221.1
			SBNO1	LYPLA2									AC073548.2	AC007222.2
			SCAMP1	LYST									AC073648.6	AC007223.1
			SCARB1	MAFK									AC073968.2	AC007346.1
			SCD5	MALAT1									AC074139.1	AC007346.2
			SEC63	MAPK1									AC074387.1	AC007405.1
			SGTA	MAPRE1									AC078819.1	AC007406.2
			SH3BP5	MARVELD1									AC078852.2	AC007450.1
			SH3PXD2A	MBTPS2									AC078942.1	AC007450.3
			SLC1A3	MC1R									AC079325.1	AC007450.4
			SLC25A10	MDM2									AC079790.1	AC007527.1
			SLC37A4	MED15									AC080112.1	AC007527.2
			SLC39A14	MET									AC083841.2	AC007535.1
			SLC6A6	METAP2									AC083841.4	AC007563.2
			SPR	MFSD12									AC084121.2	AC007611.1
			SPRED2	MGEA5									AC084125.2	AC007614.1
			STEAP3	MKKS									AC090125.1	AC007614.2
			STX2	MLPH									AC090136.3	AC007649.1
			SUCLG1	MRPL50									AC090952.2	AC007656.1
			TAOK2	MSANTD3									AC091027.1	AC007656.2
			TBC1D16	MVP									AC091076.1	AC007718.1
			TEAD1	MYC									AC091138.1	AC007743.1
			TIMP2	MYCBP									AC091198.1	AC007785.1
			TLN1	NAB2									AC092335.1	AC007786.2
			TNRC6A	NACC1									AC092377.1	AC007786.3
			TRAM2	NAP1L5									AC092384.2	AC007786.4
			TRIB2	NAPG									AC092384.3	AC007846.1
			TRMT6	NAT6									AC092666.1	AC007846.2
			TRPV4	NCDN									AC092675.2	AC007861.1
			TUBB2B	NCS1									AC092720.2	AC007881.2
			TUBB6	NDUFS2									AC092902.5	AC007906.2
			UBTF	NDUFV2P1									AC093307.1	AC007992.1
			UGCG	NES									AC093326.1	AC008012.1
			UNG	NINJ1									AC093599.2	AC008050.1
			USP39	NOLC1									AC093627.3	AC008055.1
			UXS1	NORAD									AC094105.1	AC008056.1
			VOPP1	NOV									AC096675.1	AC008056.2
			VSTM4	NQO2									AC096887.1	AC008056.3
			WASF1	NSMF									AC096970.1	AC008133.1
			WDFY1	ORMDL1									AC097493.3	AC008133.2
			WDR90	OTUD6B-AS1									AC097641.1	AC008164.1
			WNT5A	P2RX7									AC099482.2	AC008273.1
			WWC3	PABPC4									AC099548.2	AC008397.2
			ZIC2	PBDC1									AC099684.3	AC008551.1
			ZYX	PDCD11									AC100797.4	AC008555.2
			AXL	PEX5									AC100803.1	AC008555.4
			CCDC80	PEX6									AC100803.3	AC008571.2
			CDK6	PEX26									AC100810.2	AC008620.2
			FAM43A	PHLDA2									AC100868.1	AC008627.1
			JUN	PHLDA3									AC103563.3	AC008652.1
			LFNG	PHLDB1									AC103563.5	AC008659.1
			LRRC8A	PHPT1									AC103758.1	AC008708.1
			MICAL2	PIKFYVE									AC103855.3	AC008708.2
			MYOF	PIP4K2B									AC103876.1	AC008725.1
			NAV1	PITRM1									AC104530.1	AC008742.1
			P4HA2	PLBD2									AC104596.1	AC008750.2
			S100A2	PLEKHM2									AC104596.2	AC008750.5
			SDC3	PLK2									AC104758.2	AC008763.1
			ANPEP	PLK3									AC104985.3	AC008763.2
			B4GALNT1	PLXNB2									AC105021.1	AC008763.4
			CD82	POLR2B									AC105219.1	AC008785.1
			CDCP1	PON2									AC105233.4	AC008794.1
			DHRS3	PP7080									AC105233.5	AC008938.1
			DKK1	PPP1R9B									AC105450.1	AC008962.1
			EPHA2	PRKAB2									AC106799.1	AC008992.1
			FURIN	PRNP									AC106799.2	AC009035.1
			GPRC5A	PRR13									AC106820.2	AC009039.1
			LRIG1	PSAP									AC106875.2	AC009063.1
			LTBP4	PTDSS1									AC106881.1	AC009063.2
			MFGE8	PTP4A1									AC107016.1	AC009063.3
			PANX1	RABGGTB									AC107031.1	AC009063.4
			PLXNA2	RB1CC1									AC107223.1	AC009093.11
			SIRPA	RBCK1									AC107373.2	AC009108.2
			TMEM62	REXO2									AC107373.3	AC009108.4
			CCN3	RHOC									AC107918.4	AC009117.1
			RPL10	RHOQ									AC108002.1	AC009117.2
			APBB2	RHOQP2									AC108025.1	AC009119.1
			ARL4A	RNF11									AC108134.1	AC009139.1
			ATF3	RNF44									AC108169.1	AC009139.2
			BIRC3	RP11-241F15.1									AC108479.1	AC009154.1
			CDH13	RP11-312J18.5									AC108479.2	AC009154.2
			EHD1	RP11-395G23.3									AC108749.1	AC009158.1
			FAM189A1	RP11-421N8.1									AC109322.2	AC009236.2
			GAB2	RP11-815J4.7									AC109462.1	AC009262.1
			CXCL8	RPS27L									AC111006.1	AC009264.1
			MGLL	RRM2B									AC112482.2	AC009271.1
			NPPB	RTN4									AC112695.1	AC009299.1
			PIM1	S100A11									AC112907.2	AC009299.2
			PSAT1	SCARB2									AC113391.1	AC009303.2
			RUSC2	SEC22B									AC113391.2	AC009312.1
			TNIP3	SEC31A									AC114501.1	AC009387.1
			VEGFA	SERINC3									AC114501.2	AC009396.1
			WNT5B	SERPINE2									AC115099.1	AC009435.1
			ZC3H12A	SH3BGRL3									AC115282.1	AC009477.1
			ZEB2	SLC7A8									AC116050.1	AC009518.1
				SLC12A4									AC116317.1	AC009623.1
				SLC16A6									AC116317.2	AC009623.3
				SLC18B1									AC116552.1	AC009652.1
				SLC24A5									AC116562.3	AC009654.1
				SLC25A39									AC116565.1	AC009729.1
				SLC30A1									AC116612.1	AC009878.2
				SLC35A2									AC117473.1	AC009899.1
				SLC35C1									AC118754.1	AC010145.1
				SLC39A4									AC120024.4	AC010183.1
				SLC45A2									AC120498.1	AC010183.2
				SLC46A1									AC120498.5	AC010247.1
				SMPD1									AC120498.7	AC010247.2
				SMS									AC120498.10	AC010266.1
				SNHG19									AC124798.3	AC010266.2
				SNX18P12									AC124852.1	AC010325.1
				SP8									AC125616.1	AC010333.2
				SPARC									AC126335.2	AC010333.3
				SPATA20									AC126768.3	AC010476.2
				SPCS1									AC127496.1	AC010494.1
				SPHK1									AC127526.2	AC010511.1
				SPON2									AC130371.2	AC010547.2
				SPRY2									AC130456.2	AC010547.3
				SPRYD3									AC130466.1	AC010547.6
				SRD5A1									AC131097.1	AC010601.1
				SRP14									AC131206.1	AC010634.1
				SRSF8									AC132217.2	AC010729.1
				SSBP4									AC132807.2	AC010729.2
				ST20-AS1									AC133065.1	AC010745.2
				STAG3L2									AC133548.2	AC010745.3
				STAT3									AC133561.1	AC010745.4
				STOM									AC133637.1	AC010745.5
				STUB1									AC133637.2	AC010776.2
				TAX1BP3									AC134312.1	AC010880.1
				TBC1D14									AC134684.10	AC010931.1
				TBC1D16									AC134915.1	AC010941.1
				TCTA									AC135782.1	AC010947.1
				TIGD1									AC136431.1	AC010982.1
				TIMP1									AC136759.1	AC010982.2
				TIMP2									AC137894.1	AC011124.1
				TIPARP									AC138028.2	AC011193.1
				TLCD1									AC138028.3	AC011225.1
				TM9SF4									AC138028.5	AC011228.1
				TMBIM1									AC138466.1	AC011228.2
				TMCC2									AC138512.1	AC011228.3
				TMEM69									AC138647.1	AC011298.3
				TMEM126A									AC138647.2	AC011333.1
				TMEM132A									AC138696.1	AC011369.1
				TMEM147									AC138969.1	AC011396.2
				TMEM147-AS1									AC139099.2	AC011452.1
				TMEM173									AC139149.1	AC011473.1
				TMEM179B									AC139491.2	AC011473.2
				TNFRSF10B									AC139491.3	AC011473.3
				TNFRSF12A									AC139491.5	AC011473.4
				TNKS1BP1									AC139491.6	AC011474.1
				TOB1									AC139491.8	AC011474.2
				TOMM34									AC139493.2	AC011474.3
				TP53I3									AC140113.2	AC011476.1
				TP53INP1									AC140479.5	AC011476.3
				TRIAP1									AC140504.1	AC011478.1
				TRIP6									AC142086.5	AC011483.1
				TRIP12									AC145207.2	AC011483.2
				TRMT1									AC145207.4	AC011483.3
				TSPAN14									AC145350.2	AC011492.1
				TSPAN17									AC147651.1	AC011500.1
				TUBB3									AC148477.1	AC011500.2
				TUG1									AC148477.10	AC011504.1
				TWF1									AC226101.1	AC011507.1
				TYSND1									AC233263.1	AC011518.1
				URB1									AC233701.1	AC011523.1
				USO1									AC233702.2	AC011525.1
				USP16									AC233992.1	AC011525.2
				VDAC1									AC233992.2	AC011593.1
				VDAC1P1									AC239859.2	AC011767.1
				VDAC1P2									AC239859.3	AC011824.2
				VGF									AC239859.5	AC011853.2
				VLDLR									AC242852.2	AC011899.1
				WDFY1									AC244015.2	AC011899.2
				WDR26									AC244669.1	AC011899.3
				XIAP									AC245060.2	AC011901.1
				ZBTB4									AC246785.1	AC011995.1
				ZBTB11									AC254629.1	AC011995.2
				ZC3H7A									ACAP3	AC012060.1
				ZDHHC5									ACD	AC012063.1
				ZDHHC9									ACE	AC012085.1
				ZMAT3									ACHE	AC012175.1
				ZNF106									ACSF3	AC012178.1
				ZNF260									ACSM4	AC012314.9
				ZNF276									ACTG1	AC012354.8
				ZNF587									ACTL6B	AC012445.1
				ZNF697									ACTL8	AC012501.2
				ZNFX1									ACTRT2	AC012572.1
													ACYP2	AC012616.1
													ADAM8	AC012629.2
													ADAM11	AC012629.4
													ADAM33	AC013269.2
													ADAMTS2	AC013287.1
													ADAMTS7P4	AC013457.1
													ADAMTS8	AC013472.1
													ADAMTS9	AC013727.1
													ADAMTS14	AC013727.2
													ADAMTS15	AC013733.2
													ADAMTS17	AC015468.2
													ADAMTS18	AC015468.3
													ADAMTSL1	AC015722.1
													ADAMTSL2	AC015818.7
													ADAMTSL4	AC015908.1
													ADAP1	AC015908.2
													ADARB2	AC015908.6
													ADARB2-AS1	AC015909.1
													ADCK5	AC015911.3
													ADCY1	AC015911.9
													ADCY2	AC015977.1
													ADCY3	AC016152.1
													ADCY5	AC016168.4
													ADCY8	AC016383.1
													ADCYAP1	AC016526.4
													ADCYAP1R1	AC016576.1
													ADGRA1	AC016745.1
													ADGRA1-AS1	AC016816.1
													ADGRA2	AC018437.1
													ADGRB1	AC018437.2
													ADGRB2	AC018437.3
													ADGRD1	AC018470.1
													ADGRG1	AC018495.1
													ADGRG2	AC018541.1
													ADGRL3	AC018618.1
													ADORA2A	AC018618.2
													ADPRHL1	AC018637.1
													ADRA1A	AC018643.1
													ADRA1B	AC018659.4
													ADRA1D	AC018659.7
													ADRA2B	AC018659.8
													ADRA2C	AC018685.1
													ADRM1	AC018685.2
													ADSS1	AC018685.3
													AF038458.2	AC018697.1
													AF106564.1	AC018716.1
													AF228730.5	AC018716.2
													AFAP1L2	AC018755.2
													AGAP1	AC018755.3
													AGAP2	AC018755.5
													AGPAT2	AC018767.2
													AGRN	AC018767.3
													AHNAK	AC018865.1
													AHNAK2	AC018865.2
													AHRR	AC018880.1
													AIF1L	AC018943.1
													AIPL1	AC018953.1
													AIRE	AC018953.2
													AJAP1	AC019183.1
													AK8	AC019211.1
													AKAIN1	AC019349.1
													AKT1	AC020687.1
													AL008727.1	AC020743.2
													AL021395.1	AC020743.3
													AL021920.1	AC020892.1
													AL022337.1	AC020897.1
													AL022341.1	AC020905.1
													AL022344.1	AC020907.2
													AL023802.1	AC020908.2
													AL031590.1	AC020909.2
													AL031598.1	AC020910.7
													AL031713.1	AC020912.1
													AL031731.1	AC020914.2
													AL031847.1	AC020914.3
													AL032819.2	AC020914.5
													AL034348.1	AC020980.1
													AL035685.1	AC021006.2
													AL049749.1	AC021066.3
													AL049836.1	AC021127.1
													AL049836.2	AC021188.1
													AL096828.1	AC021218.1
													AL096828.4	AC021355.1
													AL096828.5	AC021534.1
													AL109767.1	AC021594.1
													AL109809.4	AC021594.2
													AL121757.2	AC021613.1
													AL121827.1	AC021613.2
													AL121832.1	AC021613.3
													AL121899.2	AC021660.3
													AL121916.1	AC021683.4
													AL122008.1	AC021683.5
													AL122008.3	AC021915.1
													AL122058.1	AC022031.2
													AL133343.1	AC022034.3
													AL133456.1	AC022068.1
													AL133493.1	AC022092.1
													AL133493.2	AC022168.1
													AL135926.1	AC022276.1
													AL135960.1	AC022382.2
													AL136084.2	AC022414.1
													AL136090.1	AC022498.1
													AL136090.2	AC022523.1
													AL136102.1	AC022559.1
													AL136981.3	AC022596.2
													AL137028.1	AC022679.1
													AL137139.2	AC022679.2
													AL138752.2	AC022690.1
													AL139005.1	AC022690.2
													AL139246.1	AC022706.1
													AL139246.4	AC022762.1
													AL139393.1	AC022816.1
													AL158800.1	AC022880.1
													AL160191.1	AC022903.1
													AL160270.1	AC023043.3
													AL160287.1	AC023078.1
													AL161658.1	AC023078.2
													AL161669.1	AC023141.2
													AL161757.4	AC023141.5
													AL162586.2	AC023141.12
													AL163974.1	AC023282.1
													AL353147.1	AC023296.1
													AL353588.1	AC023300.1
													AL353608.3	AC023300.3
													AL353611.1	AC023301.1
													AL353658.1	AC023310.1
													AL353704.2	AC023310.3
													AL353803.2	AC023468.1
													AL353997.1	AC023538.1
													AL354702.1	AC023595.1
													AL354712.1	AC023866.1
													AL354743.1	AC023866.2
													AL354761.1	AC024028.1
													AL355338.1	AC024257.1
													AL356266.1	AC024589.3
													AL356534.1	AC024610.1
													AL357033.1	AC024610.2
													AL357127.1	AC024614.4
													AL357153.1	AC024651.3
													AL357558.3	AC024958.1
													AL359317.1	AC024995.1
													AL359399.1	AC025183.1
													AL359538.3	AC025183.2
													AL359636.2	AC025252.1
													AL359764.2	AC025252.2
													AL359979.1	AC025263.1
													AL360181.1	AC025263.3
													AL365255.1	AC025272.1
													AL390236.1	AC025278.2
													AL390334.1	AC025280.2
													AL390719.1	AC025283.2
													AL390719.2	AC025284.1
													AL390778.1	AC025756.1
													AL390778.2	AC025809.1
													AL391361.2	AC025809.2
													AL391845.2	AC025839.1
													AL392083.1	AC025884.3
													AL445253.1	AC026336.2
													AL449043.1	AC026336.3
													AL449043.2	AC026336.5
													AL450311.1	AC026341.1
													AL499627.1	AC026367.3
													AL499627.2	AC026412.1
													AL512310.9	AC026412.2
													AL512310.10	AC026412.4
													AL512356.1	AC026415.1
													AL512357.2	AC026458.2
													AL512590.1	AC026462.1
													AL512624.1	AC026462.4
													AL512624.2	AC026462.5
													AL512625.2	AC026495.1
													AL512638.1	AC026495.2
													AL589182.2	AC026620.2
													AL589702.1	AC026688.2
													AL589923.1	AC026719.1
													AL590226.1	AC026736.1
													AL590705.1	AC026748.3
													AL590822.3	AC026770.1
													AL591428.1	AC026774.1
													AL591893.1	AC026774.2
													AL592295.3	AC026888.1
													AL592301.1	AC026950.2
													AL596257.1	AC026991.1
													AL603764.2	AC026991.2
													AL627309.1	AC027045.1
													AL645608.2	AC027045.2
													AL645608.4	AC027045.3
													AL645608.6	AC027128.1
													AL645608.7	AC027250.2
													AL645768.1	AC027251.1
													AL645939.2	AC027287.2
													AL662873.1	AC027334.1
													AL669970.2	AC027369.1
													AL669970.3	AC027612.1
													AL670729.3	AC027612.2
													AL691432.4	AC027688.2
													AL713868.1	AC027763.2
													AL731557.1	AC027801.2
													AL731702.1	AC027801.4
													AL732406.1	AC027804.1
													AL772363.1	AC032019.1
													AL805961.1	AC032019.2
													AL807752.3	AC034105.5
													AL807752.4	AC034111.2
													AL807752.6	AC034205.2
													AL844892.2	AC034213.1
													AL929601.1	AC035139.1
													ALDH1L1	AC035139.2
													ALDH3B1	AC037441.1
													ALK	AC037441.2
													ALKAL1	AC037471.1
													ALKAL2	AC040168.1
													ALOX5	AC044798.2
													ALOX12B	AC044798.3
													ALOX12P2	AC044810.1
													ALOX15	AC044810.2
													ALOX15P1	AC044810.3
													ALX4	AC044836.1
													AMER3	AC044873.1
													AMH	AC046134.2
													AMPH	AC046195.1
													AMZ1	AC051635.1
													ANAPC2	AC053503.2
													ANGPT4	AC055716.1
													ANK1	AC055716.2
													ANKRD13D	AC055716.3
													ANKRD18CP	AC055717.2
													ANKRD18DP	AC055736.1
													ANKRD19P	AC055839.2
													ANKRD20A8P	AC055855.2
													ANKRD24	AC055872.1
													ANKRD33B	AC055872.2
													ANKRD34C-AS1	AC055874.1
													ANKRD60	AC060234.1
													ANKRD63	AC060234.3
													ANKS1B	AC060764.1
													ANO1	AC060766.2
													ANO2	AC061709.3
													ANO7	AC063926.1
													ANO9	AC063926.3
													ANTKMT	AC063977.1
													AOPEP	AC063977.2
													AP000345.1	AC063977.4
													AP000356.3	AC063977.5
													AP000439.1	AC064805.1
													AP000525.1	AC064805.2
													AP000532.2	AC064862.3
													AP000662.1	AC066580.1
													AP000697.1	AC067904.2
													AP000721.2	AC067956.1
													AP000894.2	AC068205.1
													AP000894.3	AC068279.2
													AP001107.1	AC068389.1
													AP001107.6	AC068442.1
													AP001496.4	AC068580.4
													AP001636.2	AC068587.2
													AP001825.1	AC068587.4
													AP001972.3	AC068587.8
													AP001994.3	AC068631.1
													AP002754.1	AC068787.2
													AP002784.1	AC068787.4
													AP003071.1	AC068787.5
													AP003071.3	AC068789.1
													AP003071.5	AC068875.1
													AP003108.2	AC069061.1
													AP005230.1	AC069061.2
													AP005273.2	AC069133.1
													AP006547.1	AC069240.1
													AP006621.2	AC069287.3
													AP007216.2	AC069304.2
													APBA2	AC069404.1
													APC2	AC069549.2
													APLF	AC073094.1
													APLN	AC073107.1
													APLP1	AC073111.1
													APOBEC3A	AC073136.1
													AQP12A	AC073325.1
													AQP12B	AC073336.1
													AR	AC073342.1
													ARC	AC073342.2
													ARFRP1	AC073475.1
													ARHGAP6	AC073548.2
													ARHGAP22	AC073578.1
													ARHGAP23	AC073578.2
													ARHGAP27	AC073578.3
													ARHGAP39	AC073578.5
													ARHGAP40	AC073585.1
													ARHGAP42P3	AC073587.1
													ARHGAP42P5	AC073648.1
													ARHGAP45	AC073648.2
													ARHGDIA	AC073648.3
													ARHGDIG	AC073648.5
													ARHGEF1	AC073648.6
													ARHGEF4	AC073869.2
													ARHGEF7	AC073869.3
													ARHGEF40	AC073869.5
													ARID3C	AC073869.7
													ARLNC1	AC073873.1
													ARNTL2	AC073878.1
													ARRDC1	AC073968.2
													ARSA	AC073987.1
													ARTN	AC074051.1
													ARVCF	AC074051.3
													ASCL4	AC074052.1
													ASIC2	AC074052.2
													ASPG	AC074135.1
													ASPSCR1	AC074139.1
													ASS1	AC074387.1
													ASTN1	AC078845.1
													ASTN2	AC078864.1
													ASXL3	AC078865.1
													ATOH1	AC078883.2
													ATP1A3	AC078889.1
													ATP2A3	AC078942.1
													ATP2B2	AC078950.1
													ATP2B3	AC079031.1
													ATP6V1C2	AC079052.1
													ATP8A2	AC079054.1
													ATP8B1	AC079160.1
													ATP12A	AC079298.3
													AXL	AC079310.1
													B3GAT1	AC079325.1
													B3GAT1-DT	AC079414.1
													B3GNTL1	AC079414.2
													B4GALNT3	AC079753.1
													B4GALNT4	AC079763.1
													BAGE2	AC079776.1
													BAHCC1	AC079776.2
													BAIAP2	AC079776.3
													BAIAP2-DT	AC079776.4
													BAIAP2L2	AC079776.5
													BAIAP3	AC079779.2
													BAK1	AC079779.3
													BANP	AC079801.1
													BARHL2	AC083836.1
													BARX1	AC083841.1
													BATF3	AC083841.2
													BBS9	AC083841.3
													BCAM	AC083841.4
													BCAN	AC083855.2
													BCAR1	AC083967.1
													BCAR3	AC083982.1
													BCL11B	AC084121.1
													BDNF	AC084121.2
													BEAN1	AC084121.3
													BEGAIN	AC084121.4
													BGN	AC084167.1
													BHLHE22	AC084361.1
													BHLHE23	AC084375.1
													BICDL2	AC084759.2
													BID	AC084759.3
													BLACAT1	AC084768.1
													BLK	AC084834.1
													BMP3	AC084851.3
													BMP6	AC084880.4
													BMP7	AC087276.2
													BMP8A	AC087311.1
													BMPER	AC087399.1
													BMS1P15	AC087457.1
													BMS1P16	AC087463.2
													BOP1	AC087477.3
													BRD9	AC087477.4
													BRF1	AC087490.1
													BRI3	AC087498.1
													BRICD5	AC087521.2
													BRINP2	AC087588.1
													BRSK2	AC089987.1
													BSG	AC089987.2
													BSX	AC090004.2
													BTBD11	AC090093.1
													BTBD17	AC090103.1
													BTNL10	AC090115.1
													BX255923.2	AC090125.1
													BX255925.1	AC090125.2
													BX255925.3	AC090136.3
													BX276092.9	AC090150.1
													BX324167.1	AC090150.2
													BX537318.2	AC090200.1
													BX539320.1	AC090282.1
													BX640514.1	AC090283.1
													BX640514.2	AC090602.1
													C1orf159	AC090618.1
													C1QL1	AC090707.1
													C1QL2	AC090707.2
													C1QTNF8	AC090816.1
													C1QTNF12	AC090952.2
													C2CD4C	AC090958.1
													C3	AC090983.1
													C3orf70	AC090983.2
													C4B-AS1	AC091027.1
													C4orf50	AC091027.2
													C5orf60	AC091027.3
													C7orf57	AC091076.1
													C8orf34-AS1	AC091135.2
													C8orf37-AS1	AC091138.1
													C9orf62	AC091163.1
													C9orf139	AC091163.2
													C10orf71	AC091180.5
													C10orf143	AC091198.1
													C11orf21	AC091304.1
													C14orf180	AC091489.1
													C16orf74	AC091564.5
													C16orf78	AC091862.1
													C17orf100	AC091889.1
													C17orf102	AC091951.3
													C20orf204	AC091951.4
													C22orf34	AC092053.5
													CA3-AS1	AC092079.1
													CA4	AC092079.2
													CA10	AC092130.1
													CABIN1	AC092134.2
													CABP1	AC092134.3
													CABP7	AC092138.2
													CACNA1A	AC092159.1
													CACNA1B	AC092266.1
													CACNA1C	AC092327.1
													CACNA1D	AC092335.1
													CACNA1E	AC092384.1
													CACNA1G	AC092422.1
													CACNA1G-AS1	AC092442.1
													CACNA1H	AC092471.1
													CACNA1I	AC092471.2
													CACNA2D2	AC092628.1
													CACNA2D3	AC092628.2
													CACNB2	AC092666.1
													CACNG2	AC092666.2
													CACNG4	AC092667.1
													CACNG7	AC092675.1
													CACNG8	AC092675.2
													CADM3	AC092720.1
													CADPS	AC092720.2
													CALB1	AC092723.5
													CALB2	AC092725.1
													CALN1	AC092745.1
													CALY	AC092745.2
													CAMK2B	AC092745.4
													CAMK2G	AC092745.5
													CAMK2N1	AC092810.2
													CAMK2N2	AC092850.2
													CAMSAP3	AC092865.1
													CAMTA1	AC093028.1
													CAPN5	AC093063.1
													CAPN8	AC093106.1
													CAPN15	AC093151.7
													CARD9	AC093155.3
													CARD10	AC093305.1
													CARMIL2	AC093307.1
													CARMIL3	AC093326.1
													CARNS1	AC093326.2
													CARTPT	AC093390.1
													CASC2	AC093390.2
													CASKIN1	AC093503.2
													CASKIN2	AC093515.1
													CASP16P	AC093516.1
													CASZ1	AC093599.2
													CATSPERG	AC093673.2
													CBARP	AC093726.3
													CBFA2T3	AC093787.2
													CBLN1	AC094105.1
													CBLN2	AC094105.2
													CBLN4	AC095350.1
													CCBE1	AC096675.1
													CCDC33	AC096970.1
													CCDC57	AC097374.1
													CCDC78	AC097468.2
													CCDC88B	AC097493.2
													CCDC106	AC097493.3
													CCDC154	AC097499.2
													CCDC177	AC097515.1
													CCDC183	AC097532.1
													CCDC187	AC097532.3
													CCDC188	AC097636.1
													CCDC200	AC098483.1
													CCK	AC098590.1
													CCKBR	AC098848.1
													CCND2	AC098850.4
													CCND2-AS1	AC098965.1
													CD1A	AC099313.1
													CD1D	AC099482.1
													CD5L	AC099482.2
													CD7	AC099517.1
													CD24	AC099518.3
													CD33	AC099548.2
													CD40	AC099552.1
													CD70	AC099552.5
													CD72	AC099565.1
													CD163	AC100756.1
													CD163L1	AC100756.2
													CD300A	AC100757.3
													CD300C	AC100775.1
													CD300E	AC100779.1
													CD300LB	AC100781.1
													CD300LF	AC100797.4
													CDA	AC100810.2
													CDC25B	AC100810.6
													CDC34	AC100836.1
													CDC42EP1	AC100863.1
													CDH2	AC100868.1
													CDH4	AC102797.1
													CDH6	AC102797.2
													CDH8	AC103409.1
													CDH15	AC103563.1
													CDH20	AC103563.3
													CDH22	AC103563.4
													CDH23	AC103563.5
													CDHR1	AC103563.6
													CDK2AP1	AC103719.1
													CDK5R2	AC103758.1
													CDK18	AC103809.1
													CDX2	AC103831.1
													CDYL2	AC103855.1
													CEACAM3	AC103855.2
													CEACAM7	AC103855.3
													CEL	AC103876.1
													CELF4	AC103974.1
													CELF5	AC104057.1
													CELSR1	AC104088.1
													CEND1	AC104117.4
													CENPVL3	AC104232.3
													CENPX	AC104257.1
													CEP131	AC104389.3
													CEP170B	AC104389.5
													CEROX1	AC104417.1
													CES1P2	AC104417.2
													CES5A	AC104530.1
													CES5AP1	AC104574.1
													CFAP46	AC104574.2
													CFAP74	AC104596.1
													CFAP77	AC104596.2
													CFAP92	AC104623.1
													CFAP99	AC104758.2
													CFC1	AC104770.1
													CFC1B	AC104809.1
													CGB3	AC104850.2
													CGREF1	AC105021.1
													CHAT	AC105052.1
													CHD5	AC105180.1
													CHRD	AC105180.2
													CHRDL2	AC105219.3
													CHRM2	AC105227.1
													CHRNA2	AC105233.1
													CHRNA3	AC105233.3
													CHRNA4	AC105233.4
													CHRNA7	AC105393.1
													CHST1	AC105393.2
													CHST8	AC105411.1
													CHST13	AC105443.1
													CHST15	AC105450.1
													CHSY1	AC105916.1
													CHTF18	AC105917.1
													CIAO3	AC105940.2
													CIB4	AC106730.1
													CIBAR2	AC106736.1
													CIITA	AC106760.1
													CIRBP	AC106771.1
													CKB	AC106772.2
													CLCF1	AC106794.1
													CLCN1	AC106795.1
													CLCNKA	AC106799.1
													CLCNKB	AC106799.2
													CLEC4G	AC106881.1
													CLEC4GP1	AC106894.1
													CLEC4M	AC107016.2
													CLEC18C	AC107031.1
													CLIC3	AC107057.1
													CLPSL1	AC107223.1
													CLSTN2	AC107373.1
													CLU	AC107373.3
													CLVS2	AC107892.1
													CLYBL	AC107982.1
													CMKLR1	AC108002.2
													CNIH2	AC108025.1
													CNIH3	AC108097.1
													CNIH3-AS2	AC108134.1
													CNTFR	AC108452.1
													CNTNAP2	AC108462.1
													COL1A1	AC108479.1
													COL2A1	AC108479.2
													COL5A1	AC108482.2
													COL5A3	AC108519.1
													COL6A1	AC108690.1
													COL7A1	AC108749.1
													COL9A3	AC109309.2
													COL11A2	AC109439.1
													COL12A1	AC109446.3
													COL13A1	AC109462.1
													COL16A1	AC109479.1
													COL18A1	AC109479.2
													COL20A1	AC109495.1
													COL21A1	AC109583.1
													COL23A1	AC109635.3
													COL26A1	AC109635.4
													COL27A1	AC109635.6
													COLEC12	AC110023.1
													COMMD4P1	AC110620.2
													COMP	AC111006.1
													COPDA1	AC111198.1
													CORO7	AC112176.1
													COX6B2	AC112200.2
													COX19	AC112482.1
													CPAMD8	AC112482.2
													CPEB3	AC112695.1
													CPLX1	AC112777.1
													CPLX2	AC113137.1
													CPNE7	AC113346.2
													CPNE9	AC113347.2
													CPQ	AC113391.1
													CPZ	AC113391.2
													CR383656.5	AC113414.1
													CR559946.1	AC113554.1
													CR559946.2	AC113607.1
													CRACR2B	AC113615.1
													CRCT1	AC113615.2
													CREB3L3	AC114291.1
													CREB5	AC114501.1
													CREG2	AC114501.2
													CRHR1	AC114803.1
													CRHR2	AC115282.1
													CRIP2	AC115282.2
													CRLF1	AC115485.1
													CRMP1	AC116038.1
													CROCC	AC116050.1
													CROCC2	AC116165.1
													CRTC1	AC116317.1
													CRYM	AC116317.2
													CSAG3	AC116359.1
													CSF1	AC116562.2
													CSF2RB	AC116562.3
													CSF3	AC116565.1
													CSMD1	AC116609.1
													CSMD2	AC116609.2
													CSNK1D	AC116609.3
													CSPG4	AC116612.1
													CSPG4P10	AC116903.2
													CSPG4P13	AC117460.1
													CT45A2	AC117461.1
													CTD-2194D22.4	AC117470.1
													CTD-3080P12.3	AC117473.1
													CTNNBIP1	AC117500.4
													CTNND2	AC117945.1
													CTRB2	AC117945.2
													CUX2	AC118754.1
													CX3CR1	AC119751.8
													CXCL12	AC120024.4
													CXCR4	AC120036.1
													CXorf49	AC120036.3
													CXorf49B	AC120193.1
													CXXC5	AC120498.4
													CYBC1	AC120498.5
													CYHR1	AC120498.7
													CYP2A13	AC121342.1
													CYP2B6	AC121757.1
													CYP2S1	AC121757.2
													CYP2W1	AC121764.2
													CYP4F22	AC121764.3
													CYP11B1	AC122710.1
													CYP11B2	AC122714.2
													CYP21A2	AC123769.1
													CYP26A1	AC123784.1
													CYP26B1	AC123786.1
													CYP26C1	AC123786.2
													CYP27B1	AC123788.1
													CYRIA	AC123788.2
													CYS1	AC124014.1
													CYTH4	AC124254.2
													DAB1	AC124798.3
													DAB2IP	AC124852.1
													DACH1	AC124861.2
													DAGLA	AC124861.3
													DAPK2	AC125421.1
													DBH	AC125421.2
													DBH-AS1	AC125616.1
													DBNDD1	AC126177.1
													DBX1	AC126177.3
													DCDC2C	AC126177.4
													DCLK3	AC126177.5
													DDC	AC126177.6
													DDC-AS1	AC126335.1
													DEFA3	AC126564.1
													DEFA9P	AC126755.3
													DEFA11P	AC126755.5
													DEFB1	AC126768.1
													DEFB104A	AC126768.2
													DEFT1P	AC126768.3
													DEFT1P2	AC127071.2
													DENND3	AC127381.1
													DENND6B	AC127381.2
													DERL3	AC127459.2
													DGAT1	AC127496.1
													DGCR5	AC127520.1
													DGKK	AC127526.2
													DGKQ	AC128677.1
													DHRS7C	AC129908.1
													DIO3OS	AC129915.3
													DIPK1B	AC130360.1
													DIS3L2	AC130364.1
													DISP2	AC130364.2
													DISP3	AC130365.1
													DKFZP434A062	AC130456.1
													DKK2	AC130456.2
													DLG2	AC130456.3
													DLG3	AC130456.4
													DLG5	AC130456.7
													DLGAP1	AC130467.1
													DLGAP2	AC131055.2
													DLGAP2-AS1	AC131180.1
													DLGAP3	AC131206.1
													DLGAP4	AC131935.1
													DLK1	AC131935.2
													DLK2	AC132216.1
													DLL1	AC132217.1
													DLL3	AC132479.1
													DMBT1	AC132807.2
													DMRT1	AC133065.1
													DMRT3	AC133065.2
													DNAH8	AC133485.2
													DNAI1	AC133485.3
													DNASE1L2	AC133485.7
													DNER	AC133548.1
													DNMT3A	AC133548.2
													DOC2A	AC133561.1
													DOC2B	AC133634.1
													DOCK3	AC133637.2
													DOK7	AC134312.1
													DOT1L	AC134682.1
													DPEP1	AC134684.1
													DPF1	AC134684.10
													DPP6	AC134684.11
													DPP7	AC134684.12
													DPYSL2	AC134878.2
													DPYSL4	AC134915.1
													DPYSL5	AC134978.1
													DRD1	AC134980.1
													DRD2	AC134980.2
													DRD5P1	AC134981.1
													DRGX	AC135068.1
													DSCAM	AC135068.5
													DSCAML1	AC135726.1
													DST	AC135782.1
													DTNA	AC135782.2
													DTX1	AC135999.1
													DUOX2	AC136428.1
													DUOXA2	AC136428.3
													DUS1L	AC136428.4
													DUSP15	AC136431.1
													DUX4L2	AC136431.2
													DUX4L3	AC136443.2
													DUX4L4	AC136601.1
													DUX4L7	AC136601.2
													DUX4L8	AC136618.1
													DUXAP9	AC136619.1
													DUXAP10	AC136624.1
													DVL1	AC136628.1
													DYSF	AC136628.4
													E2F2	AC136759.1
													E4F1	AC136944.3
													EBF2	AC136944.4
													EBF3	AC136944.5
													EBF4	AC137056.1
													EBI3	AC137735.1
													ECEL1	AC137735.3
													ECEL1P3	AC137761.1
													EDC4	AC137761.2
													EDN1	AC137800.1
													EDN3	AC137803.1
													EEF1A2	AC138035.1
													EEF1D	AC138089.1
													EFCAB6	AC138420.1
													EFCC1	AC138430.1
													EFNA2	AC138430.2
													EFNA3	AC138466.1
													EGFL7	AC138512.1
													EGFR	AC138646.1
													EGR2	AC138647.1
													EGR4	AC138649.1
													EHBP1L1	AC138701.1
													EIF4E1B	AC138701.2
													EIF4E3	AC138749.1
													ELAVL3	AC138749.2
													ELDR	AC138776.1
													ELFN1-AS1	AC138904.3
													ELFN2	AC138907.1
													ELMO2	AC138907.3
													ELN	AC138907.8
													EMID1	AC138907.9
													EMILIN2	AC138915.2
													EMILIN3	AC138932.3
													EML5	AC138965.1
													EMX1	AC138969.1
													EMX2	AC138969.3
													EMX2OS	AC139491.1
													EN1	AC139491.2
													ENDOV	AC139491.3
													ENGASE	AC139491.5
													ENTPD2	AC139491.6
													ENTPD4	AC139491.7
													ENTPD8	AC139491.8
													EPB41L1	AC139493.2
													EPHA1	AC140113.2
													EPHA4	AC140118.1
													EPHA8	AC140118.2
													EPHA10	AC140121.1
													EPHB1	AC140125.1
													EPHB2	AC140481.1
													EPHB3	AC140481.2
													EPHB6	AC140481.3
													EPN3	AC140504.1
													EPPK1	AC140658.1
													EPS8L2	AC140658.3
													ERC2	AC140658.6
													ERFL	AC140847.1
													ERICH1	AC140847.2
													ESPN	AC141257.2
													ESPNP	AC141273.1
													ESRRB	AC141273.2
													EXD3	AC141930.1
													EXOC3L4	AC142086.1
													EYA2	AC142086.3
													F5	AC142086.4
													FAAP100	AC142086.5
													FADS2	AC142086.6
													FADS6	AC142381.1
													FAIM2	AC142381.2
													FAM20C	AC142381.3
													FAM25C	AC142381.4
													FAM43B	AC142384.1
													FAM78A	AC144573.1
													FAM83A	AC145350.2
													FAM83F	AC145350.3
													FAM83H	AC145350.4
													FAM90A23P	AC145625.2
													FAM90A24P	AC148477.2
													FAM99B	AC148477.3
													FAM102A	AC148477.5
													FAM120B	AC148477.8
													FAM131B	AC148477.10
													FAM153B	AC152010.1
													FAM155A	AC209005.1
													FAM163B	AC215522.2
													FAM166A	AC217774.2
													FAM166C	AC226101.1
													FAM167A	AC231759.2
													FAM171A2	AC232323.1
													FAM189A1	AC233263.1
													FAM234A	AC233263.2
													FAM236A	AC233263.7
													FAM238A	AC233266.1
													FAM246A	AC233266.2
													FAM246B	AC233701.1
													FAM246C	AC233702.1
													FAR2P2	AC233702.2
													FAR2P3	AC233702.4
													FARP1	AC233702.9
													FASN	AC234771.1
													FASTK	AC234771.5
													FAT3	AC234791.1
													FBLN1	AC235565.1
													FBN3	AC235565.2
													FBP1	AC236972.4
													FBXL6	AC239585.1
													FBXL7	AC239585.2
													FBXL14	AC239798.1
													FBXL16	AC239798.2
													FBXO2	AC239800.1
													FCER2	AC239800.2
													FCGR1CP	AC239859.1
													FCMR	AC239859.2
													FCN1	AC239859.3
													FDXR	AC239859.4
													FENDRR	AC239859.5
													FEV	AC239860.1
													FEZF2	AC239860.3
													FGD5	AC239860.4
													FGF3	AC241377.2
													FGF4	AC241585.3
													FGF5	AC242022.2
													FGF6	AC242376.1
													FGF8	AC242852.2
													FGF12	AC243312.1
													FGF14	AC243725.1
													FGF17	AC243772.3
													FGF19	AC243960.1
													FGF22	AC243960.2
													FGF23	AC243960.3
													FGFR2	AC243960.10
													FGFR3	AC243961.1
													FGFR4	AC243967.1
													FGFRL1	AC243967.2
													FIBCD1	AC243967.3
													FLJ16779	AC243972.1
													FLT1	AC243972.2
													FLT3	AC243972.3
													FLT4	AC244015.1
													FMN2	AC244015.2
													FMO11P	AC244102.1
													FNDC5	AC244102.3
													FNDC10	AC244102.4
													FNDC11	AC244131.2
													FOXA2	AC244205.1
													FOXB1	AC244453.2
													FOXC1	AC244453.3
													FOXC2-AS1	AC244502.1
													FOXCUT	AC244505.1
													FOXD2-AS1	AC244505.4
													FOXD4L1	AC244505.6
													FOXD4L6	AC244669.1
													FOXF1	AC244670.1
													FOXI2	AC245036.1
													FOXI3	AC245036.2
													FOXL3	AC245036.4
													FOXO6	AC245036.5
													FP236383.3	AC245052.5
													FP236383.6	AC245052.6
													FP236383.9	AC245052.7
													FP236383.11	AC245056.1
													FP236383.13	AC245060.1
													FP671120.10	AC245060.6
													FP700107.1	AC245060.7
													FP700111.1	AC245123.1
													FP700111.2	AC245128.1
													FRG1-DT	AC245128.2
													FRG1HP	AC245164.1
													FRMD4A	AC245164.2
													FRMPD1	AC245177.1
													FRMPD2	AC245187.1
													FSCN1	AC245187.2
													FSCN2	AC245369.21
													FSTL3	AC245505.2
													FSTL4	AC245505.3
													FZR1	AC245519.1
													GAA	AC245519.2
													GABBR2	AC245595.1
													GABRA1	AC245748.2
													GABRA2	AC245884.2
													GABRA5	AC245884.4
													GABRB2	AC245884.5
													GABRB3	AC245884.6
													GABRD	AC245884.7
													GAL3ST2	AC245884.11
													GALK1	AC245884.12
													GALNT8	AC246680.1
													GALNT9	AC246785.1
													GALNT13	AC246785.2
													GALNT16	AC246785.4
													GALNT17	AC246787.1
													GALNT18	AC246787.2
													GALP	AC246817.1
													GALR2	AC246817.2
													GAMT	AC247036.1
													GAS2L1	ACE
													GAS2L2	ACE3P
													GAS6-AS1	ACER1
													GATA2	ACHE
													GATA5	ACKR1
													GATD3B	ACSBG2
													GAU1	ACSF3
													GBX1	ACSL6
													GCGR	ACSM1
													GCSAML	ACSM2A
													GDF6	ACSM2B
													GDF10	ACSM3
													GDPD5	ACSM4
													GFI1B	ACSM5
													GFRA1	ACSM5P1
													GFRA2	ACSS1
													GFUS	ACTE1P
													GFY	ACTL6B
													GGT3P	ACTL8
													GGTA1	ACTL9
													GHRHR	ACTN4P2
													GIMAP3P	ACTR3BP2
													GIMAP5	ACTRT2
													GIMAP7	ACYP2
													GIMAP8	AD000091.1
													GIT1	ADAM6
													GJD3	ADAM7
													GLB1L3	ADAM8
													GLI2	ADAM21P1
													GLI4	ADAM28
													GLIS1	ADAM33
													GLIS2	ADAMDEC1
													GLP1R	ADAMTS2
													GLT1D1	ADAMTS8
													GLT8D2	ADAMTS9
													GMDS	ADAMTS10
													GML	ADAMTS12
													GNAO1	ADAMTS14
													GNAS	ADAMTS17
													GNAT1	ADAMTS18
													GNB1L	ADAMTSL1
													GNG7	ADAMTSL2
													GNG13	ADAP1
													GOLGA6A	ADARB2
													GOLGA6L22	ADARB2-AS1
													GOLGA8CP	ADCY1
													GP1BB	ADCY2
													GPC1	ADCY5
													GPIHBP1	ADCY8
													GPR12	ADCYAP1
													GPR20	ADCYAP1R1
													GPR26	ADD2
													GPR78	ADGRA1
													GPR88	ADGRA1-AS1
													GPR101	ADGRB1
													GPR139	ADGRB2
													GPR142	ADGRB3
													GPR146	ADGRE1
													GPR158	ADGRE3
													GPR158-AS1	ADGRE4P
													GPRC5C	ADGRF5P1
													GPS1	ADGRF5P2
													GPSM1	ADGRG2
													GPT	ADGRL3
													GPX4	ADIPOR1P2
													GRAMD1B	ADPRHL1
													GRAMD4	ADRA1A
													GRAMD4P2	ADRA1B
													GRAMD4P4	ADRA1D
													GRHL2	ADRB3
													GRID1	ADTRP
													GRID2	AF013593.1
													GRID2IP	AF038458.1
													GRIFIN	AF038458.2
													GRIK1	AF064860.1
													GRIK3	AF064866.1
													GRIK4	AF067845.1
													GRIK5	AF067845.2
													GRIN1	AF067845.5
													GRIN2A	AF106564.1
													GRIN2B	AF127936.1
													GRIN2C	AF228730.2
													GRIN2D	AF228730.3
													GRIN3A	AF228730.4
													GRIN3B	AF228730.5
													GRK1	AF228730.6
													GRM2	AF233439.1
													GRM4	AF238378.1
													GRM5	AF254982.1
													GRM7	AF254983.1
													GRM8	AF254983.2
													GRP	AF274853.1
													GS1-24F4.2	AFAP1L2
													GSC2	AGAP2
													GSDMD	AGBL1
													GSE1	AGBL4
													GSG1L	AGGF1P1
													GSX1	AGGF1P2
													GSX2	AGGF1P10
													H2BP2	AHSP
													H19	AIDAP3
													HAP1	AIM2
													HAPLN2	AIPL1
													HAPLN3	AJAP1
													HAPLN4	AK6P1
													HAR1B	AKAIN1
													HAS1	AKAP3
													HAS3	AKR1C8P
													HBA1	AL008638.1
													HBA2	AL008638.2
													HBM	AL008638.3
													HCN2	AL008638.5
													HCN4	AL008638.6
													HDAC5	AL008720.1
													HDAC10	AL008720.2
													HECW1	AL008733.1
													HELZ2	AL020994.1
													HERC2P3	AL020994.2
													HERC2P8	AL020994.3
													HES2	AL020998.1
													HES7	AL021153.1
													HGFAC	AL021395.1
													HGH1	AL021877.1
													HGS	AL021877.2
													HIC1	AL021920.1
													HID1	AL021921.1
													HID1-AS1	AL022069.3
													HIP1R	AL022313.3
													HIVEP3	AL022313.4
													HLA-DPB2	AL022337.1
													HLCS	AL022342.1
													HMCN2	AL022344.1
													HMX1	AL023754.1
													HMX3	AL023754.2
													HNF1B	AL023802.1
													HOTTIP	AL031595.2
													HOXB7	AL031601.2
													HOXD11	AL031650.1
													HPCAL1	AL031658.1
													HPN-AS1	AL031658.2
													HRAS	AL031663.2
													HRAT92	AL031674.1
													HRH1	AL031686.1
													HRH3	AL031687.1
													HS3ST2	AL031713.1
													HS3ST3A1	AL031731.1
													HS3ST3B1	AL031737.1
													HS3ST4	AL031847.1
													HS3ST6	AL034348.1
													HS6ST1	AL034397.1
													HS6ST3	AL034427.1
													HSD11B2	AL035258.1
													HSPG2	AL035541.1
													HTR1F	AL035660.2
													HTR3A	AL035665.2
													HTR4	AL035685.1
													HTR5A-AS1	AL035690.1
													HTR6	AL049536.1
													HTRA3	AL049541.1
													HYDIN	AL049541.2
													ICOSLG	AL049594.1
													IFITM2	AL049634.1
													IFITM10	AL049634.2
													IFT140	AL049737.1
													IGF2	AL049749.1
													IGF2-AS	AL049767.1
													IGHA1	AL049777.1
													IGHD	AL049812.2
													IGHE	AL049825.1
													IGHG1	AL049828.1
													IGHG2	AL049833.1
													IGHG3	AL049833.2
													IGHG4	AL049836.1
													IGHGP	AL049836.2
													IGHM	AL049839.2
													IGKV1OR1-1	AL050402.1
													IGLON5	AL050402.2
													IGLV1-40	AL078622.1
													IGLV1-44	AL096706.1
													IGLV5-45	AL096828.1
													IGLV11-55	AL096828.2
													IGLVI-56	AL096828.4
													IGLVV-58	AL096828.5
													IGSF9	AL096828.6
													IGSF9B	AL109767.1
													IHH	AL109807.1
													IKZF1	AL109809.2
													IL6R-AS1	AL109809.3
													IL10RA	AL109809.4
													IL11	AL109829.1
													IL21R	AL109933.1
													IMPDH1	AL109933.2
													INF2	AL109933.4
													INHBB	AL109933.5
													INKA1	AL109941.1
													INPP5E	AL117190.1
													INPP5J	AL117190.2
													INS	AL117329.1
													INSC	AL117329.2
													INSM1	AL117372.1
													INSM2	AL118522.1
													INSRR	AL121757.1
													INTS4P1	AL121757.2
													IQANK1	AL121757.3
													IQCF1	AL121762.2
													IQGAP3	AL121781.1
													IQSEC1	AL121827.1
													IQSEC2	AL121832.1
													IQSEC3	AL121885.2
													IQSEC3P1	AL121899.2
													IRF7	AL121901.1
													IRS2	AL121902.1
													IRX4	AL121910.1
													ISLR2	AL121916.1
													ISYNA1	AL121988.1
													ITFG2-AS1	AL121999.1
													ITGA3	AL122008.1
													ITGA6	AL122008.2
													ITGA8	AL132655.1
													ITGAM	AL132655.3
													ITGB2	AL132709.7
													ITGB4	AL132711.1
													ITGBL1	AL132719.1
													ITPKA	AL132796.3
													ITPKB	AL132800.1
													ITPR3	AL132819.1
													ITSN2	AL132996.1
													JAKMIP1	AL133166.1
													JAKMIP3	AL133167.1
													JAM2	AL133279.1
													JPH3	AL133279.2
													JPT2	AL133373.3
													JRK	AL133445.1
													KALRN	AL133456.1
													KANK1	AL133464.1
													KANK3	AL133493.1
													KASH5	AL133493.2
													KAZN	AL135878.1
													KCNA1	AL135923.2
													KCNA2	AL135926.1
													KCNA3	AL135929.1
													KCNA6	AL135929.2
													KCNAB1	AL135936.1
													KCNB1	AL135960.1
													KCNB2	AL136018.1
													KCNC1	AL136090.1
													KCND3	AL136090.2
													KCNF1	AL136102.1
													KCNG1	AL136114.1
													KCNH2	AL136418.1
													KCNH3	AL136964.1
													KCNH5	AL136972.1
													KCNH6	AL136981.3
													KCNIP3	AL136981.4
													KCNIP4	AL137018.1
													KCNJ4	AL137024.1
													KCNJ11	AL137028.1
													KCNK1	AL137139.2
													KCNK3	AL137191.1
													KCNK9	AL137224.1
													KCNK10	AL137786.1
													KCNK12	AL137786.2
													KCNK13	AL138752.2
													KCNK16	AL138767.1
													KCNK17	AL138826.1
													KCNMA1	AL138889.1
													KCNMB4	AL138889.3
													KCNN1	AL138899.2
													KCNN2	AL138900.1
													KCNQ1	AL138900.2
													KCNQ1-AS1	AL139010.1
													KCNQ2	AL139023.1
													KCNQ3	AL139254.1
													KCNS2	AL139254.2
													KCNT1	AL139254.3
													KCTD8	AL139281.1
													KCTD16	AL139348.1
													KCTD17	AL139350.1
													KDM4B	AL139351.1
													KIAA0319	AL139351.2
													KIAA0513	AL139351.3
													KIAA1217	AL139393.1
													KIF1A	AL139393.2
													KIF5C	AL139405.1
													KIF19	AL139823.1
													KIF21B	AL157378.1
													KIF26A	AL157413.1
													KIF26B	AL157829.1
													KIFC2	AL157834.1
													KIR3DX1	AL157858.2
													KIRREL2	AL158058.1
													KIRREL3	AL158058.2
													KIRREL3-AS3	AL158073.1
													KLC2	AL158090.1
													KLF13	AL158166.1
													KLF14	AL158166.2
													KLHDC7B	AL158175.1
													KLHL29	AL158800.1
													KLK1	AL158819.1
													KLK2	AL160191.1
													KLK3	AL160191.2
													KLK4	AL160191.3
													KLK6	AL160271.1
													KLK7	AL160271.2
													KLK11	AL160272.2
													KLK12	AL160287.1
													KLK14	AL160290.1
													KLKP1	AL160313.2
													KNDC1	AL160413.1
													KRT2	AL161616.1
													KRT4	AL161630.1
													KRT5	AL161636.1
													KRT6B	AL161636.2
													KRT6C	AL161638.1
													KRT15	AL161638.2
													KRT16	AL161645.1
													KRT16P1	AL161645.2
													KRT16P2	AL161646.1
													KRT17	AL161658.1
													KRT17P2	AL161733.1
													KRT17P3	AL161945.1
													KRT17P6	AL162151.1
													KRT34	AL162151.3
													KRT73	AL162291.1
													KRT77	AL162395.1
													KRT78	AL162425.1
													KRT79	AL162457.1
													KRTAP5-5	AL162457.2
													KRTAP5-11	AL162464.1
													KRTAP5-AS1	AL162588.1
													KRTAP9-7	AL163540.1
													KRTAP9-9	AL163932.1
													KRTAP9-11P	AL353586.1
													KRTAP10-4	AL353588.1
													KRTAP10-6	AL353604.1
													KRTAP10-12	AL353608.1
													KRTAP10-13P	AL353608.3
													KRTAP12-1	AL353611.1
													KRTAP16-1	AL353611.2
													L1CAM	AL353615.1
													L3MBTL1	AL353704.2
													LAIR1	AL353811.1
													LAIR2	AL353899.1
													LAMA5	AL353997.1
													LAMA5-AS1	AL354702.1
													LARGE1	AL354712.1
													LBHD2	AL354743.1
													LBX1	AL354743.2
													LCE1A	AL354761.1
													LCN1	AL354766.1
													LCN1P1	AL354766.2
													LCN1P2	AL354863.1
													LCN9	AL354984.1
													LCN10	AL354984.2
													LCN12	AL354984.3
													LDB3	AL354993.1
													LDHD	AL354993.2
													LDLRAD4	AL355096.1
													LEMD1-DT	AL355338.1
													LEMD2	AL355390.2
													LFNG	AL355497.2
													LGALS17A	AL355501.1
													LGI2	AL355537.1
													LGI4	AL355537.2
													LGR5	AL355592.1
													LGR6	AL355798.1
													LHFPL3	AL355835.1
													LHPP	AL355836.1
													LHX1	AL355836.2
													LHX2	AL355836.3
													LHX3	AL355862.1
													LHX4	AL356157.1
													LHX5	AL356157.2
													LHX5-AS1	AL356266.1
													LHX6	AL356295.1
													LILRA5	AL356417.2
													LILRA6	AL356419.1
													LILRB1	AL356534.1
													LILRB2	AL356585.2
													LILRB3	AL356585.3
													LILRB5	AL356804.1
													LIMD2	AL357033.1
													LIME1	AL357127.1
													LINC00051	AL357143.1
													LINC00163	AL357153.1
													LINC00165	AL357509.1
													LINC00229	AL357558.1
													LINC00261	AL357558.2
													LINC00304	AL357558.3
													LINC00368	AL358053.1
													LINC00378	AL358394.3
													LINC00391	AL359233.1
													LINC00482	AL359399.1
													LINC00485	AL359436.1
													LINC00514	AL359508.1
													LINC00523	AL359538.3
													LINC00595	AL359636.2
													LINC00620	AL359682.1
													LINC00658	AL359741.1
													LINC00661	AL359764.2
													LINC00867	AL359955.2
													LINC00937	AL359979.1
													LINC00955	AL360006.1
													LINC01056	AL360181.1
													LINC01088	AL365204.1
													LINC01115	AL365209.1
													LINC01133	AL365255.1
													LINC01140	AL365272.1
													LINC01141	AL365361.1
													LINC01145	AL365440.1
													LINC01163	AL390061.1
													LINC01166	AL390236.1
													LINC01167	AL390334.1
													LINC01168	AL390763.1
													LINC01210	AL390778.1
													LINC01234	AL390778.2
													LINC01237	AL390783.1
													LINC01257	AL390800.1
													LINC01297	AL390816.3
													LINC01310	AL390839.1
													LINC01346	AL390839.2
													LINC01388	AL390860.1
													LINC01410	AL391097.1
													LINC01414	AL391097.2
													LINC01451	AL391097.3
													LINC01502	AL391117.1
													LINC01547	AL391361.1
													LINC01551	AL391361.2
													LINC01574	AL391416.1
													LINC01586	AL391832.4
													LINC01632	AL391845.2
													LINC01639	AL391869.1
													LINC01705	AL392023.1
													LINC01726	AL392023.2
													LINC01746	AL392083.1
													LINC01747	AL392083.2
													LINC01749	AL442063.1
													LINC01814	AL442224.1
													LINC01856	AL445237.1
													LINC01896	AL445623.2
													LINC01902	AL445675.1
													LINC01939	AL445675.2
													LINC01951	AL449043.1
													LINC01978	AL449043.2
													LINC02011	AL449105.1
													LINC02016	AL449105.3
													LINC02073	AL449105.4
													LINC02092	AL449105.5
													LINC02109	AL450023.1
													LINC02135	AL450267.2
													LINC02136	AL450307.1
													LINC02171	AL450338.2
													LINC02188	AL450344.3
													LINC02210-CRHR1	AL499627.1
													LINC02280	AL499627.2
													LINC02346	AL512310.2
													LINC02361	AL512310.3
													LINC02495	AL512310.4
													LINC02520	AL512310.6
													LINC02593	AL512310.7
													LINC02600	AL512310.9
													LINC02687	AL512310.10
													LINC02688	AL512310.11
													LINC02692	AL512330.1
													LINC02749	AL512356.5
													LINC02752	AL512357.1
													LINC02802	AL512357.2
													LINC02814	AL512605.1
													LINC02846	AL512624.1
													LINC02867	AL512624.2
													LINC02874	AL512625.2
													LINGO1	AL512625.3
													LINGO3	AL512638.1
													LIPG	AL512638.2
													LLGL2	AL512638.3
													LMF1	AL512785.1
													LMNTD2-AS1	AL513220.1
													LMO1	AL513478.2
													LMO2	AL513485.1
													LMX1A	AL513548.4
													LMX1B	AL583804.1
													LNCDAT	AL583810.3
													LORICRIN	AL583836.1
													LOXHD1	AL583854.1
													LOXL2	AL589182.1
													LPA	AL589182.2
													LPCAT1	AL589182.3
													LRATD1	AL589702.1
													LRFN2	AL589743.3
													LRP1	AL589743.4
													LRP2	AL589923.1
													LRP5	AL589986.1
													LRP5L	AL590438.1
													LRRC3	AL590560.2
													LRRC3-DT	AL590705.1
													LRRC7	AL591043.2
													LRRC10B	AL591074.1
													LRRC26	AL591074.2
													LRRC32	AL591428.1
													LRRC45	AL591519.1
													LRRC56	AL591893.1
													LRRC75A	AL591896.1
													LRRN2	AL592049.1
													LRRTM1	AL592078.2
													LRTM1	AL592114.3
													LRTM2	AL592182.1
													LSP1	AL592182.2
													LSP1P5	AL592295.3
													LSR	AL592464.1
													LTA	AL592464.2
													LTBP1	AL592464.3
													LTBP2	AL593856.1
													LTBP3	AL596087.2
													LTBP4	AL596092.1
													LTC4S	AL596257.1
													LY6D	AL596275.1
													LY6E	AL603650.1
													LY6H	AL603758.1
													LY6L	AL603764.1
													LYNX1	AL603764.2
													LYPD4	AL603841.1
													LZTS1	AL606489.1
													MACROD1	AL606495.1
													MAD1L1	AL606753.2
													MADCAM1	AL606804.1
													MAFA	AL607033.1
													MAFG-DT	AL627309.1
													MAFK	AL627309.3
													MAGEA2B	AL627309.5
													MAGEA3	AL645608.2
													MAGEL2	AL645768.1
													MAMDC4	AL645944.2
													MAP1B	AL662795.1
													MAP2K3	AL662864.1
													MAP3K21	AL662873.1
													MAP6	AL663058.2
													MAPK8IP1	AL669831.1
													MAPK8IP2	AL669831.7
													MAPK8IP3	AL669970.1
													MAPK11	AL669970.2
													MAPK12	AL669970.3
													MAPK15	AL671862.1
													MAPT-AS1	AL671883.3
													MAPT-IT1	AL691420.1
													MARCHF4	AL731547.1
													MARCHF10	AL731557.1
													MARCO	AL731574.1
													MARK2P14	AL731769.1
													MARK4	AL731769.2
													MAST3	AL732372.2
													MAST4	AL732406.1
													MATK	AL772363.1
													MC3R	AL773573.1
													MCCC1	AL805961.1
													MCF2L	AL831711.1
													MCRIP1	AL844908.2
													MCRIP2	AL845472.1
													MCTP1	AL929472.1
													MDGA1	AL929601.1
													MDK	AL929601.2
													MED15P5	AL929601.3
													MED15P6	AL929602.1
													MED15P7	ALG1
													MED15P8	ALG1L9P
													MED16	ALK
													MEG8	ALKAL1
													MEGF6	ALKAL2
													MEGF11	ALLC
													MEIS3	ALOX5
													MELTF	ALOX12-AS1
													MELTF-AS1	ALOX12B
													MEOX1	ALOX12P2
													METRN	ALOX15
													METRNL	ALOX15P1
													MEX3D	AMELX
													MFAP3	AMER3
													MFNG	AMPH
													MFSD3	ANAPC2
													MFSD4A	ANGPT4
													MGAT3	ANHX
													MGAT4B	ANK1
													MGAT5B	ANK3
													MGMT	ANKFN1
													MGRN1	ANKRD11P1
													MIB2	ANKRD18CP
													MICAL2	ANKRD18DP
													MICALL2	ANKRD19P
													MICB	ANKRD20A8P
													MICC	ANKRD24
													MIOX	ANKRD26P1
													MIR1-1	ANKRD26P3
													MIR1-1HG	ANKRD27
													MIR1-1HG-AS1	ANKRD30A
													MIR9-3HG	ANKRD33B
													MIR124-1HG	ANKRD34C
													MIR124-2	ANKRD34C-AS1
													MIR124-2HG	ANKRD36BP2
													MIR124-3	ANKRD36C
													MIR126	ANKRD49P3
													MIR133A2	ANKRD60
													MIR137HG	ANKRD62P1-PARP4P3
													MIR139	ANKS1B
													MIR183	ANKS4B
													MIR200A	ANO1
													MIR202HG	ANO2
													MIR203A	ANO3
													MIR203B	ANP32D
													MIR210HG	ANTXR2
													MIR483	AOC1
													MIR661	AOPEP
													MIR1229	AOX1
													MIR1250	AP000146.1
													MIR1253	AP000435.1
													MIR3195	AP000465.1
													MIR4313	AP000470.1
													MIR4472-1	AP000477.3
													MIR4525	AP000525.1
													MIR4527HG	AP000529.1
													MIR4648	AP000532.1
													MIR4655	AP000532.2
													MIR4669	AP000533.1
													MIR4673	AP000533.2
													MIR4739	AP000534.1
													MIR4740	AP000534.2
													MIR5008	AP000542.3
													MIR6511A2	AP000547.2
													MIR6511A3	AP000547.3
													MIR6859-1	AP000547.4
													MIR6891	AP000662.1
													MIR8071-1	AP000696.1
													MIR8071-2	AP000696.3
													MKNK2	AP000697.1
													MKX-AS1	AP000721.2
													MLN	AP000722.1
													MLYCD	AP000781.2
													MMD2	AP000829.1
													MMEL1	AP000844.2
													MMP9	AP000867.4
													MMP15	AP000894.2
													MMP24	AP000894.3
													MMP24OS	AP000961.1
													MMP28	AP001066.1
													MN1	AP001150.1
													MNX1	AP001330.5
													MOB2	AP001360.1
													MORN1	AP001360.2
													MOV10L1	AP001360.3
													MPG	AP001496.3
													MPP2	AP001496.4
													MPPED1	AP001636.2
													MRGPRG-AS1	AP001636.3
													MROH1	AP001652.1
													MROH4P	AP001783.1
													MROH5	AP001804.1
													MROH6	AP001825.1
													MRPL23	AP001972.3
													MRPL23-AS1	AP001993.1
													MRPL28	AP001994.1
													MSH2	AP001994.2
													MSLN	AP001994.3
													MSLNL	AP001999.1
													MSRA	AP001999.2
													MST1L	AP002518.1
													MSX2P1	AP002518.2
													MTA1	AP002765.1
													MTUS2	AP002784.1
													MUC2	AP002833.2
													MUC3A	AP002856.1
													MUC4	AP002856.2
													MUC5AC	AP002856.4
													MUC5B	AP003025.1
													MUC6	AP003025.2
													MUC12	AP003062.1
													MUC17	AP003062.2
													MVB12B	AP003121.1
													MVD	AP003306.1
													MXRA8	AP003390.1
													MYCNOS	AP003393.1
													MYH11	AP003464.1
													MYMK	AP003465.2
													MYO1C	AP003555.2
													MYO5B	AP003783.1
													MYO15A	AP003784.1
													MYO15B	AP003900.1
													MYO18A	AP004147.1
													MYOD1	AP004606.1
													MYOM2	AP004782.1
													MYRF	AP005057.1
													MYT1	AP005203.1
													MYT1L	AP005230.1
													N4BP3	AP005262.1
													NACC2	AP005273.1
													NALCN	AP005273.2
													NALCN-AS1	AP005380.1
													NALT1	AP005901.6
													NAPRT	AP006222.1
													NAT8L	AP006222.2
													NAT14	AP006288.1
													NATD1	AP006587.2
													NAV1	AP006587.4
													NAV2	AP006587.5
													NAV2-AS4	AP006587.6
													NCALD	AP007216.2
													NCAN	APBB1IP
													NCF4	APCDD1L
													NCF4-AS1	APCDD1L-DT
													NCOR2	APLF
													NDOR1	APLP1
													NDRG4	AQP4
[truncated: 4,366 more rows]
