# Supplementary material for: Loss of polycomb repressive complex 1 activity and chromosomal instability drive uveal melanoma progression
Source: Nat Commun. 2021 Sep 13;12:5402. doi: 10.1038/s41467-021-25529-z (PMC8438051; doi:10.1038/s41467-021-25529-z)
Supplement: Supplementary file 4 — Supplementary Dataset 2 [file 41467_2021_25529_MOESM4_ESM.xlsx]

## Sheet: EMD_Score_All_Genes
	Archetype_1	Archetype_2	Archetype_3	Archetype_4	Archetype_5	Archetype_6	Archetype_7	Archetype_8
CCDC148	0.240797	0.823728	-0.955313	2.19768	1.29305	1.97774	-0.731602	-0.878862
PCNX3	0.203823	0.165062	-0.136571	-0.176481	0.387997	-0.120143	0.0791819	-0.110485
CLP1	-0.0253857	0.031245	-0.0332072	0.0915225	-0.139357	-0.0530025	0.0376234	0.0422139
ANGPTL2	0.209533	0.178525	-0.133397	-0.207876	0.0610911	-0.101873	0.168487	-0.0761497
HECA	0.0453911	-0.0905537	0.104329	-0.313313	0.150182	0.206539	0.0990092	0.0385864
ERV3-1	0.567368	0.19065	-0.299036	0.0717931	0.235889	-0.290325	-0.26255	-0.202718
SNX9	0.312185	0.349944	0.111372	-0.6091	0.260102	-0.246616	0.152927	0.120813
ZFR	0.0368072	0.180185	0.202104	-0.131424	0.103673	-0.058443	-0.141206	-0.0234898
IKBKE	0.722641	0.812519	-0.939179	-0.805603	0.397956	-1.13342	0.492727	1.04017
DPF3	0.434155	0.126347	-0.151654	0.207497	-0.463283	-0.209542	-0.0978659	-0.276684
CHKA	-0.378248	-0.305091	0.234027	0.383382	-0.39237	0.372322	-0.199018	-0.0146443
CNPPD1	-0.34629	-0.138011	0.22742	0.689884	-0.295306	-0.603556	-0.390216	0.0971054
NFYB	0.126297	0.115324	-0.110504	-0.100222	0.0427416	-0.0431936	-0.0327118	-0.0722676
RGS4	-0.470453	-0.46477	0.366755	1.99251	-0.442712	0.659731	-0.393023	0.33279
CPSF4	-0.133709	-0.0773534	-0.0801928	0.260209	-0.0944066	0.0693118	-0.0644195	-0.0795793
IL10RB	0.0389719	0.0472488	-0.0553872	-0.102849	0.176503	-0.0701701	0.284718	-0.0134446
EMP1	-2.05494	-2.09721	2.39678	1.54191	-2.00243	1.99664	-0.942559	0.99862
SPEN	-0.223239	-0.212414	0.284264	0.103676	-0.183946	0.0297127	-0.221035	0.261949
FAM63A	0.10896	0.154132	0.0396589	-0.159035	0.0710345	-0.239035	0.0865375	-0.0279026
TTPAL	0.0423931	0.0659196	0.0554402	-0.142448	0.0239403	-0.0961926	0.0699244	-0.0209944
ZNF85	0.489918	0.274126	0.243004	-0.259695	0.355996	-0.514953	-0.512947	-0.433469
ESYT1	0.465668	0.47771	-0.312063	-0.496504	0.606403	-0.384639	0.206349	-0.198915
ECT2	-0.330901	0.192279	-0.204354	0.878405	0.141408	-0.0984019	0.277718	-0.196361
TSEN34	0.122568	0.12236	-0.0985467	-0.270054	-0.110449	-0.0743322	0.38571	0.353084
DYNLL1	0.799329	0.926244	-0.516345	-1.06743	-0.221656	-0.433213	0.37294	-0.446398
FAIM	0.0464522	0.0338323	0.0423297	0.0456852	-0.15733	-0.0514415	-0.0278033	-0.0435449
ZNF317	-0.0450659	-0.0354439	0.00343465	0.0390469	-0.135058	0.188409	-0.0734575	0.0463893
ZNF180	0.466172	0.631103	-0.342693	-0.81349	-0.214104	-0.136821	0.213755	-0.143729
NEDD1	0.0990512	0.096441	0.137624	-0.288717	0.0490681	-0.0603058	-0.15025	-0.020583
RIN3	-0.0621371	0.0747552	0.203573	-0.214232	-0.253224	-0.0447755	0.0386311	0.246892
GRB2	0.222114	0.219212	0.0207174	-0.239198	-0.305357	-0.157856	0.196727	-0.0589377
CHEK1	0.237312	0.410365	-0.163236	-0.294778	-0.095297	-0.592637	-0.346793	0.703363
NDUFS3	0.237446	0.404869	-0.26471	-0.515082	0.176506	-0.158645	0.42376	-0.122951
NMRK2	0.251072	0.400927	-0.286723	0.656046	-0.749503	-0.494566	-0.219529	-0.107769
CHST3	0.173487	0.0972293	-0.0798348	-0.163459	0.272616	-0.162498	-0.0470784	0.0339168
BCAS3	0.411257	0.432472	-0.242172	-0.249597	0.176376	-0.421493	0.168678	0.0433663
PIEZO1	0.10415	-0.0193138	-0.0606944	-0.162843	-0.041131	0.177408	-0.21383	0.149166
SRRM1	-0.473215	-0.513336	0.525912	0.518408	-0.283048	0.4891	-0.308154	0.0307925
SAMD14	0.0977401	0.0838203	-0.113957	-0.198082	-0.128456	0.124945	0.0509693	-0.0983393
PCLO	-0.0947865	-0.10699	0.0615715	0.367938	-0.129912	0.0920869	-0.052752	-0.0784414
DCUN1D2	0.488344	0.66107	-0.482472	-1.25154	-0.621825	-0.0770496	-0.0637256	0.381033
CCNB3	-0.605702	-0.410947	-0.274171	1.30132	-0.116957	-0.339859	-0.269976	1.21923
CAMK2B	0.808924	2.5033	-1.29249	-0.966648	0.850954	-1.23672	0.27056	1.14835
NDUFC2	0.630717	0.809022	-0.467013	-1.11884	0.493064	-0.447249	0.298929	-0.287838
RDH14	0.172514	0.296917	-0.118165	-0.385084	0.0800282	-0.160279	-0.0220126	0.0983094
GTF2I	0.445911	0.68363	-0.207706	-0.859631	0.303819	-0.27737	0.293153	-0.296948
RECQL5	0.0569554	0.0930563	-0.0428756	0.0141687	-0.0320426	-0.101998	0.0236402	-0.0870367
DERL1	0.338583	0.475318	-0.252211	-0.548632	1.2375	-0.383035	0.241148	-0.106781
BAMBI	-0.467703	-0.431451	0.260276	1.01935	-0.304772	0.784411	-0.286324	-0.336378
PAK2	-0.0937439	-0.0840951	0.179062	0.353313	-0.270421	-0.144561	-0.0953937	-0.0998017
TAGLN	0.0311125	0.0727238	-0.0382029	-0.0411484	-0.0277982	-0.0188908	0.159312	0.00427733
PHKG2	-0.0275659	-0.0433979	0.0635167	0.00748072	-0.0740163	-0.0798214	-0.0609372	0.0784654
ADAM10	-0.096661	-0.129295	0.371222	-0.101613	0.073052	-0.0333804	-0.176549	0.0649378
BBS9	0.0633505	0.0827717	-0.0408295	-0.0733902	0.124793	-0.129861	0.12767	-0.0863371
FOXM1	0.236889	0.191314	0.492915	0.587051	-0.51187	-0.309307	-0.17407	0.179804
KCTD20	-0.203713	-0.128649	0.114501	0.589566	0.110613	-0.218131	-0.14413	0.0890355
STAT5A	-0.172036	-0.206055	0.337789	0.151634	-0.151743	-0.211158	-0.239758	0.202959
AC007405.6	0.286089	0.318626	-0.391024	0.573782	0.151288	0.324023	0.345591	-0.503877
C10ORF88	0.0490802	-0.0036898	-0.0319711	0.0181731	0.116809	-0.0853464	-0.0826131	-0.0322043
MSTO1	0.0493455	0.132274	0.0965889	-0.138236	-0.101703	-0.154433	0.0464589	0.0903021
NORAD	0.230662	0.330908	0.694153	-0.890402	0.242971	-0.347453	-0.156425	0.18415
ARL5A	-0.119805	-0.160245	-0.483128	0.993364	-0.0131419	0.604591	0.302951	-0.705197
NELFE	0.0834352	0.226492	-0.124198	-0.156316	0.0916386	-0.159665	0.344205	0.0810181
PAK6	-0.588535	-0.55511	0.36749	1.83223	-1.01652	0.611794	-0.772392	-0.449038
DAPK3	-0.0995464	-0.0449427	0.149151	-0.0441507	-0.0885832	-0.0637304	0.119697	0.0725741
ARSI	0.401995	0.819059	-0.590061	1.43312	-0.86352	-0.814173	0.651321	-0.578366
CCDC130	0.0349481	0.0384075	-0.0528038	-0.050892	-0.0158614	-0.0375957	0.025932	0.0139856
D2HGDH	0.0242986	-0.040728	0.0301439	-0.112131	-0.13232	0.0545179	0.0872835	0.0754361
SYNPO	-0.152869	0.12897	0.0965676	-0.467225	-0.307458	0.0832344	0.197431	0.112031
TMED3	-0.122491	-0.0947862	0.357096	-0.184712	-0.348892	0.0835775	0.181023	0.189106
DYNC2H1	0.0686943	-0.0469765	-0.053723	0.279267	0.0493643	-0.0835428	-0.222266	-0.0610857
ZNF185	-0.0767661	-0.0296101	0.0389352	0.0851847	0.0782029	-0.0503553	-0.0531114	-0.080798
CD109	0.546862	0.83017	0.34187	-0.94693	1.05178	-0.809895	2.34275	-0.611104
TXLNG	-0.0495756	0.0245135	-0.0450575	-0.0603734	0.116778	0.0143401	0.0838299	0.0611927
BPHL	0.0846658	0.1792	-0.201037	0.052462	0.0315848	-0.21777	0.0911597	-0.158124
NFATC2IP	-0.26587	-0.260182	0.337595	-0.111765	-0.297139	0.203237	-0.116214	0.223298
CYP51A1	0.108444	0.235548	-0.0975845	-0.324721	0.380951	-0.0751061	0.0798748	-0.0819278
USB1	0.123866	0.213766	-0.130741	0.072314	-0.167129	-0.355322	0.0834976	0.0808709
HIST2H2AC	0.139047	-0.212595	-0.217198	0.062338	0.119181	-0.125982	-0.37222	0.132842
CPEB4	0.276675	0.286686	0.289494	-0.427939	0.167278	-0.28969	-0.16514	-0.178243
MYCBP	-0.0880109	0.0546907	0.223322	0.0139167	-0.242297	-0.00738504	-0.00869415	0.0737313
BRSK1	0.496506	0.881588	-0.486563	-0.853105	0.230339	-0.672043	0.725551	0.383667
NDUFS5	-0.665972	-0.561151	0.419358	0.635751	-0.71734	0.434957	-0.155003	0.207678
MADCAM1	0.619241	0.651806	-0.482638	-0.4199	0.148971	-0.385163	0.256384	-0.449935
GEMIN6	0.0888953	0.100297	-0.179946	0.115704	-0.0492834	-0.246095	-0.0268523	-0.0665288
IQCE	0.249575	0.276064	-0.0949081	-0.380644	-0.133295	-0.328214	-0.104886	-0.0404818
ZBTB18	-0.0349577	0.108377	0.0372521	-0.152662	0.0270499	0.0211745	0.0474609	-0.0212493
CHRNB1	0.128391	0.171571	-0.122601	-0.120458	0.0343643	-0.205747	0.124818	-0.10274
SPG21	-0.362734	-0.390332	0.689232	0.214696	-0.193488	0.161287	-0.259658	0.170737
TTLL3	0.199299	0.399873	0.218784	0.290968	-1.2074	-0.296366	1.75276	-0.40695
SLCO4A1	-0.22759	-0.225606	-0.0377912	0.536332	0.0651942	0.141361	-0.121991	-0.0288022
GTF2E1	0.0817663	0.0127114	-0.0939978	0.133933	0.141821	-0.0836664	-0.0420947	-0.132586
PCNX1	0.238746	0.199633	-0.058762	-0.323632	0.391097	-0.237873	-0.0195386	0.00172439
APOE	0.534195	0.643757	-1.38471	1.72715	-0.711494	-1.21639	0.960146	-0.669466
GEN1	-0.0318486	-0.0341714	0.054453	-0.0314892	0.329201	-0.0248096	-0.0220633	0.0245708
UBA5	0.035724	0.037141	0.0394126	0.0424167	0.0667002	-0.0793356	-0.021493	0.00975171
SLC25A25	-0.269654	-0.202854	0.275261	-0.343059	-0.063548	0.526353	0.0530838	0.185726
PNPLA7	0.659246	0.967879	-0.69172	-0.502688	0.403606	0.153781	1.39216	-0.443703
C8ORF48	0.203695	0.430795	-0.228733	-0.236129	0.518017	-0.188257	-0.115081	-0.271313
G3BP1	-0.211521	-0.162672	0.677232	-0.251956	0.164664	0.0440832	-0.0175847	0.1236
MEGF8	0.0600898	0.13172	0.0584885	-0.321851	0.0968212	-0.138636	0.0630341	0.197467
LAPTM5	0.1517	-0.905182	1.84953	0.980601	-1.43757	-1.63933	2.29761	3.43531
ACTR1A	0.33739	0.384376	-0.17087	-0.380559	0.378585	-0.380616	0.185152	-0.0142678
SGPP1	0.221008	0.241752	-0.0747018	-0.291335	0.0420742	-0.139096	0.131002	-0.0647555
TTYH1	0.0479032	0.523051	0.0933	-0.280055	-0.279163	-0.269201	0.222152	0.318422
MED31	0.0769408	-0.0378591	0.0294223	0.0041145	-0.173027	0.0723702	-0.144899	-0.059152
NSUN4	-0.132883	0.0367569	0.160435	-0.0448329	-0.199742	0.112039	-0.101872	-0.0175507
OAS2	0.00972817	0.282108	3.01899	0.484722	0.827566	-1.4643	1.89148	0.41115
ZNF169	0.586918	1.40342	-0.501607	0.261562	-0.912333	-0.825983	0.646796	-0.645938
TMTC1	0.249126	0.447252	-0.272791	-0.588636	0.356389	-0.179462	0.230535	-0.165258
CD72	-0.151666	-0.147492	0.280836	0.0486338	-0.178133	-0.10249	0.214885	0.0669411
RABL6	-0.310439	-0.245529	0.28745	0.137487	-0.347837	0.0749831	0.130258	0.317393
SLC25A38	-0.143547	-0.166697	0.118915	0.68442	-0.172262	0.10831	0.086344	0.099734
NDUFS7	0.0391367	0.171372	0.0342028	-0.157638	-0.0848436	-0.265549	0.113389	0.0467817
ASB6	0.0411606	0.0583336	-0.0321972	-0.157588	-0.114077	0.0415183	0.295532	0.139608
COL27A1	-0.0816378	0.0555774	-0.202409	-0.0228967	0.121116	0.385123	-0.0212038	-0.199264
THOC5	0.0415166	0.0980538	-0.0739217	-0.0232169	0.0445974	-0.0960827	0.0572748	-0.056148
ARHGAP44	0.139727	0.430718	-0.300639	0.0782896	0.470773	-0.417219	0.215032	-0.14478
TAF5L	0.124476	-0.0620661	0.0303271	-0.0874571	0.0650052	0.0543191	-0.084328	-0.127937
AKAP1	0.139971	0.140225	0.0667472	-0.2602	0.460171	-0.372481	0.0525789	0.0702375
ADM2	-0.214267	0.324689	0.426525	-0.512334	-0.22559	-0.184342	0.220301	0.371766
STRIP2	0.104022	0.0728198	0.0745796	-0.0279719	-0.0464708	-0.196576	-0.0402007	-0.0595762
DTNB	0.0846598	0.0371684	0.0435556	-0.132638	0.0909753	0.0600871	-0.0587061	-0.0528702
RCN3	-0.52143	-0.592367	0.180133	-0.602902	1.35833	1.03302	0.311186	0.431205
NCAPD2	-0.0385488	-0.126769	0.0568776	0.0843559	-0.106505	0.0792515	0.0380881	-0.050862
CTC-527H23.3	-0.0878222	0.154265	-0.104848	-0.0560867	0.205123	0.0277995	-0.0317381	-0.0733175
SMC1A	0.583536	-1.14079	0.495044	1.42982	3.5431	-0.288563	-0.722507	-0.891753
ZNF274	0.0431897	-0.0915754	0.0532272	-0.0970578	0.164582	0.0307782	-0.053794	-0.091773
H3F3C	0.532542	0.390187	-0.301969	-0.838207	-0.429996	1.91971	-0.466998	0.0442402
ITGB5	0.304725	0.491036	-0.171388	-0.292479	0.187554	-0.484543	0.0684055	-0.0298835
RER1	-0.095034	-0.162582	0.289182	-0.292844	-0.241206	-0.112986	0.0584815	0.386746
OXSR1	-0.0688951	0.0525442	0.053907	0.173663	0.0791168	-0.167371	-0.0249191	0.0979949
SLC24A4	0.296061	0.665824	-0.61505	0.209968	0.281824	-0.595754	0.356804	-0.420866
ZFHX2	0.929989	0.346626	-0.604674	-0.772659	-0.494224	0.377384	0.282631	0.217662
MMP14	-0.165678	0.182655	0.211448	-0.48988	-0.534101	-0.269487	-0.0955249	0.447809
PFKFB3	-0.371306	-0.411705	1.07647	-0.678624	-0.555852	0.598179	0.202832	0.486536
KIFAP3	0.0873964	0.0614305	-0.0695373	0.0544808	0.037564	-0.042236	0.292417	-0.182116
TMEM120B	0.0504957	0.0951068	0.0431822	-0.133958	0.0594351	-0.00773559	0.0747169	-0.038054
TMEM161A	0.166469	0.244807	-0.0969257	-0.313766	0.0250543	-0.165629	0.0291067	-0.0636232
TENM2	-1.50928	-1.40563	1.90204	-1.53359	-1.44834	2.23829	0.943339	2.14076
SNX11	-0.134701	0.0417897	0.114788	-0.193037	0.0596914	0.0431397	0.196173	0.0854516
MICU1	0.259289	0.380885	-0.190135	-0.325667	0.300247	-0.253121	0.221936	-0.222497
TRAPPC2	0.10748	-0.069405	-0.0231355	0.0499883	-0.0307546	-0.0871967	0.0741055	-0.0435763
ARSE	-0.631556	-0.292511	-0.367179	1.56567	-0.785734	0.200915	0.0330752	0.143641
TAOK3	-0.149479	-0.214064	0.670052	-0.116851	-0.1359	-0.0961474	-0.395384	0.276115
ASH1L	-0.147086	-0.115758	0.26925	-0.0821071	-0.10187	0.232308	-0.0561076	0.000317171
ARMCX4	0.0665899	0.100476	-0.032809	-0.060257	-0.0603288	-0.0526261	0.0260705	-0.082549
PDIA3	-0.267972	-0.288588	1.12451	0.254529	0.140142	-0.334473	-0.494551	0.154385
PCDHB11	0.346212	0.384538	-0.301549	-0.341132	0.356007	-0.287876	0.177576	0.00407484
CCDC140	-0.141638	-0.0930165	0.155427	0.0549022	-0.0964498	0.0162587	-0.0407953	0.26482
CRIM1	0.139463	0.150967	-0.212899	0.109356	0.0729169	-0.179296	0.107955	-0.206267
TINCR	0.595856	0.407547	-0.427009	-0.89079	0.782805	-0.62155	0.757356	0.283329
COL9A1	-1.27062	-1.44852	-0.871724	4.13515	2.29888	1.12422	0.930162	-0.606722
DAPK1	-0.125195	-0.136087	0.243926	-0.220947	-0.0630984	0.501402	0.119789	0.0446366
KPNA6	-0.466858	-0.321321	0.633124	0.166903	-0.546921	0.344918	0.134888	0.424738
NIF3L1	-0.10452	-0.13287	0.0524491	0.261912	-0.102447	-0.0491807	-0.172276	0.0968923
ASPM	-0.683585	-0.654749	0.47009	0.93825	-0.711943	-0.6119	0.405469	1.50045
CLTB	-0.091398	-0.0766692	0.216061	0.309296	-0.149044	-0.377403	-0.280693	0.187508
ITPR2	0.586755	0.581633	0.22498	-0.930058	0.654745	-0.343032	-0.132344	-0.275989
TLR1	-0.237512	-0.273858	0.199942	1.0747	0.185541	-0.276112	-0.192945	0.172703
GJC2	0.499932	0.633981	-0.203435	-1.01993	0.51646	-0.747976	-0.804983	0.812773
TMED8	0.167067	0.158609	-0.0771172	-0.00486642	0.0123944	-0.0682377	0.0974704	0.0654294
TSGA10	-0.14465	-0.137666	0.116511	0.0638597	-0.166973	0.129118	-0.0847562	0.0907183
PTPRN2	-0.796601	-0.748161	0.868525	0.889597	-1.05685	0.7964	-0.569511	0.690254
OAS3	-0.053855	0.0418832	0.134353	-0.0329469	-0.106004	-0.0537776	-0.00875648	0.133735
GLMP	0.302767	0.453348	0.244874	-0.821105	0.155013	-0.399439	-0.168046	-0.0880475
TPST2	0.0712803	0.12867	-0.0477007	-0.300585	0.147383	-0.0887498	-0.070167	0.0468778
KIAA1462	0.381453	0.36697	-0.18838	-0.380563	0.341773	-0.292816	0.746859	-0.314308
PPM1E	0.312213	0.457714	-0.0896529	-0.503016	2.00264	-0.363346	0.302638	-0.100072
FGF14-AS2	0.0166245	0.025363	-0.0274859	0.0234016	0.054833	0.0292209	0.00602645	-0.0902432
IQGAP1	-0.200677	-0.457015	1.41243	-1.26898	-0.431902	0.414699	-0.426499	0.458976
FAM162A	-0.238999	-0.228926	0.12345	0.778273	-0.176582	0.128237	0.104105	0.035981
BCOR	-0.191747	-0.144809	0.422125	-0.204483	-0.1519	0.125268	-0.176456	0.143326
LGALS1	0.875635	0.983	-0.624776	-1.09965	0.584234	-0.690716	0.511154	-0.330919
CACUL1	0.117946	0.100747	0.276177	-0.414874	0.352229	0.117879	-0.117664	-0.221122
TMTC4	0.0484382	0.0539503	0.17508	-0.0948686	0.188027	-0.0586208	-0.0863332	-0.0632534
SMIM10	-0.0652406	0.0567646	-0.0521675	0.0998799	0.124864	-0.0702535	-0.00735852	-0.037756
PSMD5	-0.184707	-0.186728	0.349159	0.2529	-0.208915	0.0984319	-0.182322	0.109292
FGD3	-0.548544	0.298804	0.286619	-0.440463	0.380573	0.533715	0.724756	-0.289062
HSPA4L	-0.68555	-0.840675	1.78493	-0.483898	-0.973953	-0.386722	0.631002	0.539074
RNF170	0.383579	0.40128	-0.234861	-0.312205	0.30968	-0.369887	0.138032	-0.18614
C2CD4D	0.108488	0.239498	-0.208047	0.0486521	-0.123331	-0.204869	0.00720525	-0.0609198
CDC42BPB	-0.088626	0.0985856	0.152109	-0.345098	-0.064784	0.117151	0.116611	0.0569376
RNASET2	0.130855	0.128261	-0.0804133	-0.320102	0.20141	-0.221436	0.151767	0.157852
ZNF563	0.178546	0.111416	-0.0596725	-0.188122	0.101582	-0.173622	-0.16172	0.17179
CCDC74B	1.94924	2.14164	-2.16383	-2.47782	0.832425	-1.67988	2.63024	0.276153
LDHB	0.228737	0.620098	-0.760117	0.818852	-0.215109	-0.771016	0.705543	-0.355403
HSPA14	0.0353571	0.0500424	-0.0375716	-0.0544352	-0.0939508	-0.0904751	-0.0645614	-0.0206125
PGBD5	0.330492	0.945981	-0.572194	-0.416442	0.09711	-0.403276	0.454687	-0.360801
PICK1	0.15397	0.104838	0.072055	-0.23156	-0.206439	-0.0305795	-0.0104391	0.0183165
ELF3	0.198259	0.444255	-0.187459	-0.20759	-0.185616	-0.103279	0.0653051	0.104537
NADSYN1	-0.0378003	-0.0212419	0.0291671	0.0319476	-0.0718256	-0.0303913	-0.0274156	0.084251
CASP4	-0.163654	-0.237628	0.333208	-0.358343	-0.137219	0.396375	0.137317	0.140194
PHLDB2	0.601405	-0.283412	-0.310085	-0.628469	0.633778	1.78648	-0.222487	0.315089
WDR33	-0.0834726	-0.0848146	0.0580975	0.140969	-0.109929	-0.0198402	0.0406588	0.0689066
MED26	-0.169031	-0.163185	0.240319	-0.194253	-0.113217	0.324224	0.0980863	0.0848164
ERCC3	0.137279	0.0200406	0.0769403	-0.023016	0.222364	-0.0136453	-0.251166	-0.0441256
TAPT1	0.04328	0.0286885	-0.0235449	-0.0390872	0.121486	-0.0522748	0.150239	0.0252901
MAP7D1	-0.0869757	0.0757251	0.355524	-0.246288	-0.132601	-0.112623	0.186451	0.244217
TNRC18	0.169272	-0.122295	0.14005	-0.539499	0.25426	0.233089	-0.0505137	-0.107996
ZNF839	0.010138	0.0489635	0.0222119	-0.0339374	0.0718417	-0.0912794	0.0292281	0.0411054
STT3A	0.291247	0.244802	0.368188	-0.885933	0.495631	-0.361298	-0.217838	-0.210259
HGS	-0.0525959	0.22648	0.0883271	-0.294572	-0.196238	-0.24739	0.478996	0.272842
GUSB	0.236209	0.290206	-0.223009	-0.456765	0.270676	-0.146305	0.173972	-0.0792423
HPRT1	0.176396	0.343742	-0.235368	-0.362548	0.29877	-0.207206	0.175823	-0.000826626
C20ORF27	0.227764	0.301677	-0.309157	-0.196387	0.170993	-0.255469	0.209321	-0.140066
SIRT3	0.150375	0.133887	-0.134078	-0.0766352	0.324173	-0.161353	-0.0389028	-0.0928398
FAM105A	0.298548	0.51462	-0.2565	-0.365102	0.295862	-0.526864	2.61538	-0.415155
GRPEL1	0.0526106	0.0330601	-0.0471053	-0.105605	0.198342	0.0594161	0.0302649	-0.0140821
TTC14	0.154419	-0.0350146	0.0658301	0.104206	0.0642495	-0.202934	-0.146451	-0.141943
LINC01563	0.090397	0.058682	0.185432	-0.202153	0.361566	-0.179233	0.0884138	0.111966
ZNF594	0.065273	0.0838538	-0.0362342	-0.0969701	0.016083	-0.0465331	0.0654522	-0.0611328
SPTLC1	-0.0795507	-0.0467515	0.0644898	0.0791535	0.0368947	0.137907	0.0209677	-0.0238311
YRDC	-0.312335	-0.357777	0.456043	0.224633	-0.381718	0.267191	-0.168711	0.105114
SIRT4	-0.141619	0.191166	0.0805281	0.56839	-0.324596	-0.269318	-0.266805	-0.215894
CCDC122	-0.0833953	-0.083468	0.0688973	0.114209	-0.109617	0.0573714	0.0493391	0.0440147
CSGALNACT1	1.52426	1.08296	-1.88506	-0.871587	0.862272	0.300541	1.36184	-1.01272
SUMO3	0.204646	0.300363	-0.0518698	-0.362155	-0.0720855	-0.372417	0.13131	0.128388
MAP3K9	0.269083	0.22361	0.212872	-0.628778	2.00298	0.246026	-0.44148	-0.18678
GLT8D1	0.078451	0.0671653	-0.0691129	0.197106	0.196326	-0.213187	-0.0952617	-0.1596
SHPK	-0.0718086	-0.065123	0.139275	-0.299531	-0.0738523	0.0146456	0.0588067	0.0813445
FAM218A	-0.022696	0.233213	0.246173	0.146703	-0.663654	0.526866	-0.381798	-0.246017
HSPB2	0.182127	0.146465	-0.158157	-0.141598	0.0989393	-0.227755	0.376492	-0.196718
CCZ1	-0.337088	-0.348846	0.262559	0.87852	-0.399445	0.207353	-0.338454	0.0226556
CC2D2A	0.0773256	0.120844	0.166075	-0.215248	-0.115444	-0.0951372	-0.103009	-0.0691926
NME1	0.223771	0.336351	-0.174201	-0.310942	0.0916707	-0.267069	0.170092	0.105346
COG6	0.0631797	0.0432216	0.226972	-0.105843	-0.0360261	-0.0945836	0.0711229	0.110832
OGDHL	-0.102738	-0.0997293	0.0611012	0.165992	-0.0997389	0.0703154	-0.0577875	0.0812791
IP6K2	-0.0871653	0.0585152	-0.0632427	0.310699	0.0664169	-0.076167	0.0541705	-0.0525932
PABPC4L	-0.241232	-0.185373	0.201803	0.226424	-0.393631	0.114294	0.815869	-0.298484
ABCA7	1.17264	1.52012	-0.911854	-0.680058	0.735561	-1.14164	0.666243	-0.0914303
FAM200A	0.107695	0.0755366	-0.0694268	-0.0896416	0.263186	-0.0850347	-0.0229475	-0.0666012
TMEM27	0.0882685	-0.246049	0.123648	-0.105545	0.509343	0.27443	-0.388524	-0.310394
ANKRD44	0.127757	-0.0543165	0.116659	-0.259444	0.212672	-0.0514997	-0.176247	-0.0271728
SLBP	0.128147	0.044139	0.00777307	-0.105468	0.109663	-0.0330105	-0.118949	0.0735274
CARD10	-0.702942	0.373267	0.889249	0.466523	-1.41512	-0.677907	-0.905069	1.89708
CCL20	-1.05686	-0.580959	0.591821	2.21682	-0.989583	-0.443018	0.471711	0.871189
HCAR3	0.501147	0.203025	-0.25794	-0.0819274	-0.261177	-0.216789	0.148876	0.0453353
COTL1	0.433226	0.38868	-0.191237	-0.494081	0.180966	-0.449013	0.399535	-0.13229
GORAB	0.0411645	0.032181	0.0500426	-0.154135	0.0377339	-0.01535	0.00944961	-0.00529144
SIVA1	0.0788105	0.104836	-0.0843244	-0.315497	-0.172715	-0.0582929	0.186104	0.146171
IGDCC4	3.65283	3.19919	-1.47422	-5.23555	-4.19148	-4.42177	4.13559	45.8499
HDAC6	0.197301	0.147033	-0.130939	-0.190516	-0.0287484	-0.164096	0.0733168	-0.010113
MDH2	0.507655	0.670291	-0.410772	-0.363756	0.1609	-0.520555	0.21931	-0.305007
TMSB4X	0.712402	0.624689	0.362854	-1.62244	0.93451	0.0582061	0.697039	0.599674
TNFRSF11A	1.99532	1.40692	0.0504793	-1.37166	0.690713	-1.52648	-1.08821	0.708241
SLC26A6	0.691076	-0.283927	-0.742088	0.283805	0.0809686	-0.556926	0.610885	0.402611
TMEM175	0.114265	0.181673	-0.0761874	-0.19792	0.0597035	-0.17928	0.0524261	0.082302
NLRC5	0.0591844	0.0567657	0.167576	-0.143355	0.0890179	-0.0446391	0.0579361	0.119552
DCAF17	0.0321001	0.0773643	-0.0424371	-0.0587316	0.0651785	-0.037239	-0.0141928	-0.0354215
MAMSTR	0.971885	1.3329	-1.49118	1.58486	0.478514	-1.21897	1.23271	-1.26947
GNAO1	0.0757737	0.139544	-0.148092	-0.0399485	0.100456	-0.0126922	0.297997	-0.0993535
KIAA1211L	-0.143122	-0.138129	-0.0645544	0.386849	-0.100454	0.132664	-0.0864153	-0.0545856
SNCA	0.502665	0.637901	-0.491903	-0.37539	0.328215	-0.356717	0.247328	-0.309474
ANKH	0.0527397	0.0802988	-0.0507482	-0.114741	0.177799	-0.074549	0.0399547	0.236587
PUS10	0.55525	0.689332	-0.331835	-0.740383	1.38178	-1.07595	0.517171	0.171978
LINC01138	-0.517493	-0.612666	-0.500225	2.77509	-0.638568	0.406563	-0.303172	-0.445494
GTPBP10	0.0357274	-0.0561694	0.0371514	-0.0488484	0.205625	0.0277663	-0.0607785	-0.0566183
EML3	0.146784	0.159726	-0.0727122	-0.243503	-0.194786	-0.103957	0.0520619	0.0711996
TMEM57	-0.0386886	-0.0405714	0.164537	-0.0565598	-0.0294438	-0.00720038	-0.037179	0.0732758
MON1B	0.0902591	0.134691	-0.0294662	-0.295085	0.291193	0.0550975	0.0936344	-0.133208
SLC4A4	0.260213	-0.167574	-0.2587	0.352274	-0.11716	-0.087374	0.227433	-0.288183
SND1	0.0839503	0.0837165	-0.214728	0.254229	-0.277921	-0.43682	0.0470319	0.0936172
AVL9	-0.0471328	-0.162413	0.135994	0.170896	-0.190253	-0.0259616	0.0336144	0.0576793
CHD2	-0.14934	-0.306428	0.220222	0.166492	-0.346728	0.40348	-0.172592	0.0556666
WDR27	0.296643	0.292136	-0.382931	-0.27588	-0.4627	-0.233958	-0.488577	-0.0990598
NUP58	-0.136447	-0.127682	0.238854	-0.0663571	-0.222032	0.226125	-0.0722823	0.0890314
TAB2	0.135345	0.107367	0.0906078	-0.410998	0.0993635	-0.0833011	-0.0843119	-0.150495
NFKBIE	-0.144276	-0.0758642	0.207821	-0.0729032	0.0294683	0.0790135	0.0565365	0.0721397
PTK6	-0.268127	-0.272246	-0.301943	0.294925	-0.234898	-0.291926	0.538279	0.151711
VRK1	-0.0193608	0.034552	0.0535617	-0.0259074	0.141221	0.116263	0.0480729	-0.0226413
GDI1	0.324935	0.363404	-0.138815	-0.565303	-0.0239949	-0.384584	0.165575	-0.00199638
RAB1B	0.114266	0.278973	-0.237895	0.233914	-0.298358	-0.362272	0.145296	0.135406
NFIX	0.547343	0.746588	-0.458397	-0.769767	0.346875	-0.582249	0.439965	-0.220452
ESCO2	0.565498	0.317087	-0.546912	0.727167	-0.120377	-0.699401	0.649951	0.267244
ADGRL2	-0.301653	0.176859	0.197195	-0.270437	-0.333599	-0.317009	0.216828	1.1176
CDC42SE1	0.161205	0.37556	-0.2069	-0.308449	-0.312728	-0.303219	0.339206	0.0627829
FBXW9	-0.0184943	0.0260434	-0.0211117	0.016591	-0.119175	-0.0670021	0.114498	0.0865854
GOPC	0.244167	0.0866503	0.112062	-0.300981	-0.0502972	-0.139844	0.0768471	-0.0714084
ADM	0.275626	0.401307	-0.242019	-0.441609	-0.0517204	-0.308667	0.513893	-0.112445
NRCAM	0.0901697	0.0958245	-0.184271	0.378697	0.0823968	-0.0259502	-0.0692986	-0.083526
BAG5	0.100471	0.0939923	-0.0401519	-0.0533418	-0.12586	-0.0412113	-0.0576054	-0.0881529
ORMDL2	0.232934	0.285435	-0.172089	-0.480321	-0.11726	-0.323454	0.174944	0.0470625
PLOD2	-0.0152288	-0.0452543	0.0166506	0.104234	-0.0655444	-0.0514853	0.0410031	-0.00705414
TRIM16	-0.031354	-0.108606	0.0467944	0.130827	0.0465425	-0.0582583	0.0420889	-0.015945
USP45	0.0721672	0.0368856	-0.0331712	-0.0459763	0.0851229	0.0248002	0.00250544	-0.050591
CCNA2	-0.267942	0.219842	-0.152639	1.17898	-0.19756	-0.567484	-0.395569	0.127022
ZNF174	0.14349	0.116425	-0.147991	-0.0504574	0.0283998	-0.0892412	0.0729377	-0.114619
AMPD3	0.241345	0.293239	-0.550018	0.56702	-0.452107	-0.506742	0.439584	-0.544356
LRRC75A	-0.374574	-0.526228	0.336284	0.598229	-0.346493	0.608515	-0.386529	0.178061
RERE	-0.245159	-0.274501	0.368186	0.184478	-0.427588	0.287597	-0.218255	0.0955667
CAPN2	0.410402	0.684326	-0.297276	-0.662332	0.25138	-0.55373	0.257168	-0.172085
CSRP2	0.78825	0.400265	0.15608	-0.738973	0.642554	-0.224324	-0.367285	-0.858315
GPX1	0.162069	0.294017	0.148472	-0.618299	-0.107644	-0.284812	0.627631	0.0665307
CCDC8	0.0846201	-0.0586651	-0.12141	0.0707881	-0.0746818	0.146292	0.0161508	-0.1512
TCEA2	0.207482	0.343295	-0.322093	-0.25737	0.307385	-0.276313	0.374671	-0.144003
MEAF6	-0.182826	-0.107275	0.265718	0.123903	-0.203335	0.248442	-0.122198	-0.0889961
PLEKHH2	-0.413079	0.248259	0.452724	-0.632735	0.334342	2.75182	0.309654	0.268834
BNIP3	-0.0499147	-0.0648274	-0.0990415	0.061315	-0.177989	0.153817	0.306499	0.0674675
DPYSL4	0.870183	0.821977	-0.701767	-1.11107	-0.0182505	-0.558792	0.576587	-0.280145
MGAT3	2.23803	1.73432	-1.55216	-1.73397	2.80401	-1.43953	1.00632	-0.0168518
NOTCH3	0.0930232	0.0759281	-0.0298059	-0.127535	-0.0392382	-0.0545487	0.113344	-0.0517111
SAMM50	0.051693	0.0739308	-0.0533058	0.0113179	-0.0936884	-0.0984103	0.321451	-0.0385282
ZNF282	-0.0925186	0.0513067	-0.0539209	0.0283467	0.0791232	-0.127682	0.0488548	0.208569
CNGA1	0.448306	1.53318	-0.697522	-0.961566	0.599528	0.354381	0.710729	0.437396
RNASEH2C	0.180095	0.137835	-0.0994446	-0.321633	-0.0841296	-0.0916022	0.231573	-0.0161222
MYCL	-0.0233899	0.0390633	0.0586818	-0.0723134	-0.0359562	-0.0579757	0.0191998	0.00826383
NAE1	0.269878	0.116825	0.0467779	-0.209858	0.124405	0.057101	-0.0709412	-0.196513
TMPO	-0.053501	-0.189507	0.0913194	0.174943	-0.156281	0.10234	-0.0164048	-0.0452896
ZC3H6	0.131764	0.082068	-0.0464222	-0.152053	0.0930576	0.0880336	-0.0724052	-0.15207
DPYD	-0.62561	-0.784153	3.19654	-2.03738	-1.83143	1.39336	-0.664935	0.809884
AES	0.132712	0.354427	-0.259932	-0.268217	-0.186019	-0.0770945	0.0626276	0.107008
CAPS	0.124152	0.19111	-0.142206	-0.20536	0.0869604	-0.122307	0.195979	-0.0529627
KCNA5	-1.33579	-1.22976	-1.02778	3.03241	-1.34335	2.5693	-0.407858	-0.260799
PNMA3	-0.112032	0.0921399	0.0978596	-0.211144	-0.0949946	-0.091819	0.105222	0.326711
UBE4B	-0.327197	-0.458108	0.416123	0.247468	0.393407	0.31221	-0.229835	0.184596
DTNA	-0.134007	-0.0703003	0.0713549	0.151878	-0.197816	0.122354	-0.1328	0.102627
FUT1	-0.14974	0.116481	0.362155	-0.155847	-0.203471	-0.227075	0.13319	0.565199
HIKESHI	0.168726	0.316462	-0.156735	-0.477131	0.134307	-0.183738	-0.0286863	-0.00330111
DEPTOR	0.0880689	-0.0475404	0.0284592	-0.0230025	0.0898842	-0.0325779	-0.0514106	-0.0387933
TBCE	0.0258993	0.13706	-0.102505	-0.0469161	-0.0106939	-0.168543	0.0541835	-0.0727843
AF127936.9	0.155916	0.19768	0.0516996	0.0942934	-0.248697	-0.363617	-0.334795	0.0905209
HPSE	0.222066	-0.369124	0.287503	-1.01224	1.51948	1.29788	-0.287433	-0.540779
SON	0.137724	-0.147032	0.142639	0.0168763	-0.01926	0.394755	-0.209363	-0.331062
POLR2J3	0.131678	0.0721814	-0.0873619	0.0464626	-0.00152135	-0.0651207	-0.0817404	-0.173111
CACNA1B	0.369805	0.569541	-0.280024	-0.729053	1.29577	-0.512334	0.0926831	-0.175414
FFAR2	0.0775148	0.0725268	0.165471	-0.181871	-0.154555	0.126052	-0.100294	0.0411775
ZBTB1	-0.139433	-0.0537482	0.129725	0.0376874	-0.059589	0.118653	-0.100028	0.0630446
NAXD	0.304055	0.145146	0.0868663	-0.308974	-0.130041	0.042123	0.0751719	-0.0902102
AGAP1	0.243542	0.084526	-0.0773667	-0.383008	-0.186446	0.229836	0.189778	-0.161712
FAM167B	0.140912	0.204688	-0.0607924	-0.279709	-0.0391331	-0.119799	0.248449	-0.0813803
SNX22	1.39627	1.56684	-0.896565	-1.41441	0.391524	-0.952123	0.569788	-0.651291
NOTCH4	-0.233758	-0.441256	0.785032	-1.78789	0.461405	1.01312	1.53441	0.777229
MLLT3	-0.0539086	-0.06183	0.0198839	0.0426431	0.0181642	-0.0510845	-0.00488766	-0.0261414
AXL	0.0786244	0.156509	-0.110506	-0.127319	0.0688477	-0.0765412	0.131603	-0.053756
GBP5	0.291425	0.359445	1.15882	-0.914948	0.500354	0.284207	-0.686044	0.342593
UBE2Q2L	-0.143823	0.110689	0.140069	-0.287745	-0.159853	0.493917	-0.099218	-0.206139
HECTD3	-0.106265	-0.131648	0.193279	0.134126	-0.182358	-0.188559	0.0258396	0.104727
CBWD7	0.135542	0.110179	-0.243562	0.254163	-0.190379	-0.0614318	-0.241898	-0.233843
NGLY1	-0.0910582	0.0526696	-0.0626337	0.135149	0.146981	-0.0800713	0.0852609	-0.133542
NICN1	-0.624913	-0.580284	0.514454	2.23359	-0.425401	-0.313112	0.223412	0.373231
ZNF44	0.350021	-0.0690622	0.176226	-0.369162	-0.306231	-0.14841	0.234651	-0.0739694
SLC22A23	0.998418	1.12061	0.911056	-2.25676	0.921861	-1.50042	0.11967	-0.752645
PNRC2	-0.66259	-0.669482	1.01348	0.493598	-0.56632	0.976459	-0.2549	0.353178
DAD1	0.437016	0.355845	-0.23835	-0.420843	0.219461	-0.223158	0.147597	-0.272295
PAN3	-0.187659	-0.222471	0.199757	0.16854	-0.259874	0.102553	-0.175207	0.092292
RBM22	-0.029807	0.0433717	0.0887494	-0.100515	0.148416	0.240065	-0.0364802	-0.209497
MAEL	1.61642	1.55538	-1.2603	-0.779718	0.78668	-1.282	0.610005	-0.751511
E2F7	0.105443	0.893976	0.688606	-0.764415	0.124653	-0.920638	0.911414	0.902818
CNTN6	0.64542	0.246164	0.0496743	-0.484357	-0.405617	-0.281908	-0.0126825	0.0915625
PPP1CA	-0.0572721	0.0498991	0.0504005	-0.0918795	-0.158114	-0.0919691	0.129103	0.11056
DUSP26	0.711673	1.24534	1.00467	-1.7203	1.34086	-1.41022	1.41635	0.453549
DUSP28	0.0615131	0.0717229	-0.0287062	-0.188463	0.106178	-0.0738208	-0.0821086	0.125702
FNDC10	-0.158644	0.00970274	0.136281	-0.0315074	-0.111468	-0.203661	0.15668	0.0721637
PHF14	-0.0980422	-0.0322968	0.0669674	0.12243	0.387783	-0.0455109	-0.0853272	-0.155826
SH3RF3-AS1	-0.120378	0.122143	-0.0958627	-0.17444	-0.244707	0.0984311	-0.108904	-0.100835
SRGAP2C	0.082839	-0.0718001	0.193719	-0.286417	-0.0662961	0.103701	0.0575388	-0.110864
DTX2	-0.0755471	0.0529325	0.0744088	-0.156687	-0.206893	-0.0640827	-0.0307452	0.140847
COA7	-0.0835743	-0.017115	0.104921	0.068161	-0.126834	0.101475	-0.0872999	-0.051404
HSD17B10	0.125692	0.354063	-0.125981	0.0638481	0.0450669	-0.348659	-0.0687951	-0.0136048
FAM127B	0.239858	0.164393	-0.207517	-0.0647116	0.24966	-0.359761	0.0954509	-0.00876289
MAN2B2	0.218557	0.471757	-0.164124	-0.400853	0.229809	-0.388345	0.154418	-0.158426
ACR	-0.479551	-0.69651	0.312968	0.412149	-1.39442	0.203948	-1.02967	3.6401
UBE2A	0.468197	0.483207	-0.166849	-0.647641	0.239126	-0.442781	0.213011	-0.1998
ANGEL1	0.130947	0.106652	-0.0471212	-0.110161	0.198641	-0.178803	0.104076	-0.0640776
RAPGEFL1	0.220504	0.434845	-0.300184	-0.366374	-0.217284	-0.462445	0.16603	0.0994056
USP16	0.0787065	0.0160976	0.0626563	-0.18468	0.184208	0.314509	-0.068237	-0.204756
PITPNA	0.159026	0.354993	0.122296	-0.621058	-0.13784	-0.134745	0.162927	0.138647
CEP76	0.0183308	-0.0282418	0.0664401	-0.0253017	-0.0709495	0.0230252	-0.0275654	0.0543169
LINC00242	0.17558	0.543637	-0.152423	-0.186132	-0.274991	-0.233583	0.236583	-0.230597
MLH3	0.144986	0.156491	-0.0787027	-0.270772	-0.0531342	-0.0564224	-0.0308165	-0.0554704
CDKL5	0.147409	0.213603	-0.178934	0.189879	0.304933	-0.363866	-0.335782	0.0260089
ADI1	0.418628	0.703594	-0.35374	-0.606473	0.338321	-0.476155	0.338515	-0.227297
TMEM14C	0.0705861	-0.0482541	-0.256758	0.651431	0.173278	-0.289721	-0.157281	-0.12848
ZNF790	0.418925	-0.413813	0.574235	0.338792	-0.661699	-0.786052	-0.86211	0.159989
UBE2E2	-0.0551241	0.0437062	-0.0572198	0.14307	-0.0241792	-0.0674789	-0.00913763	-0.0669792
ZNF789	0.205787	0.378913	0.196184	-0.52927	-0.849029	-0.163963	-0.524214	0.346091
KIF1C	-0.0539427	-0.0921056	0.0972904	0.240489	0.0521741	-0.0638311	-0.114865	-0.0687918
CCZ1B	-0.359759	-0.349576	0.559181	-0.318295	-0.278603	0.348873	0.197798	0.272186
MDM1	-0.0340408	-0.00271502	0.0321674	0.0883892	-0.101689	-0.0522814	-0.0623876	-0.041219
PRICKLE4	0.186677	-0.41391	0.271941	1.00698	-0.333085	0.936605	-0.385051	-0.477291
CBR4	0.177642	0.0730836	0.0614381	-0.103631	0.0265952	-0.207223	-0.0459644	0.0227506
YAE1D1	0.0821053	0.194012	-0.180031	-0.0971189	-0.153399	-0.165901	0.0991523	-0.0335609
ZDHHC15	0.104354	0.193581	-0.180314	0.074449	0.241325	-0.167032	0.109396	-0.151836
RMRP	-0.8096	-0.856545	0.662981	2.45603	-0.851373	0.203692	-0.672186	0.475432
PAM	-0.17469	-0.218341	0.379189	-0.540693	0.553985	0.124111	0.146136	0.218198
OCLN	-0.213603	0.0865303	-0.163452	0.107168	0.459384	0.17133	0.62152	0.0062125
COX5A	-0.468548	-0.457719	0.369613	0.433378	-0.620586	0.291826	-0.210921	0.408132
MGAT4B	0.200946	0.315996	-0.109545	-0.189293	-0.131919	-0.375633	-0.0152956	0.191579
HENMT1	-0.239223	-0.238355	0.174398	1.22594	-0.226055	0.0734544	-0.016083	0.189116
STK17B	-0.763837	-0.412165	0.590213	-0.695917	0.737253	1.47191	0.34665	-0.453221
IGSF3	-0.262698	-0.299775	0.539646	0.352344	-0.293828	-0.0387191	-0.207656	0.188691
KCTD9	0.183563	0.275154	-0.20205	-0.11705	0.224031	-0.261266	0.227043	-0.209035
S100A10	-0.273149	-0.311102	0.354946	-0.417244	-0.174086	0.73133	0.273427	0.18156
TMA7	0.171125	0.237154	-0.503841	0.985313	-0.313586	-0.482656	0.237182	-0.122766
CFAP97	-0.0237757	0.137961	0.0766845	-0.133922	0.411822	-0.202211	-0.120179	-0.105733
ZNF720	-0.107916	-0.0989183	0.0663227	-0.0506407	-0.210003	0.281297	0.0857231	0.05717
DVL2	0.0365075	0.0486278	-0.0824122	-0.092973	0.0650534	-0.137288	0.259628	-0.0241064
DCT	-3.32305	-3.46134	2.74506	12.2575	-3.60348	-2.18581	1.448	2.51879
PPP2R3B	-0.430275	-0.188682	0.202329	0.416128	-0.593623	-0.400149	0.379054	0.22631
SLC15A4	-0.330485	-0.284037	0.593521	0.28315	-0.354843	-0.182681	-0.24875	0.316048
GOLGA6L9	-0.990495	-1.04854	1.07526	0.800998	-0.779611	2.17451	-0.324264	0.458331
WDR73	-0.106631	-0.0541056	0.0598772	0.209562	-0.23471	0.0161769	-0.0719763	-0.040392
RAD23A	0.0764859	0.10171	-0.133423	-0.225101	-0.217577	0.11689	0.373582	-0.0100716
ACVR2B	-0.593875	-0.437978	-0.382379	1.40582	0.838893	0.492926	0.256715	-0.730457
VGF	0.0827615	0.0505429	-0.0610256	-0.15553	0.184279	-0.099896	-0.0152135	0.070864
TOMM20	0.113793	-0.0410864	-0.112193	-0.00794783	-0.124957	0.565877	-0.145231	-0.277463
MGST1	0.0982912	0.150206	0.202081	-0.377986	-0.0945674	-0.194184	0.157867	-0.0625633
RAB2B	0.0772789	0.0111722	0.43043	-0.158435	-0.172208	-0.134924	-0.273447	0.194027
CAMLG	0.212771	0.105422	-0.453138	0.250357	-0.139786	0.279054	-0.0352426	-0.533619
LINC00266-1	0.284834	0.209804	-0.13956	-0.519599	0.110781	0.574983	-0.260626	-0.161067
FBXO2	1.22338	0.810107	-0.833707	-1.57213	-1.2719	-0.749626	1.06536	0.910669
PSMD2	0.129136	0.166669	-0.224084	0.369988	0.155573	-0.332136	-0.129177	-0.0527578
ZNF544	-0.485393	0.584448	-0.525333	2.15214	-0.792127	-0.892137	0.591055	-0.462798
WDR83	0.132732	0.0788312	-0.0917939	-0.0802874	0.0011193	-0.140163	0.0866767	-0.0574133
PQLC1	-0.162433	-0.178215	-0.093712	0.467881	-0.0346527	-0.393873	0.0793254	0.0369683
PBK	-0.524371	0.496572	-0.376279	2.22424	0.295813	-0.714414	0.779286	0.369871
TRMT10C	0.0300627	-0.0882224	-0.0654749	0.265492	-0.162935	-0.0559375	-0.0757671	-0.098671
ZNF207	0.108177	-0.0969384	0.301815	-0.523986	-0.10062	0.17769	0.211262	0.0733454
AFAP1L2	0.127069	0.249644	0.132802	-0.388505	-0.235982	0.349569	0.752448	-0.278188
POMT2	0.0287292	-0.0464035	0.0974491	-0.0559634	-0.135453	0.0251266	-0.0213228	0.0510826
ERO1B	0.857993	-0.00426665	-0.292253	-0.846451	2.55061	1.29981	-0.697935	-0.904467
NMD3	0.0625836	0.0725856	-0.075818	0.312915	-0.0420669	-0.19165	-0.0386312	-0.150237
CSNK1E	-0.549174	-0.489359	0.682271	-1.13171	-0.599675	1.21926	0.365601	0.533664
ZNF441	0.455555	0.283541	-0.402497	-0.321708	-0.203327	-0.272691	-0.443329	-0.493409
SOX13	0.1725	0.177884	0.290577	-0.309698	0.047765	-0.306161	-0.0369099	0.0826951
MYL12A	0.352002	0.63484	-0.325177	-0.682994	-0.2978	-0.386401	0.543998	0.00568214
NEAT1	-0.481016	-0.422011	0.612453	0.280114	-0.389023	0.189039	-0.280776	0.444812
WNT2B	0.118352	0.0887295	-0.19012	0.146631	-0.171981	-0.124828	-0.256005	-0.243304
TMEM26	-0.104517	-0.0921066	0.056833	0.0871054	-0.101787	0.0422933	-0.0715772	0.0723397
RNASEH2A	0.100524	0.120851	-0.177893	0.0462812	-0.0767905	0.0613534	-0.0358045	-0.145806
TMX4	0.306241	0.330783	-0.138719	-0.482095	0.357418	-0.113256	-0.0764003	-0.139799
LETMD1	-0.232347	-0.27317	0.138874	0.198297	-0.411897	0.658314	-0.252026	-0.182136
NCBP3	-0.111806	-0.131363	0.290316	-0.0922548	-0.0674565	0.207834	-0.216133	-0.0592807
CAPN15	0.592314	-0.250212	0.0848121	-1.18597	-0.232489	0.243768	-0.462969	0.832075
TP53I11	0.476887	0.557848	-0.320586	-0.495866	0.33459	-0.398438	0.219309	-0.144235
ZNHIT2	0.0442748	0.0200465	-0.0403079	0.040604	-0.014543	-0.0767143	-0.00559224	-0.0404911
DNAJC10	0.0683415	0.0626588	0.276299	-0.0858264	0.104789	-0.126661	-0.0909985	0.109755
GPX8	0.192068	0.213262	-0.159632	-0.207218	0.253104	-0.174633	0.0986657	-0.180899
RNASE6	-0.521152	0.0601545	0.293782	1.3701	-0.708741	-0.657639	2.25939	0.455537
TADA3	-0.060226	0.0799587	-0.134991	0.36637	-0.106956	-0.231774	0.0746825	0.0404718
UBP1	-0.093359	-0.0735936	0.0852041	0.191999	-0.191438	-0.127732	-0.252732	0.108603
ZCCHC14	-0.0751987	0.0846728	0.223444	-0.382831	0.230021	-0.1023	-0.108493	0.125713
STAT6	0.196585	0.479806	-0.128198	-0.336692	0.152539	-0.645816	0.283352	-0.0914399
SAR1B	0.216646	0.383836	0.130257	-0.436712	0.193884	-0.408375	0.198004	-0.108794
G3BP2	0.183269	0.257988	-0.0358637	-0.292413	0.0509247	-0.140483	0.241815	-0.0182152
TMC6	0.0455421	0.0582059	-0.0914095	-0.178145	0.14153	-0.0229282	0.168128	0.0348468
IRF9	0.0981018	0.0988338	0.080739	-0.335284	0.420432	0.114782	-0.106493	-0.116069
FBXL15	0.0603241	0.121705	-0.10944	-0.0460918	-0.0208272	-0.0761647	0.130651	-0.0482871
C5ORF24	0.123039	0.109919	0.139617	-0.015583	-0.082897	-0.230861	0.126094	-0.0806116
SATB1	-0.262638	-0.258965	0.215226	1.20938	-0.230067	0.210253	-0.268035	0.17794
M6PR	0.248232	0.129412	0.183519	-0.245808	0.110737	-0.176689	-0.19946	-0.150112
SCFD1	0.220336	0.350126	0.101682	-0.537392	0.361728	-0.192769	0.123619	-0.181753
LAMTOR2	0.361798	0.594503	-0.279071	-0.493309	-0.184012	-0.4779	0.376793	-0.115642
SEPT7	0.48313	0.313094	-0.232959	-0.491514	-0.176907	-0.123142	0.240566	-0.366245
SLC25A12	0.110851	0.074536	-0.0329148	-0.0748129	-0.0866018	-0.121503	0.0442424	0.0172442
B4GALNT1	0.460116	0.931688	-0.47203	-0.580365	0.221483	-0.322468	0.543535	-0.330366
H2AFZ	-0.69057	-0.746567	0.457459	2.21514	-0.630628	0.661433	-0.358536	-0.17173
HIST4H4	0.223622	0.377754	0.285064	-0.213099	-0.720467	-0.168781	-0.482895	-0.579653
HPN	0.697303	0.340668	-0.674801	-0.506551	-0.677485	-0.479745	0.719652	-0.109511
UAP1L1	-0.07093	0.0279889	-0.0424068	-0.0752827	-0.168942	0.0839999	0.182534	-0.00498394
LINC00403	0.435917	-0.549544	0.321243	-1.68018	1.77153	-0.334017	0.7074	-0.410946
FAM180B	1.44919	1.04867	-0.958288	-1.12083	0.315748	-1.10691	0.716751	0.102302
TECR	0.256436	0.388275	-0.154282	-0.456491	-0.151705	-0.280823	0.292516	-0.125952
BRSK2	0.431733	0.989872	-0.677324	-0.37659	-0.700963	-0.579905	0.565782	-0.420942
SLC11A2	0.374703	0.34518	0.185589	-0.628237	0.743255	-0.521772	-0.0863755	-0.142831
VPREB3	-0.209262	-0.295002	-0.224575	0.295729	0.510346	0.73111	-0.13893	-0.30736
TANGO2	0.0606293	0.107454	-0.0824221	-0.187758	0.129548	-0.0813662	0.234528	0.0247745
GPR173	2.11141	1.59498	-1.24225	-1.49554	2.32277	-1.30884	1.19756	-0.729904
HNRNPUL1	-0.13016	-0.0935441	-0.0443391	0.196224	-0.110082	0.0755079	0.103274	-0.099085
SLC35C1	0.0514855	0.0402193	-0.0303717	-0.0954621	0.0637444	-0.132462	0.0207321	-0.0200889
CCDC86	0.00138071	0.0714543	-0.143387	0.226689	0.200602	-0.0705083	-0.092149	-0.0170281
TAF7	0.16018	0.179179	0.368956	-0.670393	-0.396552	0.682949	0.208936	-0.276556
NFIA	-0.30748	-0.321556	-0.213239	1.25766	-0.304253	0.31644	-0.260664	-0.184394
ETV1	0.222429	0.155151	-0.26734	0.0758533	0.294284	-0.133329	0.0970863	-0.162331
NFIL3	-0.182394	-0.198873	0.368098	-0.313404	-0.225889	0.383907	0.121304	0.126128
SSC5D	0.227325	0.116022	0.277437	-0.486325	-0.45985	0.090623	0.417467	-0.293257
C2CD2L	0.0390233	0.0298643	0.0229255	-0.100681	-0.00597062	-0.0456753	-0.0245367	-0.0166296
STK17A	0.104175	-0.0911287	0.111618	-0.226243	0.0776821	0.176932	0.0607097	-0.0855756
DBR1	0.0243723	-0.0335348	-0.0547992	0.179581	-0.0616463	-0.072433	0.0255682	-0.110108
NECAB2	0.0448702	-0.0150311	-0.0373226	-0.130931	-0.0401609	-0.0436377	0.0411482	0.00473105
CSTF2	-0.0354716	-0.0233142	0.0424236	-0.0354485	0.157738	-0.0143226	0.0273985	0.101712
ARHGEF33	-0.246659	-0.185883	0.361724	0.25892	-0.235862	0.161475	0.0922102	0.0138921
SYNGAP1	0.069151	0.0460975	0.0252135	-0.0343755	-0.0717599	-0.152206	0.0113503	-0.0129872
WDFY3	0.218075	0.141086	-0.108352	-0.145928	0.220502	-0.0967381	0.0875302	-0.164823
EVI5	-0.0772956	-0.0880617	0.151782	0.0834536	-0.0695349	0.172034	0.0353898	-0.0712352
NME3	0.190861	0.193831	-0.160829	-0.176432	0.083851	-0.282854	0.204312	0.0287538
CRBN	0.0972265	0.0556055	-0.108959	0.350594	0.0942956	-0.142871	-0.117865	-0.132508
ATP6AP1	0.421491	0.487167	-0.107906	-0.549751	0.720195	-0.776989	-0.232907	0.12882
IL17RD	0.17821	0.34578	-0.507266	0.578713	0.586278	-0.604005	0.310129	-0.235287
GORASP1	-0.125182	-0.0629163	0.0825619	0.294385	0.227205	0.0327751	-0.0161336	-0.117487
C22ORF46	0.0541875	0.0454437	-0.0720174	-0.0362508	-0.0111793	-0.011008	0.0195812	-0.0238009
NUCKS1	0.208588	-0.124922	0.247411	-0.395756	0.538899	0.258158	0.103951	-0.226458
FAM83G	-0.0391938	0.0351485	0.0371277	-0.144322	0.0828085	0.0907038	0.0908789	0.0815168
PRPS2	0.0452402	0.167298	-0.0930316	-0.0400927	0.392373	-0.0824034	0.0163816	-0.101247
ZEB2	-0.214573	-0.194659	0.396316	-0.0938476	-0.344072	0.141313	-0.200613	0.0988838
GAPLINC	0.194323	0.205578	-0.0929366	-0.241611	-0.0927815	-0.0834976	0.103994	-0.0555865
DENND6A	0.0451587	0.0793581	-0.0351279	0.0688151	-0.0250745	-0.131005	-0.0553816	-0.0935694
GOLPH3	-0.0334938	0.10386	0.151488	-0.306003	-0.0347329	-0.0324479	0.0678806	0.124624
PKM	0.265599	0.344152	0.857608	-0.990305	-0.373343	-0.488989	0.604251	0.63535
TLDC1	-0.169309	0.152874	0.121485	0.161371	-0.00709481	-0.475973	-0.173354	-0.148502
ZNF547	0.109007	0.193752	0.881858	-0.159156	-0.551708	-0.4343	0.441107	1.12445
ASTE1	-0.704148	-0.671363	0.383255	1.9152	-0.962463	0.789955	0.47384	-0.577449
GLTSCR1	0.0686274	0.074915	-0.0437945	-0.0671587	-0.0830544	-0.163163	0.0481899	0.141702
AIG1	0.437897	0.414153	-0.260358	-0.495433	0.249398	-0.209938	0.143182	-0.192777
EN2	0.990791	1.18532	-0.615402	-0.968124	0.623278	-0.604422	0.576314	-0.483084
CAMK2D	0.218462	0.103148	-0.123904	-0.015392	0.0662117	-0.0174806	0.0613671	-0.124928
ESF1	0.0943065	-0.0871446	-0.00328038	0.0700361	0.362349	-0.0922363	0.0407747	-0.163873
RACGAP1	-0.0648006	-0.0735954	0.0975107	0.129948	0.0906133	-0.0199856	0.0379709	-0.053779
TRAF6	0.0660721	0.0759458	-0.0476266	-0.156064	0.0690121	0.0804222	-0.0235007	-0.029775
PPP1R2	0.144019	0.15617	0.0460875	-0.107337	0.333492	-0.221621	0.0492239	-0.134515
NAGK	0.134634	0.194775	-0.0687659	-0.246923	0.121994	-0.0980099	0.149533	-0.132075
SCO1	0.0798006	0.0736104	0.0485443	-0.0386319	0.121111	-0.257399	0.108582	0.046939
RAB3GAP1	0.317327	0.185378	-0.0928076	-0.144395	0.357662	-0.259789	-0.00491634	-0.127813
RAD50	0.35871	0.122677	-0.119336	-0.20075	0.391451	-0.126332	-0.0686831	-0.178515
FAM69A	-0.0903967	-0.174071	0.0483927	0.233149	-0.277417	-0.0717357	0.0922318	-0.0024445
CALHM2	0.196839	0.232123	-0.179026	-0.306059	0.172276	-0.209893	0.152898	-0.107541
HOXC13	0.656594	0.560056	-0.307113	-0.411227	0.125848	-0.312076	0.106109	-0.235209
COMT	0.280627	0.680827	-0.274239	-1.40034	-0.328204	-0.413494	0.515253	0.524623
CLSTN3	0.0756245	0.0971234	0.0773665	-0.240561	0.00564679	-0.101706	-0.0213001	0.0917926
ZNF592	-0.115545	-0.0917661	0.131548	0.0592032	-0.113713	0.0453204	-0.10099	0.0608759
DHRS3	-0.361758	0.182757	0.363899	-0.250118	-0.633493	1.02135	1.13327	0.41099
H1F0	0.104263	0.0802921	-0.155305	-0.209521	-0.0793193	0.738368	0.328656	-0.182992
PHF19	-0.455429	0.839184	-0.746938	-0.564475	0.649264	0.0890112	1.30113	0.374012
SEMA4G	0.545586	0.722175	-0.683397	-0.367665	1.17567	-0.605923	0.615795	-0.484772
PIK3C3	0.0759317	0.062884	0.0451914	-0.202654	0.298144	-0.103125	-0.0429194	0.0101822
INSIG2	0.132558	0.0978767	-0.0721404	-0.170122	0.188548	-0.112985	-0.0487456	-0.0332027
PIK3R4	-0.0931853	0.0800903	0.0492573	0.373482	-0.117796	-0.165093	-0.0870024	-0.0870935
AC144652.1	0.0574959	0.132817	0.0687051	-0.0894473	0.757968	-0.103983	-0.00918924	-0.0771216
PCSK2	-0.606468	-0.402916	0.402695	-0.481216	0.280813	2.78914	0.971093	0.29749
ZNF773	0.0309959	0.025365	-0.0337829	-0.0266943	0.432289	0.0146538	-0.015995	-0.0353425
WNT4	0.577581	0.287629	-0.107226	-0.591345	-0.00971776	-0.400604	0.334475	-0.295446
AP000253.1	0.627486	0.160939	-0.20302	-0.279195	-0.191194	-0.213748	0.335641	-0.147219
CARD6	-0.0316378	0.0265168	0.214188	-0.184661	-0.115299	-0.121949	0.311618	0.0920305
GS1-114I9.3	0.13819	0.24702	0.0764753	0.0356858	-0.333822	0.148819	0.15735	-0.292072
RHOQ	0.438043	0.368306	0.159906	-0.371225	0.631616	-0.43742	-0.0924057	-0.212322
FAM173A	0.216577	0.155005	-0.131424	-0.275539	0.059152	-0.117384	0.165463	0.0925364
NFAT5	0.270622	0.122438	0.254942	-0.539174	0.385151	0.207009	-0.172666	-0.0182869
P4HA1	0.213023	0.275374	0.240353	-0.697646	-0.148996	-0.166179	-0.0653841	-0.140245
CFAP36	0.0980964	0.125079	-0.176565	-0.00722977	-0.0687105	0.207935	-0.0360937	-0.235688
JADE2	0.254239	0.265558	-0.109437	-0.247545	0.0192742	-0.341054	0.0108069	-0.0406462
MEIS3	0.0546184	0.129885	-0.0439402	-0.221604	0.00185934	-0.0390299	0.172034	0.0616917
AC009495.4	0.0655182	-0.0198864	0.135222	-0.126365	0.108501	-0.146536	-0.159771	-0.00381382
RNF2	0.0161842	0.0506937	0.0299784	0.273514	-0.103738	-0.15041	-0.133351	-0.13001
CCR5	-0.705833	-0.552212	1.30284	-0.0960707	0.254011	0.812938	0.566141	1.37533
CD53	0.91484	-0.349336	0.358602	-0.679183	-1.45782	0.761512	1.38809	0.559786
PSMA5	-0.361267	-0.376126	0.587074	0.252446	-0.377402	0.172044	-0.0978188	0.17459
ZNF582-AS1	0.0401733	0.224066	-0.13948	0.191347	-0.297101	-0.209587	0.221859	-0.0353109
NIM1K	2.84484	0.863497	-0.687346	-1.00339	0.314206	-0.912279	0.711976	-0.258135
SSB	0.160946	0.13609	0.0559738	-0.0557415	0.325835	-0.0497091	-0.201308	-0.226193
CEP290	0.147573	0.0652423	0.0259128	-0.139047	0.376171	0.0399625	-0.00994435	-0.0697258
BHLHE41	0.529969	0.55425	0.0941115	-0.545711	0.11856	-0.769385	0.00753389	-0.112324
XRN2	0.07825	-0.0544165	0.335624	-0.235998	-0.117843	0.245232	-0.128851	-0.103241
DKK3	1.01045	1.24859	1.9089	-1.65905	-1.49042	-0.850878	11.7002	0.639277
MAP2K2	0.203463	0.37681	-0.220971	-0.980528	0.0839703	-0.254863	0.654448	0.17009
CDC20	-0.527544	-0.498663	0.331444	1.84527	-0.511416	-0.450734	0.313734	0.348089
NDUFA6	0.298451	0.344654	-0.0352108	-0.585862	-0.169449	-0.347839	0.16502	0.231902
SNU13	0.000271115	0.31035	-0.281545	0.0644259	-0.272791	-0.487574	0.23739	0.0579072
FANCC	0.335188	0.398383	-0.257764	-0.631572	-0.290358	-0.390525	0.564235	-0.754252
TMCO4	-0.111073	-0.0687612	0.214507	-0.0961275	-0.17225	0.0570454	-0.0650807	0.228848
MAF	-0.0957929	0.0495091	0.0565373	-0.315522	0.0229098	0.222569	0.0824228	-0.0939653
VEGFD	0.357588	0.155662	-0.38143	0.318555	-0.321562	-0.599281	-0.310034	-0.420432
SCD	0.985593	1.32464	-0.840383	-0.942482	0.760602	-1.16496	0.843081	-0.311293
SCARF1	-0.0825497	-0.436949	0.128533	0.345823	-0.325369	0.255322	-0.527881	0.171656
TBCD	0.39417	0.368444	-0.247976	-0.162696	-0.13971	-0.357656	0.235874	-0.0340329
ILVBL	0.438615	0.58945	-0.375586	-0.555353	0.145982	-0.526153	0.363358	-0.165592
PRRC1	-0.0415809	0.0454868	0.150742	0.032853	-0.0552646	-0.263529	0.0350778	0.013548
LSM7	0.177242	0.376216	-0.222026	-0.223838	0.176098	-0.346641	0.258886	-0.0483269
PUS7	0.0802518	0.0246004	0.0148138	0.0319204	0.109928	-0.106595	0.0562909	-0.0489788
RNF123	-0.0734872	-0.130425	0.0588442	0.147925	-0.0426932	-0.167841	0.102687	0.0885618
HIBADH	0.0872902	-0.00346983	0.330436	-0.0645217	0.0719232	-0.202654	0.0104651	-0.110237
DMXL1	0.0668121	0.00343009	0.109454	-0.195138	0.191954	-0.1804	-0.0507422	0.0443174
LINC00494	0.0650942	0.163581	-0.143819	-0.276906	0.458508	-0.0183099	-0.09401	-0.0139514
HOXA11	0.429412	0.859207	-0.309044	-0.35485	-0.31248	-0.299622	0.63966	0.0977142
C1ORF116	0.599532	0.730657	-0.368431	-0.808499	-0.383242	-0.326126	0.995582	-0.295076
GPR162	0.936201	0.444209	-0.51032	-0.691684	-0.364321	-0.676136	0.572424	0.139667
SYN1	0.370689	0.40496	-0.352074	0.977886	-0.467841	-0.472398	0.224713	-0.352586
NAA50	0.0801382	0.106558	-0.0734692	0.295769	-0.0366308	-0.14841	-0.0444307	-0.225918
NKIRAS1	0.0421356	0.0420417	-0.0756144	0.15485	0.0559272	-0.0893067	0.0230485	-0.0982159
NSUN6	0.0224307	0.053272	-0.0768587	-0.0601555	-0.111881	0.168558	0.0447468	-0.0771741
ARL9	0.404082	1.13932	-0.27102	-0.00857331	-0.627765	-0.611548	0.39866	0.674475
RCC2	-0.614789	-0.484371	0.650741	0.352031	-0.431895	0.322043	-0.291797	0.423439
GNB3	0.469598	1.20211	0.508846	-0.677162	-0.627033	-0.918521	-0.155512	0.543023
MEF2C	-0.159204	-0.344571	0.108647	0.414955	-0.144035	0.369538	-0.142884	-0.104726
ZNF324B	0.319434	0.318272	-0.524579	0.412442	-0.616042	-0.258645	0.0424594	-0.501543
C3ORF33	-0.276446	0.313954	-0.397161	0.697255	0.888863	-0.444585	0.246997	-0.275533
CHD9	0.266294	0.118245	0.115363	-0.317989	0.532136	-0.243144	-0.237763	-0.158913
USP8	-0.340596	-0.368101	0.508388	0.277515	0.299164	0.133175	-0.214038	0.13508
ST6GALNAC6	0.173873	0.248623	-0.155636	-0.27406	0.236345	-0.0843986	0.00512644	0.0608595
COL18A1	0.366995	0.484872	0.177993	-1.01789	0.398173	-0.398446	0.287224	0.166463
USP25	0.0543333	0.0746814	0.0963736	-0.221183	0.169144	0.0590453	-0.0536983	-0.0761456
SLC35A2	-0.0706103	-0.19267	0.357624	0.0785667	-0.100797	-0.0560881	0.253472	0.0330061
CAMSAP1	0.169238	0.118126	-0.0583317	-0.115112	0.201747	-0.152899	0.047594	-0.0910148
CCDC94	0.114987	0.0382289	-0.0598215	-0.20264	-0.0847856	0.0344624	0.0711748	0.0365434
STRN	0.145609	0.0431142	-0.0513951	-0.139841	0.264514	-0.039704	-0.0548802	-0.105394
ADD2	0.720387	1.33379	-0.847174	-0.756799	0.427815	-0.807565	0.419077	-0.574964
CTC-444N24.8	0.265098	0.777784	-0.498934	-0.946327	1.88464	-0.216966	0.294971	0.599626
MSRB2	-0.0267729	0.146475	-0.0648077	-0.248283	0.220467	0.0259206	0.306364	0.0963709
KITLG	0.30469	0.29186	-0.205805	-0.328523	0.102748	-0.157826	-0.224142	-0.262955
CNTF	0.225944	0.0635437	0.804567	-0.41198	-0.358123	-0.25562	-0.263182	0.566076
MAP2K1	-0.142808	-0.122442	0.230745	0.131533	0.0868373	0.0579573	0.0361841	-0.0417975
CRISPLD2	0.780491	1.32071	-0.619607	-0.794782	1.15657	-0.478198	-0.843336	-0.799099
RGS9BP	0.0494327	0.098889	-0.113541	-0.224388	0.363081	-0.204283	0.122627	0.103517
LTB4R	-0.226232	0.14431	0.327071	0.0768692	-0.336481	-0.193496	1.00154	-0.0404179
TTTY15	0.290773	0.233771	-0.172309	-0.194508	0.241025	-0.169329	0.135008	-0.141532
HIST2H2AA4	-1.10608	-1.07535	1.44616	0.739598	-1.23819	2.27228	0.486734	0.564161
CCNT1	0.0837023	-0.118649	0.126668	-0.253686	-0.1108	-0.0436407	0.0468377	0.171667
GRAMD1A	0.299066	0.397736	-0.214432	-0.363647	0.130528	-0.247826	0.16415	0.0358428
ABCC4	0.338	0.246791	-0.150285	-0.318038	0.115793	-0.26632	0.113699	-0.0893989
TPRN	-0.0597937	0.124452	-0.03555	-0.143837	-0.091436	-0.107658	0.132062	0.0893676
ME1	0.685279	0.41867	0.25202	-0.919467	0.1549	-0.579418	0.427632	0.251
C11ORF31	0.0856193	0.33866	-0.222816	-0.49366	-0.172961	0.187807	0.281952	-0.132698
FAM220A	0.0902193	0.198889	-0.0713839	-0.210595	0.0290708	-0.0909907	0.0245365	-0.1166
SDHA	-0.223179	-0.240116	0.710997	-0.659811	-0.546708	-0.016733	0.203425	0.466288
C19ORF73	0.25587	0.299171	-0.158869	-0.32645	-0.242173	-0.15996	0.079125	-0.215556
ABCB4	0.232119	0.217877	-0.177162	-0.164014	0.29503	-0.164202	0.0976033	-0.10111
DCDC2	0.589959	0.175271	-0.226409	0.333314	-0.308836	-0.343267	-0.236786	0.151062
CAAP1	-0.0379322	-0.0674207	0.149649	-0.0573534	-0.135635	0.166551	-0.0996019	0.0321857
PHC2	-0.239617	-0.156	0.337534	-0.135995	-0.359391	0.34511	0.120685	0.127231
KALRN	1.12809	0.40772	-0.45805	0.193509	-0.340028	-0.285298	-0.438424	-0.512927
PICALM	0.0821968	0.136584	0.0623735	-0.358808	-0.175468	0.0449418	0.105303	0.0833336
GABRB3	0.188976	0.237504	-0.119084	-0.356061	0.204451	-0.245912	0.237477	-0.185006
VPS13C	-0.224273	-0.130357	0.287727	-0.0781393	-0.12209	0.073629	-0.129963	0.100953
ZNF808	-0.0202466	-0.0301385	-0.0136703	0.0175957	0.142456	0.0207537	-0.0435108	-0.059847
RRM2	0.266546	-0.546343	0.37441	1.59877	-0.528008	-0.768272	-0.507783	0.445407
COL11A2	-0.0677349	-0.0472767	-0.0942799	0.278145	-0.0897079	0.0583704	0.151823	0.0360842
RAD1	0.153235	-0.0450276	-0.0429108	-0.0941759	-0.103439	-0.0576265	-0.0392937	-0.169683
PBXIP1	0.0515315	0.160331	-0.240195	0.199727	0.401877	-0.415661	-0.0182229	0.0925788
TMEM170A	0.052575	0.0160279	-0.0391119	-0.117736	-0.114884	-0.110937	-0.0702434	-0.0390712
PRSS53	0.0654502	0.0795479	0.241473	-0.19988	-0.0920376	0.0212151	0.327117	0.0325069
VPS28	0.521164	0.689341	-0.346258	-0.933311	0.35638	-0.67673	0.49908	-0.0464368
CTC-459F4.1	0.0982898	-0.108372	0.211734	0.490073	-0.132716	-0.319118	0.314905	0.144192
ARHGEF40	0.166841	0.244661	-0.145695	-0.190339	0.200134	-0.170326	0.105985	-0.00827904
NUDCD1	0.0373556	-0.0219145	0.0540449	0.0696584	-0.0459561	-0.144552	0.0458939	-0.146455
SPIN1	-0.0743558	-0.0955677	0.295065	-0.0274962	0.090179	-0.124232	-0.126364	-0.104107
PXK	0.203225	0.122278	-0.055346	-0.25221	0.113665	-0.0766777	0.0838611	-0.163067
RNPEP	-0.17138	-0.237842	0.221278	0.235432	-0.226592	-0.102117	-0.238818	0.121465
TTPA	-0.194881	-0.203551	-0.257187	0.901	-0.310722	-0.283989	-0.191658	0.246641
SLFN13	0.830201	0.263743	-0.306749	0.582307	-0.734328	-0.777017	-0.201486	-0.340238
CCNB1	-0.0591912	0.0375013	-0.0300189	0.147521	-0.054006	0.00627992	0.0350974	0.0199315
MLX	-0.145807	-0.11744	0.0456362	-0.0694682	-0.0708501	-0.1515	-0.142851	0.0984193
DXO	-0.388293	-0.290959	1.14047	-0.514313	-0.794691	-0.584747	0.353661	0.929105
RBM23	0.0624434	0.174004	-0.070174	-0.271202	0.146744	0.181303	0.114294	-0.120232
BAG6	-0.0200331	0.0427229	-0.0671384	0.0644556	0.0774146	-0.227889	0.261704	0.0996713
HNRNPLL	0.0639215	0.0707279	0.081209	-0.287175	0.177879	0.145747	-0.140453	-0.13925
SPOPL	-0.0250088	0.0308133	0.0457599	-0.0342849	0.219665	-0.00791626	-0.0503924	-0.0107044
SRXN1	-0.235747	-0.234715	0.427544	-0.137363	-0.220356	0.13141	0.0854318	0.295294
SETD9	0.0783973	0.0939721	-0.0712381	-0.107004	-0.0487925	0.093943	0.0751585	-0.0682856
AC005480.1	0.424912	0.551906	-0.396253	-0.385914	-0.289327	-0.333417	0.523469	-0.268902
GTSE1-AS1	-1.21966	-1.37255	0.525363	1.06508	0.848824	-0.861579	0.414718	-0.926157
CKAP4	0.538389	0.504513	-0.311792	-0.573064	0.530503	-0.531539	0.146346	-0.16325
IL6R	0.153753	-0.114476	0.410134	-0.331262	-0.333932	0.175108	-0.0120051	0.247719
SLC2A1-AS1	0.28424	-0.392197	0.283516	0.356523	-0.367189	-0.368462	-0.337254	2.11663
FAM69C	-0.157649	0.137563	-0.266477	0.38904	0.120302	-0.451537	0.0876715	-0.145824
CAV2	0.376172	0.408128	-0.247718	-0.221444	0.249339	-0.326552	0.136806	-0.195072
FNTB	0.343007	0.516386	-0.254912	-0.23269	0.193074	-0.330717	0.116399	-0.0519352
CXCL3	-0.899024	-0.806037	1.37663	0.766241	-0.83429	0.392766	0.442788	1.35208
HK1	0.14081	0.272397	0.222846	-0.633089	0.174652	-0.239795	0.204291	0.229528
UPRT	0.129042	0.0436336	0.0259896	-0.0928643	0.241953	-0.072316	-0.085534	-0.0689181
FAT1	0.0727607	0.0641898	-0.107639	0.17076	0.496398	-0.15501	0.0402808	-0.108621
NCOR2	-0.180679	0.226808	0.778875	-1.06627	-0.566504	-0.284547	0.325071	0.587942
SUGP1	0.0629585	0.0677268	-0.0476712	-0.0876619	0.0783171	-0.124124	-0.0649556	-0.025262
RNF32	0.812204	0.261819	-0.891548	0.236218	-0.403198	0.524921	0.932026	-0.588781
SENP1	0.135262	0.0295839	-0.0291592	0.0447411	-0.08079	-0.125659	0.0743668	-0.0762477
LMX1B	0.743616	1.01266	-0.437123	-0.968867	-0.329822	-0.499078	0.368931	-0.497583
SCUBE2	1.75232	2.05083	-1.26093	-1.63086	0.294891	-1.53455	0.899974	-0.00609412
ENTPD2	0.162744	0.652045	-0.244787	-0.277802	-0.353961	-0.365235	0.217323	0.10787
SEC16B	0.284556	0.557945	-0.159025	-0.345059	1.34447	-0.349043	0.745449	-0.641111
C6ORF226	0.122455	0.130747	-0.182638	0.293902	-0.13849	-0.234723	0.0601326	-0.107582
CCNK	0.104782	0.250712	-0.0618221	-0.315326	-0.0167114	-0.197587	0.183965	-0.0816242
UBXN2A	0.20029	0.246362	-0.234957	0.141225	0.267925	-0.293023	-0.304627	-0.202664
PLA2G4A	-0.220951	-0.127553	-0.232903	-0.0406654	-0.215604	1.02849	-0.25545	-0.213617
PDXK	0.181382	0.294314	-0.183715	-0.531034	0.205505	-0.195677	0.19851	-0.0939605
ANOS1	-0.372667	-0.304628	0.297203	0.0416323	-0.364943	0.833546	0.255073	-0.168999
COMMD4	-0.115958	-0.118251	0.12867	0.163994	-0.267025	-0.0833737	0.0316384	0.0749611
ERI3	-0.0591373	-0.03596	0.139896	-0.0681608	-0.252226	-0.0528434	0.0925142	0.105602
ITGA6	0.118828	0.168408	-0.0451114	-0.245133	0.212885	-0.0404736	-0.0243445	-0.0862303
DOHH	-0.0109596	0.0483789	0.0468589	-0.146128	-0.0783675	-0.0761869	0.137952	0.165926
TXNDC16	-0.0208581	-0.0321455	0.0530721	-0.0531346	-0.0431018	0.0196712	-0.0308485	0.135463
ZNF821	0.0382106	0.0480139	0.0386286	-0.0803597	0.0454508	-0.0819367	0.0779655	0.0145598
RAPGEF3	0.160845	0.108852	-0.255033	0.916177	-0.391721	-0.329498	0.0852098	-0.280789
LINC00681	-0.30779	-0.410009	-0.411562	1.98418	-0.449546	-0.379042	0.318565	-0.528634
FOXQ1	-0.780269	-0.541976	0.692165	-0.855335	-0.471213	1.17895	0.52719	0.410361
RGS3	-0.104366	0.0852883	0.0943509	-0.199703	0.0862785	-0.127284	0.102049	0.265646
GPR160	0.384836	0.333801	0.347387	0.356961	-0.780637	-0.807878	0.233903	-0.463229
SAFB2	-0.136631	-0.143446	0.24289	-0.0883968	-0.100043	0.179286	-0.151573	0.0844408
CTNNA1	0.432425	0.517488	-0.17434	-0.292988	0.32258	-0.607127	0.366026	-0.258242
FAM114A2	-0.107379	-0.0334165	0.250312	0.056642	-0.218527	-0.181249	-0.115095	-0.0614896
APOD	0.402491	0.428997	-0.322597	-0.470681	0.364072	-0.274508	0.20504	-0.169124
ENKD1	-0.0458193	0.0831221	-0.039758	-0.175298	-0.061806	0.035912	0.0641453	-0.0316351
ARRDC4	0.601326	-0.388245	0.760188	-0.889455	-0.600225	-0.413143	0.538074	-0.359402
ZNF346	-0.0304806	0.0299416	0.035221	0.0303051	-0.136932	-0.0225406	0.319315	-0.0557304
CYB561	0.166764	0.0785564	0.0628417	-0.136247	0.0563402	-0.250847	-0.0402678	-0.0116089
DUSP11	-0.0583957	-0.102157	0.171383	0.10272	0.0579594	-0.116926	-0.243768	0.030275
ADPRH	-0.0436092	-0.0407628	0.044375	0.114064	-0.0592368	-0.0581583	-0.0260978	0.0353088
CALCOCO1	0.263914	-0.0109924	-0.0631405	-0.109048	-0.153515	0.178928	0.090498	-0.104191
COG4	0.124768	0.267963	-0.120949	-0.109254	-0.0764676	-0.210017	0.18922	-0.0606084
PRMT7	0.0495718	0.0582399	-0.126728	0.0847628	0.245235	0.0330385	0.0434564	-0.118551
TOR4A	-0.437063	-0.439931	0.394747	0.470887	-0.449496	0.268615	-0.2708	0.00299686
BCL2	-0.312089	-0.327791	0.673176	-0.251086	-0.412259	0.373943	0.157319	0.12937
NEDD8	0.178077	0.449634	-0.224711	-0.225184	-0.0925841	-0.37315	0.402816	-0.0269543
RNF169	0.0512164	-0.0467321	-0.120571	0.25565	-0.148236	-0.0972447	0.107786	-0.0181249
LPIN1	0.0665171	0.120898	-0.120847	0.436558	0.0883897	-0.266288	-0.089326	-0.100529
TSSK6	0.655413	0.232257	-0.398476	0.232992	-0.508516	-0.724153	0.113158	-0.509632
DUSP8	-0.120078	-0.149596	0.291033	0.0933286	-0.120731	0.111479	-0.096278	0.12256
SMAD9	0.177707	0.203997	-0.0968833	-0.0858418	-0.14952	-0.0609954	0.0760772	-0.151123
TROVE2	0.281203	-0.186142	-0.193574	0.303034	0.410191	0.0660783	-0.223068	-0.496271
STK19	-0.139185	-0.0893579	0.0834896	0.512373	-0.408711	-0.180428	-0.134782	0.130979
BSN	0.866789	0.284143	-0.127385	0.355404	-0.593125	0.0500111	0.113577	-0.395829
FAM160A2	-0.0889982	-0.045375	0.123247	-0.301376	0.051861	0.0454672	0.104824	0.255551
MCM9	0.0290447	0.0324182	0.0695639	-0.131068	0.220726	-0.0151947	-0.0438064	-0.0262464
PSD2	0.670502	0.510134	-0.450733	-0.844603	0.192372	-0.552606	0.999836	0.196217
CYB5B	0.400331	0.453976	-0.216231	-0.522802	0.110643	-0.373729	0.371908	-0.191595
PCGF1	0.0839011	0.0676341	-0.0698664	-0.244035	0.276207	-0.0916259	-0.072607	0.0763825
NEK11	0.394035	0.391387	-0.718863	2.3865	-0.811774	-0.795127	0.520546	-0.455395
ARL8A	-0.0160336	0.291616	0.074405	-0.424959	-0.173791	-0.15972	0.141751	0.207701
NUTM2D	0.179697	0.260022	-0.124872	-0.0990682	-0.122266	-0.0843328	0.0659492	-0.104499
TMEM170B	-0.0378283	0.120193	-0.140235	0.166038	0.0199935	-0.147048	-0.161031	-0.140833
TPSAB1	-1.6411	0.53343	2.52864	-1.71774	-1.55412	-1.50919	11.5569	2.88364
PELI2	-0.365455	0.369487	-0.542957	0.654802	-0.406475	0.286519	0.333965	-0.785304
RNF31	0.0565364	0.0652368	0.136298	-0.162096	-0.212299	-0.0331	-0.027572	0.0480036
SLC6A17	-0.315788	-0.261091	0.952004	-0.379701	-0.27107	0.211507	0.193291	0.454256
ZMAT2	0.433496	0.301417	-0.267462	-0.311391	0.467847	-0.0954149	0.197884	-0.342461
SYNJ2	0.360377	0.215501	0.456486	-1.03639	0.257484	-0.321905	-0.364095	0.152585
ADRB2	-0.279387	-0.215833	0.201692	0.129092	-0.276403	0.430237	-0.128729	0.0985843
TKTL1	0.0583185	0.12773	-0.0423587	-0.129569	-0.176653	-0.194559	-0.0701412	0.0414555
HES6	0.46229	0.772751	-0.555032	-1.36098	0.196049	-0.653468	0.60457	0.241184
CCDC15	2.28525	0.557165	-0.505513	-0.916603	2.23141	-1.42643	0.811645	-0.72561
HNRNPR	-0.295349	-0.421074	0.510095	0.595247	-0.336815	0.163605	-0.200769	-0.186588
CTB-193M12.5	-0.117291	-0.115368	0.143946	-0.135404	-0.0332996	0.212701	0.0414584	-0.0670657
LINC00294	0.0514334	0.076386	-0.0299427	-0.0655007	0.175668	-0.0954747	-0.051251	-0.023572
SUPT6H	-0.0500184	-0.063377	0.0710482	-0.183498	-0.278939	0.297012	0.101334	0.0826951
ZNF507	-0.0536314	-0.080063	0.0801764	0.0358822	-0.0358992	-0.0478002	0.0890001	-0.0763287
PODN	0.289909	0.350416	-0.412312	0.860118	-1.10818	-0.345115	0.193203	-0.662789
WDR47	-0.105425	-0.104391	0.319149	-0.0913087	0.0836413	0.0425546	0.0703558	0.0500455
SLCO2B1	-0.458422	-0.246667	0.443841	0.159848	-0.77779	-0.335561	-0.146907	0.546957
ESRRA	-0.14158	-0.0315005	0.142888	-0.0664702	-0.132826	-0.0606528	0.0385943	0.178267
CDKN2AIP	0.0397456	0.0830159	0.21832	-0.156875	-0.111179	0.116525	0.0851207	-0.144987
SNAI2	0.123514	0.0825306	-0.169772	0.445696	0.075754	-0.208732	0.249002	-0.458213
GTPBP4	-0.117431	-0.12384	0.110502	0.0660365	-0.122741	0.168191	-0.0273097	0.0545752
TMEM108	-0.159674	0.270009	-0.273619	0.439761	-0.699815	-0.312195	-0.667349	-0.0462028
DUS1L	-0.155872	-0.0927195	0.203134	-0.0951093	-0.241819	0.108015	0.0679066	0.215102
CDK2AP2	0.135153	0.140516	-0.0871237	-0.158451	-0.105575	-0.227281	0.203182	0.0756421
LPGAT1	-0.0591893	-0.0480886	0.0387036	0.194265	-0.0972897	0.131173	-0.104222	-0.113729
LDLR	-1.73115	-1.25491	1.58675	-0.926663	-1.13059	3.2291	0.473077	2.87221
PIGS	0.111017	0.16101	0.0563016	-0.116056	0.043271	-0.212847	-0.0570838	0.0337701
TF	0.573448	2.62766	5.65402	-3.61256	-4.16682	-2.21877	6.41221	9.87195
CENPBD1	0.219349	0.178054	-0.0687398	-0.187492	0.0768904	-0.143659	0.0262541	-0.0792927
CES2	0.233552	0.155652	-0.170158	-0.366221	0.38401	-0.333127	0.196882	-0.115574
SEC61A1	0.174931	0.333008	-0.17006	-0.177523	0.185221	-0.438214	0.224698	-0.0702118
KLHL18	-0.553058	-0.493432	-0.0700436	0.977605	0.202542	0.709876	0.834811	-0.103361
CLN3	0.143035	0.140141	0.0551425	-0.266169	-0.114634	0.0485319	0.0470112	-0.187537
NHLRC3	-0.155941	-0.145632	0.215107	0.0419249	-0.132597	0.0476435	-0.110932	0.107918
ERAP1	0.110358	0.208371	0.073078	-0.230673	0.316438	-0.188952	-0.127234	-0.0737874
GAL3ST1	0.247856	0.244697	-0.318864	-0.379015	0.253803	-0.253671	1.13476	-0.332188
TMEM253	0.0784877	0.0826767	-0.16924	0.0960299	0.237144	-0.0308125	-0.140677	-0.151218
NPIPA5	0.0520523	0.0951052	-0.0531429	-0.130297	0.224176	-0.074739	0.0214582	-0.0329245
RNPC3	-0.0788235	-0.0885681	0.036733	0.0838716	-0.111906	0.109343	-0.0334205	-0.13857
ZFP1	1.04912	0.815592	-0.889687	0.109322	0.188958	-1.50431	0.400521	-0.543677
IMPA1	0.125238	0.191855	0.124623	-0.350132	0.0795998	-0.0992179	-0.0327169	-0.105303
HDAC10	0.104679	0.07564	0.0315243	-0.103543	0.125516	-0.098703	0.0829638	-0.0691246
CDC37L1	-0.510464	-0.395018	0.272306	0.5151	-0.931141	0.240891	-0.901154	0.403976
APOL3	0.364648	-0.162605	0.886445	-0.658728	-0.250293	0.0993914	1.22128	0.297492
SCN8A	0.251548	0.26276	-0.464657	0.880276	-0.0334762	-0.442087	0.313781	-0.387859
SAFB	-0.280987	-0.20727	0.265327	0.437018	-0.280084	-0.170932	-0.280979	0.0127113
LYN	0.0226	-0.0216898	0.0196625	-0.0706467	0.0367811	0.0422709	-0.0102349	0.022261
RASL11B	-0.0434489	0.0371076	0.100669	-0.0589888	0.0111628	0.0669736	0.0170411	0.0257139
ZNF511	0.139834	0.230102	-0.120678	-0.336961	0.152584	-0.192621	0.122786	0.00425298
LINGO1	0.132048	0.170998	-0.0805543	-0.25797	0.0188944	-0.157224	0.200066	-0.058099
ESPN	-0.608793	0.466067	-0.434431	-1.00216	0.423102	0.394031	2.60489	0.403973
DYNC1H1	0.271527	0.478009	0.0369376	-0.773215	0.196251	-0.589988	0.122372	0.271671
EPB41L4A	0.386736	0.632415	-0.569829	-0.299868	0.233612	-0.735854	-0.0317144	-0.471345
ARF6	0.283571	0.257762	-0.162475	-0.542739	0.36449	-0.21014	0.200169	-0.182333
NOL10	0.112616	0.191263	0.000108708	-0.230051	-0.116666	-0.102762	0.0252352	-0.0543692
CRABP1	-0.904106	0.705988	3.55845	-0.625727	-0.994659	-0.927424	0.489213	3.11828
HEMK1	0.078365	0.0964787	-0.070707	-0.0595298	0.0486312	-0.0460302	0.196638	-0.0445787
PKI55	0.222877	0.273744	-0.200869	-0.204604	0.112134	-0.1981	0.145225	-0.138024
SLFN12	0.567374	0.830338	1.11657	-0.633084	-0.799172	3.2138	-0.731748	-0.966133
PLS3	0.0753814	0.127753	0.28348	-0.290671	0.053794	0.0261502	-0.0940224	-0.221293
P3H3	0.103034	0.192493	-0.0897251	-0.218504	0.0784874	-0.141326	0.10057	-0.00680674
PAN2	0.0310963	0.0408117	0.0686989	0.0472714	0.284865	-0.127472	-0.0710247	0.0855384
NEIL1	-1.06148	-0.624569	0.467779	0.793701	-0.752547	0.232589	-0.769639	0.394555
TMEM129	-0.122835	0.165926	0.162584	-0.427073	-0.116274	-0.111238	0.102862	0.304956
RNF19A	0.159469	0.167991	0.123045	-0.309863	0.155897	-0.0813538	0.043288	-0.0640673
TTC33	0.140952	0.0655765	0.0363448	-0.112901	0.0713928	-0.0990668	0.0344973	-0.0813877
RFX4	-0.0665009	0.0501942	0.0684089	0.189372	-0.10305	-0.0972007	-0.0668643	0.092975
WDR63	-0.699983	-0.551375	0.784574	0.321495	-0.599553	-0.423809	-0.428519	0.873892
FAM180A	0.213613	-0.294612	0.261298	-0.449568	4.71553	-0.265601	0.709771	-0.323162
NFKBIZ	-0.239876	0.0953511	0.135004	0.0429369	-0.251976	-0.0879444	0.311524	0.210671
TIPIN	0.211566	0.16184	-0.190036	-0.213676	0.0810013	-0.0706076	0.118977	-0.0949455
EFHD1	-0.346658	-0.363324	-0.356317	1.49462	-0.692785	0.502784	-0.27491	-0.390095
KAT2B	0.0208799	-0.0509305	0.02306	0.166756	-0.0291017	-0.115302	-0.128548	0.052454
TNKS1BP1	-0.111106	0.0470536	0.20698	-0.262121	-0.0297926	-0.04993	0.145743	0.133714
SUCLG2	-0.121967	-0.155081	0.134801	0.639677	0.0101502	-0.0140818	-0.138886	-0.127543
RAB30	0.127955	0.116223	-0.0853953	-0.155146	0.0269092	-0.0715067	0.0479239	-0.0619944
CROT	-0.433413	0.368164	0.381025	0.634336	-1.11846	-0.536661	0.329886	-0.259294
PPP1R12B	0.567113	-0.695847	2.18445	-0.803965	0.543587	0.0729813	-0.286158	0.755446
DBNL	0.186549	0.215031	0.094121	-0.374732	-0.131899	-0.122797	0.381408	-0.0531109
SIDT2	0.191183	0.219326	-0.0782296	-0.225483	0.0769975	-0.16446	0.122935	-0.0485738
TNFRSF21	0.189056	0.289431	-0.184381	-0.373772	0.307401	-0.208432	0.324285	-0.0622166
MPV17L	0.11095	0.0422659	0.046987	-0.099657	-0.0639442	-0.0172241	0.0886746	-0.0847718
NUP85	0.0502206	0.0542237	0.0193027	-0.139354	0.241129	-0.137828	-0.0164242	-0.0554369
ZNF843	0.980663	0.396401	-0.326684	-0.692351	1.04325	-0.906772	0.295285	-0.0729628
CDK1	-0.523242	0.0435917	-0.327129	1.7132	0.0511574	-0.522245	0.400409	0.362446
POFUT1	0.260203	0.132412	-0.157838	0.0120775	-0.182636	-0.145187	0.0749786	-0.17576
KLHDC4	0.0341822	0.105578	-0.03789	-0.0859083	0.1202	0.00761562	-0.0405238	-0.0415599
CHD7	0.133803	-0.0976989	0.141898	-0.35844	0.0985286	0.12627	-0.133689	0.0756193
CTD-3088G3.8	0.144723	0.641232	-0.259508	-0.277764	1.20827	-0.2484	0.147845	0.160405
NHLRC2	0.0203081	-0.0761371	0.131998	0.164303	0.173396	-0.0570439	-0.057006	-0.0790717
MYCBP2	-0.536138	-0.612022	0.953676	0.0939731	-0.44851	0.398037	-0.382375	0.254148
ANAPC10	0.0412135	0.121892	-0.035669	-0.15633	0.0680593	-0.0626001	-0.0367862	-0.13017
BEND5	-0.71575	-0.650038	-0.0432104	0.915662	-0.839966	1.10497	-0.538416	0.0594111
LINC00921	0.207878	0.191567	-0.114094	0.115764	-0.466584	-0.417302	-0.259639	0.0923518
DDX18	0.261299	0.0940016	0.00223549	-0.517344	0.34225	0.00495583	-0.0196386	-0.118994
GREB1L	0.21004	0.356482	-0.250695	-0.190463	0.411291	-0.252192	0.123349	-0.160217
NDUFA5	0.0936248	0.227792	0.159132	-0.429989	0.113951	-0.252343	0.125911	0.208688
WDR6	-0.109776	-0.137853	0.0616931	0.2895	-0.0945595	0.0204664	-0.0875521	0.0739874
GDPD1	1.26931	1.71196	-1.49117	1.13461	19.9204	-1.90777	0.802983	1.00211
ST3GAL4	0.609523	0.842372	-0.463112	-1.66611	0.513339	-0.475112	0.412304	-0.435446
C2ORF76	-0.0693014	-0.0886051	0.0908134	0.0864935	-0.147975	-0.0759974	-0.150229	-0.0871117
CTSV	0.0403367	0.322271	-0.395297	0.471051	-0.595371	0.239813	-0.536428	-0.267497
MXI1	-0.245521	-0.368837	0.253177	0.328568	-0.388836	0.341305	-0.258688	-0.236861
FAM189A2	-0.0933233	-0.0471595	0.0424162	0.0425578	-0.0653184	0.293718	0.0400163	0.0470966
RNF20	0.113945	0.277015	-0.17812	-0.273257	0.064794	-0.102631	0.0956943	-0.0291627
DTYMK	0.199319	0.0910575	-0.0341739	-0.126315	-0.169833	-0.207413	0.143816	0.0319634
DMWD	0.0575962	0.0814025	0.0834713	-0.256897	0.157867	-0.0177108	0.0719872	0.105638
SGSM2	0.369355	0.598476	-0.365447	-0.971463	0.262564	-0.388109	0.287296	-0.147863
THAP9	0.347199	0.764456	0.267692	-0.546824	1.21017	-1.06479	0.379889	0.147168
MAPKAPK3	0.00741562	-0.0368713	-0.0649197	0.148384	-0.173889	-0.0615961	0.0918138	0.0492522
ZNF343	0.147646	-0.178987	-0.146971	-0.345054	0.684402	0.713273	-0.00697267	0.379772
PARD6G	-0.153732	-0.131167	0.146103	0.0812627	-0.237327	0.349099	-0.211575	0.101512
PIM1	-0.102309	-0.0874368	0.0663274	0.0743577	-0.0605511	0.147507	-0.0203642	-0.0162758
ANGPTL7	0.0621526	0.18315	-0.309356	0.264915	-0.341065	0.886908	0.0948339	-0.192804
EGR3	-0.535239	0.474723	1.84352	-0.72316	-0.545539	0.352285	0.392156	0.519482
AK3	-0.23296	-0.242943	0.540294	-0.453688	-0.371752	0.457422	0.0125239	0.201343
C1ORF109	-0.124771	-0.0752992	0.113928	0.104195	-0.134607	0.147113	-0.0591129	-0.0480939
BRD7	-0.0535679	0.0601089	0.37144	-0.209163	0.131713	-0.120118	-0.195893	0.106784
ZMYND8	0.239717	0.406515	0.180398	-0.972164	-0.133803	-0.320165	0.314243	-0.145304
SLCO5A1	0.107689	0.096831	-0.122813	-0.254194	0.349785	0.0807991	0.0890851	-0.0874992
GGA1	-0.0783204	0.163705	0.252889	-0.280364	0.0914474	-0.213164	-0.0624693	0.240031
GSTA3	-0.101519	-0.103794	-0.0885009	0.456001	-0.0920421	0.071154	0.0763341	0.0741807
LINC00152	-1.58146	-1.5362	4.2608	-1.23509	0.652852	1.29198	0.598629	2.15073
NOL8	0.16632	0.157474	-0.141541	0.0591353	0.295323	-0.28644	-0.00636117	-0.23623
PTGR1	0.108563	0.142047	-0.0370571	-0.164156	-0.112295	-0.0216952	-0.0741369	-0.0554328
GSTA4	-0.143209	0.108162	-0.0635224	-0.142538	-0.258073	0.196244	0.106983	0.140049
ZNF407	0.0643349	-0.0405545	-0.0274102	0.114394	-0.0170622	0.0313376	-0.0443784	-0.131565
TEN1	0.0543647	0.140389	0.0623261	-0.205001	0.287387	-0.129065	0.128484	-0.0810079
EPS15	-0.121859	0.10368	0.394981	-0.220122	-0.190626	-0.196127	0.114639	0.123943
GOLT1B	0.109398	0.133689	0.241304	-0.283426	0.0751403	-0.156796	-0.0505828	-0.0503218
ZNRF1	0.075639	0.0595492	-0.0337899	-0.17812	0.132921	-0.0385896	0.0743931	0.0697629
SFPQ	-0.364856	-0.42657	0.905178	-0.355289	-0.509111	0.705971	-0.248494	0.330582
MISP3	0.16537	0.608377	-0.255731	-0.353486	-0.316916	-0.31786	0.469253	0.129469
FAM46B	-1.24819	-0.796601	0.65092	0.743033	1.19424	0.738142	-0.58555	1.92545
DGKQ	0.0360389	0.112952	-0.0462004	-0.0621365	0.0519303	-0.0933022	0.0419941	-0.00870611
TMX1	0.0356036	-0.0976719	0.0821587	0.0297968	0.0828204	0.0226223	-0.147461	0.053037
MUC5B	0.515462	0.281087	0.181457	-0.828472	1.94184	-0.282461	0.39468	-0.294363
CCDC181	-0.229805	0.16897	-0.127352	0.234674	0.131655	-0.326173	-0.121625	0.00697421
FAM65B	0.0733233	-0.137925	0.10487	0.543103	0.101045	-0.452467	-0.195703	-0.0912722
NRXN2	0.0968464	0.0824751	-0.0479283	-0.0838077	0.0174202	-0.0504377	0.0491565	-0.00841523
C18ORF8	0.124748	0.103136	0.0642387	-0.246542	-0.0543522	-0.0179615	-0.0764465	-0.0735168
PRKCI	0.040258	0.00646768	-0.0663323	0.120184	0.0454713	-0.0518277	-0.0351962	-0.0553491
TXN	0.253904	0.13802	-0.153476	-0.475535	-0.199937	0.109502	0.138081	-0.14613
AF127936.7	0.373325	0.391773	-0.434879	-0.240721	-0.551225	-0.187038	-0.464064	0.0568402
CHID1	0.263997	0.541908	-0.244575	-0.439462	0.313808	-0.473918	0.338728	-0.144826
SPDL1	-0.046532	-0.119014	0.117012	0.0278233	-0.0241648	-0.0330663	-0.0710244	0.0290322
TMEM218	0.0570474	0.0853304	0.0201572	-0.244051	0.267458	-0.0494437	-0.0648721	0.0136214
CTD-2199O4.1	0.169897	0.0990989	-0.149301	-0.168265	-0.0920239	-0.147996	0.196333	0.0235309
SLC7A7	-0.34633	-0.307908	0.516589	-0.571794	-0.693715	0.878274	0.240244	0.337729
HIBCH	-0.0533323	-0.0656863	0.0281117	-0.0249516	-0.0782917	0.113103	-0.0755927	0.0301747
ARPC1B	0.982027	1.3235	-0.717998	-1.11166	0.78611	-1.00694	0.770622	-0.16506
NSG1	0.205332	0.255157	-0.171874	0.335581	0.0467961	-0.331246	0.385753	-0.277466
CD79B	-0.119874	-0.103025	0.151343	0.0679863	-0.102353	0.0747463	0.0296314	0.174449
ATP5EP2	-0.0490581	0.0845528	0.157909	-0.313561	-0.319654	0.158668	0.125954	0.122317
PSMA8	0.134209	0.140427	-0.150909	-0.25959	-0.257997	0.37982	0.197508	0.136099
NISCH	-0.0385311	0.132248	-0.0901004	-0.0862312	0.0376513	-0.10585	0.12597	-0.00054708
PLAG1	-0.105408	-0.0881576	0.11	0.0857817	-0.209539	-0.0428353	-0.0692656	-0.0417299
SOCS6	0.286775	0.194768	-0.21619	0.396921	0.405541	-0.556139	-0.137606	-0.385989
ZBTB21	0.0934818	0.089759	0.234991	-0.326658	-0.141601	0.112089	0.0648975	-0.113316
ZNF165	0.35596	-0.434948	-0.289632	-0.536362	0.294288	0.543874	0.832784	0.218562
SRSF6	0.09526	0.115264	-0.0531307	-0.0937429	0.137935	-0.165354	-0.081141	-0.00221313
ZNF334	0.53148	0.429656	-1.00295	0.581749	-0.354989	-0.458847	-0.686741	-0.370912
INPP4A	0.535238	0.579956	-0.237174	-1.1251	2.50277	-0.758312	0.418217	0.111726
CEP162	0.0581801	0.0355353	0.0547905	-0.10206	-0.112303	-0.069488	-0.0715316	0.045132
DDX6	0.420012	0.448369	-0.192498	-0.978136	0.101333	-0.119303	0.274678	-0.227539
BEX4	-0.192364	-0.110426	-0.0816432	0.12379	-0.137905	0.0424266	0.00968741	-0.035344
C12ORF10	-0.0858785	0.123776	-0.162642	-0.271174	-0.130463	0.0620253	0.126379	-0.0161568
PCDHGA8	-0.2444	0.251896	0.216059	-0.469886	-0.330279	-0.436454	0.431735	0.631138
FAM21A	0.129287	0.0589068	0.073708	-0.220726	0.382012	-0.148558	-0.0735863	-0.0633536
RETSAT	-0.109725	0.231192	0.0617251	-0.263385	-0.121607	-0.217436	0.0810419	0.376066
DDX49	-0.0553415	-0.0683953	0.0961088	0.0472452	-0.126724	0.021187	-0.0381707	0.0675801
KIAA1614	0.12951	0.0781563	-0.039376	-0.146175	-0.0509501	0.0205611	0.0362089	0.0624623
RALGDS	0.178525	0.393276	-0.158302	-0.651996	0.291654	-0.260051	0.152282	-0.0375961
DFFB	-0.678311	-0.668788	0.459195	0.519881	-0.739288	0.112446	-0.45636	0.682001
CRAMP1	-0.0781405	-0.0531874	0.0389418	0.0659331	-0.131687	0.0545734	0.0613964	0.276755
TEX2	0.409421	0.500734	0.195423	-0.497092	0.253388	-0.515258	-0.230234	-0.0825183
PTEN	-0.339745	-0.3163	0.231103	0.506129	-0.319228	0.140993	-0.207152	0.120047
DCAF16	-0.25146	-0.238395	0.186926	0.694103	-0.255268	0.115751	-0.167848	0.0484611
ZNF311	-0.501242	0.285039	0.202028	0.540624	-1.09106	-0.258963	4.70217	0.000985759
CNPY4	0.123748	0.0433711	0.0234183	-0.0175775	0.0523832	-0.0879654	0.0820833	-0.0383702
TTC8	0.208105	0.3286	-0.129618	-0.523666	0.299075	-0.135966	0.0720383	-0.108342
FXYD7	0.503426	0.169989	-0.372506	-0.424643	-0.373418	0.497618	0.527333	-0.0289266
SFXN2	-0.726033	1.43546	-0.442689	0.0845041	0.31256	-0.503539	0.892379	0.709184
CH507-254M2.3	0.253995	-0.260863	0.0961608	0.292939	-0.226248	0.55153	-0.224707	-0.15857
DET1	-0.138833	-0.190297	0.183199	-0.077416	-0.231803	0.20841	-0.0853603	0.0474335
PTPN4	0.012481	-0.0398298	-0.0266087	0.121788	0.125829	-0.026686	-0.102507	-0.0215939
TIMM23B	0.0442976	0.084125	-0.0286798	-0.107671	-0.111189	-0.0808766	-0.0435811	0.0741107
C8ORF33	0.387262	0.72685	-0.303124	-0.76496	0.366436	-0.578919	0.386818	-0.0987129
FTL	0.767823	1.46825	-1.20502	-3.16904	-0.47293	0.508167	2.9441	-0.858918
JOSD2	0.125465	0.220128	-0.022645	-0.350509	0.103318	-0.164861	0.0995105	0.0728749
FABP5	0.900019	0.914614	-0.549754	-0.919507	0.713413	-0.682442	0.386581	-0.361884
GMEB1	-0.0657724	-0.110522	0.0489785	0.0601705	-0.0652406	0.0359021	-0.0511984	-0.0364277
SYBU	-0.167235	-0.168187	0.0961845	0.503413	0.0884264	0.121706	-0.147735	0.0134691
MLIP	-0.414879	-0.410743	-0.289299	1.95745	-0.453219	0.306522	0.0364023	0.292928
PRKAG1	-0.106439	0.362052	-0.197872	-0.128454	-0.129489	-0.31369	0.387175	-0.0249219
RABEPK	0.212056	0.190302	-0.0582605	-0.103526	-0.0486563	-0.229605	0.206805	-0.0540934
HTT	0.0515691	0.15036	-0.0137397	-0.0599883	-0.0536191	-0.111952	0.0940865	-0.0428305
USP27X	-0.0512045	-0.0541976	-0.0366724	0.0267817	0.0998476	0.0385123	0.0784252	0.0455685
GMDS-AS1	-0.0971772	0.0510616	0.148286	0.172636	0.70318	-0.0859691	-0.288723	0.0578948
RNF182	-0.505154	-0.488752	1.28327	-0.667397	-0.650589	0.857713	0.294001	0.934129
EDNRA	1.19732	0.715386	-1.03172	-0.643952	1.30456	-0.85467	-0.246165	0.0563961
ANKRD31	0.308193	0.460595	0.105963	1.52848	-0.546291	-0.639303	-0.432941	-0.366534
PPP6R3	0.0834507	0.0851577	-0.11543	-0.176301	0.168132	-0.120257	-0.163986	-0.0237473
SEC22A	0.26603	0.3885	0.17463	0.582195	-0.357676	-0.140556	-0.429127	-0.540855
C17ORF62	0.064176	0.174263	-0.0892732	-0.189503	0.0623617	-0.214642	0.195114	0.0537144
SPI1	0.394117	0.64294	-0.295949	-0.691955	0.319023	-0.552787	1.91819	-0.379873
HAT1	0.0660096	-0.0826432	0.245478	-0.107745	-0.217249	0.0972831	-0.081345	-0.0392165
NYAP1	0.467576	-0.174091	-0.194663	0.191037	-0.315813	-0.105243	-0.175653	0.0593009
PHC3	0.0513116	0.036304	-0.0673003	0.270786	0.0756224	-0.117192	-0.111974	-0.0977305
PUM3	-0.193347	0.0707396	0.32869	0.000512363	0.128006	-0.169565	-0.0402835	0.0657886
ZNF284	0.341308	0.587307	-0.580817	-0.294818	0.550223	-0.373895	1.44194	-0.481935
HIST1H3E	-0.567095	-0.900533	0.536233	2.74898	-0.63801	0.304859	-0.617566	0.468949
AQP4	0.584511	0.428439	0.527813	-0.566004	-0.513953	-0.48447	0.125748	1.02976
CDK2AP1	0.752943	1.00183	-0.588333	-0.9826	0.738692	-0.743023	0.48905	-0.357745
CLK3	-0.0965329	-0.0935877	0.156369	-0.080951	-0.135116	0.121476	0.0626961	0.102672
ETV6	0.0743896	0.119409	0.10267	-0.31163	0.222492	-0.16986	0.0847717	0.0678589
KAT5	-0.0823139	0.139862	-0.0296934	0.112009	-0.289384	-0.0950343	0.105222	0.156702
SMPD4	0.145654	0.227236	-0.242577	-0.400625	-0.157731	-0.181081	0.162271	0.268405
INO80C	-0.140681	-0.17064	0.107835	0.342249	0.903708	-0.0706503	0.0801204	-0.140492
CLCN7	-0.0867294	0.326908	0.110999	-0.440146	-0.0190247	-0.397232	0.14223	0.25344
MARK1	0.116408	0.164484	0.052546	-0.154845	-0.0384826	-0.11979	-0.0372052	0.0718733
XKR9	-0.301863	0.310052	-0.285587	0.382483	0.398545	-0.137188	0.464907	-0.211897
ANXA6	0.14665	0.287399	-0.50136	0.497319	0.226139	-0.560724	0.370754	-0.238599
DTWD1	-0.964441	-1.02903	0.718178	3.71697	-0.940764	0.616325	-0.387484	-0.421655
SMYD3	0.169085	0.292972	-0.189625	-0.229768	0.182076	-0.162586	0.232907	-0.103054
MLF2	-0.16045	0.293109	0.0585206	-0.383455	-0.216741	-0.21174	0.420823	0.388693
TMEM255A	0.0162029	0.121669	-0.103059	-0.297973	-0.27926	0.905195	0.130378	-0.205611
EMSY	0.0521526	-0.0154183	-0.0254877	0.0163508	0.147992	-0.0456858	-0.063173	-0.025818
SEMA6B	-0.0610376	0.264256	0.399225	-0.66245	0.816244	-0.194481	-0.0153527	0.465704
PIFO	-0.466299	-0.291245	0.33439	0.338905	-0.432149	0.198614	-0.212897	0.185224
HOXB2	1.68597	1.05816	-0.792475	-1.38115	1.26868	-0.959166	1.13819	-0.812233
SHFM1	0.0935308	0.251824	-0.200663	-0.372157	-0.178757	0.108446	0.352088	-0.130657
SBF2	0.109945	0.0863645	-0.0333567	-0.0747444	0.15492	-0.227058	-0.0459024	-0.210943
PLEKHB1	0.82957	0.961104	-0.651849	-0.707495	0.610304	-0.616715	0.446318	-0.0139667
STIM2	0.224299	0.136597	-0.0773942	-0.097471	0.117866	-0.107459	-0.0885185	-0.112577
ASPHD1	0.0731488	0.0739261	-0.0646723	-0.0670574	0.0948011	-0.078051	0.0762637	0.0561301
ARL6IP1	-0.706795	-0.663994	1.36302	0.439415	-0.972045	0.861371	-0.439605	0.522579
CCDC24	0.109031	0.262351	0.109417	-0.41896	-0.437167	-0.234772	0.207894	0.137427
DYRK1B	-0.0352229	0.0431894	0.00804281	-0.045152	-0.10175	0.0391368	-0.0584854	0.0965068
COMMD3	0.121129	0.246339	-0.0847084	-0.153484	0.0726405	-0.158484	0.195818	0.129631
ZNF669	-0.0541417	-0.529036	0.164248	1.48176	-1.11413	-0.691299	-0.75203	-0.354931
CTD-2325M2.1	-0.0826206	0.177547	0.0802077	-0.0149836	-0.177082	-0.0967161	-0.291437	0.160681
LZIC	-0.196216	-0.0965012	0.103635	0.253821	-0.268269	0.155555	0.0995377	-0.0469154
FOS	-2.2952	2.07444	3.78167	-4.7338	-3.08164	-1.86747	2.01181	1.55038
SCARNA2	-0.195195	-0.466039	0.225798	0.117686	0.689399	1.62359	0.0649571	-0.350189
MRPL39	-0.0706121	-0.0798627	0.0599359	-0.0269991	-0.314901	0.175418	-0.0257967	0.032815
XK	0.0766959	0.122788	0.0311423	-0.157793	-0.0298461	-0.183607	-0.00170889	0.00463094
HAGH	0.237295	0.259342	-0.105451	-0.361181	-0.0739679	-0.154062	0.0612652	0.0547741
CACHD1	0.405193	0.208171	-0.253611	-0.615533	-1.00013	0.1415	-0.855485	0.34625
MX2	-0.755439	0.40252	0.691207	-0.411574	-0.718146	0.265805	0.791082	0.67397
TRPT1	-0.100299	0.0371871	-0.0743084	0.0998822	-0.153811	-0.111737	0.114697	0.10801
ZNF419	0.224937	0.692685	-0.949342	0.513489	0.756181	-0.966795	0.531728	-0.432919
NAMA	0.0726716	0.0896275	0.056609	-0.18114	0.0352884	-0.021765	0.0741841	-0.069454
PVR	0.420998	0.565048	-0.605077	-0.398012	-0.183903	-0.619785	0.384863	0.131564
ING1	-0.0570813	0.0576281	0.0747089	-0.156846	-0.080365	0.0903572	0.0335558	0.0131342
KRAS	0.219718	0.125938	-0.120553	-0.117731	0.14032	-0.112511	0.0729357	-0.207309
RNF41	0.218513	-0.0491016	0.119478	0.040864	-0.24286	-0.0799004	-0.218525	-0.145591
LINC01106	0.87675	0.592333	-0.0629157	-0.75077	0.69984	-0.85159	-0.19651	0.473257
KIAA0196	0.620773	0.727216	-0.325732	-1.08871	0.434605	-0.556285	0.280211	-0.298672
PPP3CA	0.400836	0.198254	-0.177131	-0.472577	0.159282	0.122856	-0.148018	-0.358546
TRMT10B	-0.481629	-0.388987	-0.240258	-0.187643	-0.302549	0.276958	-0.0356092	0.175309
PRKCQ	-0.304564	0.17209	-0.24653	0.973634	0.272139	0.0873323	0.205592	-0.258392
PER3	-0.165993	-0.145899	0.172039	0.101771	-0.182607	0.112545	-0.0342891	0.0123107
MAOA	0.1749	0.259065	0.184621	0.262058	-0.600579	0.277771	1.41827	-0.407752
SUMO4	0.561739	0.24495	-0.261554	-0.217625	0.362647	-0.222172	0.0261212	-0.205869
POLR3K	0.126263	0.250284	-0.0920089	-0.138856	-0.0496577	-0.247159	-0.0643113	0.0770016
DYRK1A	-0.225173	-0.194907	0.365998	-0.218051	0.0555062	0.206538	-0.156909	0.175981
PRKG1	-0.12392	0.217733	-0.235239	0.158353	-0.533198	1.04437	-0.315807	-0.342535
TMCO6	-0.0765195	0.26358	0.207166	-0.538686	-0.779294	0.191583	0.847795	0.298727
CBX5	0.244033	0.170539	0.124343	-0.124703	0.344493	-0.0654476	-0.0228579	-0.253307
GPRIN1	0.0976804	0.103505	-0.084188	-0.106085	0.0173527	-0.119876	0.120846	-0.0550755
PSMC1	0.434055	0.403338	-0.22808	-0.35005	0.322397	-0.300491	0.145692	-0.181981
CHCHD10	-0.280048	0.180381	-0.12069	-0.556367	-0.199603	0.0376722	0.343386	0.337545
TIGD7	0.563992	1.54919	-1.15144	-0.661483	0.233958	-0.804918	0.971105	-0.52966
ZNF23	-1.32841	-1.74133	1.63423	2.14119	-1.3357	0.546548	-0.914147	0.548409
COQ6	-0.0636504	0.113075	0.129286	-0.255724	0.22127	-0.133826	-0.0729456	0.0797303
ZDHHC2	0.159044	0.37286	-0.569639	0.121253	1.64434	-0.596281	0.374219	-0.175937
FBLN5	0.129106	0.117942	-0.117007	-0.291196	0.338378	-0.147332	0.117437	-0.067223
GALNT10	0.0435679	0.115727	-0.0388263	-0.0957307	0.157986	-0.0982809	0.0549045	0.0477889
SMNDC1	0.429316	-0.284984	-0.159359	-0.203308	1.75166	0.571683	-0.633347	-0.675339
NR4A3	-0.441632	-0.341695	1.00644	-0.58508	-0.412377	0.282541	0.234588	0.439925
PDIA6	0.285612	0.123127	0.32422	-0.136376	0.166834	-0.395257	-0.220802	0.0176892
SDK1	0.0406584	0.032819	-0.0915866	0.0196657	-0.0458868	-0.00150411	-0.0132055	-0.0116608
TMEM53	-0.131502	-0.102154	0.0830237	0.168389	-0.105093	0.0370971	-0.0958395	0.0763315
ACOT2	0.090294	0.183656	-0.141768	0.143689	0.101716	-0.373762	0.0765118	0.0840886
FAM134C	0.135373	0.367306	-0.175166	-0.390795	0.1594	-0.272285	0.519091	0.152322
CPSF3L	-0.197605	-0.15822	0.25547	0.0795796	-0.228944	0.0280247	0.022099	0.263443
DYNLT1	0.126367	0.186756	-0.112932	-0.387673	0.19126	-0.263601	0.276755	0.256176
MAU2	-0.0806026	0.0996537	0.179742	-0.14798	0.087746	-0.144136	0.21449	-0.119689
AFDN	0.196213	0.130689	0.148104	-0.635433	-0.189116	0.121553	-0.153458	-0.115153
KIF3B	-0.0425436	0.111203	0.0475128	-0.21759	-0.111154	-0.0894435	0.142655	0.120869
DIAPH2	0.183923	0.135295	-0.143042	-0.0866618	0.265196	-0.168029	0.122959	-0.123066
HERPUD1	-0.269821	-0.149158	0.702708	-0.671735	-0.294173	0.638988	0.282077	-0.189644
DONSON	0.0836694	-0.00793242	0.0407741	-0.112893	-0.189286	-0.0313113	0.0506629	-0.0428843
NUDT4	0.10078	0.0588135	-0.0310842	0.0737688	-0.109448	0.183479	0.135633	-0.161215
TMEM11	-0.123153	-0.0532485	-0.0254802	-0.13369	0.0401753	-0.0440289	0.314312	0.239273
TVP23B	-0.0219726	-0.0290582	0.0599106	-0.0595123	0.0101155	0.068394	-0.0310031	-0.051017
KIAA2013	-0.25536	-0.213265	0.252121	0.515349	-0.380643	-0.163967	0.0615048	0.104866
MRPL46	-0.0643111	0.0374507	-0.034841	-0.0678437	-0.11578	0.102576	0.137538	0.058845
MMS19	-0.0821117	-0.0753786	0.0406319	0.185949	0.147323	-0.47998	0.0618929	0.149926
ERLIN1	0.0150516	0.183565	-0.103473	-0.0477466	-0.0778151	-0.105381	0.245725	0.0318842
EMC2	0.312968	0.371712	-0.156374	-0.471881	0.671564	-0.418713	0.0717769	-0.208939
ADA	1.32273	0.309821	0.286484	-1.42103	0.845637	-0.939822	0.0710166	1.14238
IRS2	0.0781488	0.225691	-0.0838378	-0.328224	-0.269576	0.0417567	0.0251964	0.0919551
ARMCX6	0.38907	0.263472	-0.339246	0.195272	0.245944	-0.484931	-0.0618179	-0.245232
PYCR1	0.0308646	0.100915	-0.140298	0.0406505	0.058295	-0.173475	0.185836	-0.0665409
LINC01443	-0.578182	-0.850278	2.04686	-0.881577	-1.05925	0.36403	-0.567472	1.48713
SPATA24	0.69833	0.491387	-0.564782	-0.428734	-0.840494	0.686579	0.316373	-0.257555
EMD	-0.067423	-0.0459815	0.133694	-0.128853	-0.220192	0.126677	0.278923	-0.00818931
SUPT16H	0.0843378	-0.133135	0.651102	-0.154323	-0.472032	-0.0498629	-0.171097	-0.0611633
MYCNUT	0.458331	0.497047	-0.316356	-0.772402	-0.142583	-0.437906	1.14529	-0.406578
LIX1L	0.614489	0.480202	-0.415107	-0.389244	0.201075	-0.304612	0.158256	-0.279688
HKR1	0.068829	0.10492	0.0423195	0.237207	0.0275528	-0.339467	-0.0835734	-0.14555
NCAM2	0.159257	0.181079	-0.0386758	0.336226	0.100552	-0.417543	-0.334878	-0.245279
PTH1R	0.453083	0.571184	-0.310238	-0.24524	-0.303795	-0.37465	0.111937	-0.235273
SIM2	0.300459	0.671901	-0.36429	-0.438475	0.52195	-0.341983	0.434938	-0.30689
SNTB1	0.0354155	0.0607657	-0.0466068	0.00578758	0.0336583	-0.0295793	-0.0192421	-0.0302641
STK4	-0.16758	-0.167481	0.326387	0.110986	-0.23684	0.00235096	-0.14258	0.123401
PLD4	0.048724	0.252207	-0.182307	-0.27541	1.10869	0.19504	0.0875923	0.100325
TCERG1	-0.0992074	-0.158337	0.256238	0.139487	-0.237397	-0.0686556	-0.28035	-0.0200879
TBXA2R	0.946678	1.0865	-0.726109	-1.46475	-0.288492	-1.17895	2.22748	-0.605995
TMCO1	0.362172	0.320808	0.191181	-0.499995	0.511069	-0.471293	-0.0778495	-0.1937
COX7A2	0.43674	0.799475	-0.41344	-0.414236	0.243112	-0.637233	0.688322	-0.257276
OPN3	-0.0285459	-0.0707419	0.0930195	-0.0382433	-0.0377363	0.0721694	-0.00398797	0.0180066
ZHX1-C8ORF76	0.968262	2.10668	-0.929428	-1.36356	0.989004	-1.05171	0.582568	-0.562903
CRYM	1.11825	0.340596	-0.511348	-0.979633	0.196788	-0.131489	0.36814	-0.483975
PRMT9	0.00465131	-0.0384694	0.0503446	0.0221621	0.0920914	0.01209	0.0320843	-0.0653907
ZNF189	0.0768917	0.0337429	-0.0262938	-0.143192	-0.0201593	0.0824505	0.10639	-0.0685496
CAT	0.075446	0.054397	-0.0768852	0.130006	0.262242	-0.143357	-0.00756474	-0.131625
AASDHPPT	0.0270778	-0.0791742	0.0744906	0.173387	0.186126	-0.102509	-0.0621145	-0.151916
DPAGT1	0.387649	0.311539	-0.195842	-0.456293	0.206233	-0.350204	0.170903	-0.0519447
BCAP31	0.820225	1.24423	-0.688324	-1.06132	1.10374	-1.18488	0.491687	-0.0787159
PEAK1	-0.0972478	-0.147672	0.254335	-0.265496	-0.106597	0.16056	-0.152406	0.096158
LCLAT1	0.0673635	0.12088	0.00880674	-0.136033	-0.050437	-0.0971941	-0.00669953	-0.0540581
USP5	0.280071	0.518481	-0.252596	-0.632449	0.345723	-0.507789	0.405977	0.115498
GPX7	-0.131149	-0.0606074	0.0700825	0.167565	-0.108061	0.130468	0.0758461	-0.0985862
SLC9A6	0.250305	0.0736585	0.117793	-0.163635	0.0683607	-0.1963	-0.203522	-0.0541217
ZCCHC4	0.0462171	0.0296045	-0.0352309	-0.0605746	0.0546499	0.106921	0.0218541	-0.0954399
ANKIB1	0.217472	0.1141	-0.170394	0.226786	0.456728	-0.119324	-0.217123	-0.223119
ZCCHC17	0.122506	0.117743	-0.123487	-0.198982	-0.110012	0.121405	0.197415	0.0289347
CDK5RAP3	0.0863359	0.266669	-0.0581673	-0.310466	0.103667	-0.101082	0.296202	0.0357468
ELF1	-0.136983	-0.161188	0.358114	-0.170995	-0.0393234	0.211991	-0.1365	0.0704707
HMG20A	-0.365822	-0.383789	0.379174	0.323965	-0.35184	0.200618	-0.236904	0.11808
MPHOSPH6	0.101954	0.0597578	0.0164202	-0.0672355	-0.0940635	-0.00653882	0.00138637	-0.0697153
MIR3142HG	-0.0987747	-0.146267	0.305314	-0.136403	-0.119747	-0.203992	-0.166644	0.23151
PROSER3	0.0434962	0.0248131	0.0400466	-0.0451455	-0.0493597	-0.0338297	0.0490357	-0.0304194
ROM1	0.895666	2.59635	-1.12278	-1.73984	1.4672	-1.17772	2.2741	1.28524
ARL6	0.496983	0.449868	0.326847	0.244377	1.06346	-1.23267	-0.430371	0.294431
SMTN	-0.132554	0.332565	-0.738699	-0.282472	0.485478	0.610636	0.540336	0.232075
ZNF3	0.1402	0.102375	-0.188243	0.0835912	-0.0748798	-0.115504	0.028377	-0.147414
INIP	0.323068	0.20735	-0.149007	-0.272364	0.287804	-0.129173	0.0706515	-0.153772
LPL	-0.652121	-0.534129	-0.608437	2.8982	-0.671994	0.122873	0.238744	-0.625254
XPR1	0.0712046	0.147023	-0.028185	-0.176751	0.0540411	-0.0839543	0.0669875	-0.0570796
RABGGTA	0.0596018	0.159206	0.0587561	-0.229199	0.0927546	-0.10398	0.0550203	-0.016187
DENND5B	0.0905816	0.1199	-0.0152748	-0.092278	0.25728	-0.143312	-0.127921	-0.114471
MAP4K4	-0.525144	-0.432121	0.512557	0.243141	-0.514001	0.749817	-0.151494	0.194227
BVES	0.194931	0.185136	-0.126134	-0.22264	0.342229	-0.181951	0.121318	-0.0248471
NEURL2	0.799316	0.882732	-0.535494	-1.57785	1.1536	-1.12076	1.9868	-0.821843
SAMHD1	0.320433	0.468468	-0.328191	-0.392715	0.265128	-0.499523	0.0159911	-0.0768048
MFAP3L	0.0896909	0.14224	-0.0981395	-0.0600804	0.0731364	0.0210345	0.104259	-0.125855
FAN1	-0.113165	-0.166265	0.22339	0.180961	-0.0947416	0.106004	-0.105309	0.0509424
NLRP2	-0.394221	-0.40824	0.359439	2.15436	-0.18062	0.325143	-0.13716	0.28978
SCAMP1-AS1	0.739766	0.305775	-0.410444	-0.424454	1.42521	-0.755555	0.330357	-0.451346
TMEM133	-0.102402	-0.0705763	0.0538239	0.0655662	-0.144245	0.0773108	-0.051133	0.0491551
CRYAB	2.28223	2.89626	-2.00251	-2.18995	1.73006	-2.13345	1.43066	-0.0457583
PPP2R5E	0.22297	-0.0757501	-0.10432	-0.0686133	0.128536	0.271873	-0.187226	-0.275242
CLTCL1	0.198675	1.50578	0.264686	-0.543105	0.6033	-0.566344	-0.355929	0.259814
TTC27	0.147832	0.136529	-0.144744	-0.127584	-0.133484	-0.000331784	0.063898	-0.11644
ARHGAP5	0.0837455	0.0451768	0.0968326	0.0323683	-0.165232	-0.00582605	0.22496	-0.126643
DDAH2	0.0874085	0.0690479	-0.0420694	-0.0606409	0.0242846	-0.0767787	0.0430981	-0.0290659
RUFY2	0.16714	0.0912517	-0.0336492	-0.0626153	0.0703559	-0.148201	-0.0836416	-0.115902
CACNB1	0.431098	0.634338	-0.457533	-0.859418	0.458803	-0.49021	0.466679	-0.0810251
ZNF358	-0.0388072	-0.0900881	-0.0734656	-0.353605	-0.0609137	0.0670937	0.322528	0.215291
RASD2	1.95597	1.37042	0.837353	-1.87717	1.3231	-2.09835	-1.02732	-0.441158
MCMDC2	0.649429	0.504106	-0.878851	-0.381701	2.73951	-0.448494	-0.505978	-0.149858
PRPSAP1	0.329941	0.312176	-0.248135	-0.212922	0.276746	-0.17385	0.173464	-0.182474
BAK1	-0.565935	0.69302	-0.394202	1.47032	-0.850486	-1.3532	0.440794	0.755332
CD151	0.378551	0.504537	-0.247202	-0.365735	0.210335	-0.524645	0.269845	-0.0674076
LINC01272	0.156034	0.282524	-0.128696	-0.276974	0.110925	-0.224021	0.082787	-0.0292709
POLE2	0.0942065	0.105641	-0.138101	-0.0508564	-0.236687	0.0297189	0.140064	0.200571
PON2	0.579922	0.423088	-0.280559	-0.378779	0.745595	-0.486555	0.230154	-0.176676
SMAP2	-0.0891077	-0.015657	0.0785361	0.0295069	-0.0357605	0.0980664	-0.0292213	-0.0116458
PARG	0.0119007	0.0443039	0.127884	-0.0480128	-0.102	-0.108763	-0.0943504	0.156678
ZFP91	0.18854	0.22721	0.163349	-0.22116	-0.143387	-0.252029	0.212893	-0.0111133
GIMAP4	4.69201	0.599281	1.31639	-1.61463	3.72691	-1.50464	-1.52971	0.249614
YTHDF2	-0.513643	-0.535132	0.734732	0.206571	-0.522588	0.643871	-0.418615	0.234645
CDK8	0.0382941	-0.0543121	0.140562	-0.058535	-0.0825262	-0.0536191	-0.0654508	0.0494543
GRK3	-0.0857979	-0.0650604	0.0283528	0.0658988	-0.044957	0.0620534	-0.113477	-0.0723995
RNPEPL1	0.0805564	0.118719	0.174533	-0.475741	-0.235402	-0.161591	0.10676	0.302078
NCLN	0.147185	0.235836	0.0834072	-0.37836	0.175333	-0.278519	0.320437	0.165912
PSMD4	0.148764	0.281599	-0.151696	-0.352865	-0.253328	-0.297366	0.193671	-0.115228
HYAL3	0.071075	0.261881	-0.45444	0.363853	-0.372146	-0.574059	-0.0797311	-0.26118
HECTD1	0.133205	-0.284258	1.24176	-0.476671	0.160451	0.118298	-0.332227	0.230492
CANX	0.141603	0.431771	0.558328	-0.849178	0.154986	-0.512746	0.547686	0.280028
MAFF	-1.01464	-0.987494	1.58109	-0.941645	-0.998339	2.01488	0.608435	0.779514
NGEF	0.39066	0.576013	0.225525	-0.612237	-0.101868	-0.517714	1.8755	0.204046
SYAP1	0.0519388	-0.0530248	-0.0387756	0.0693804	0.196476	-0.0389984	-0.0322837	-0.189093
TSC22D2	-0.224558	-0.302244	0.371868	0.198486	-0.298228	0.187133	-0.117426	-0.020955
UBE2T	-0.0613533	-0.0254135	0.0302426	0.113117	-0.0150878	-0.024375	0.0567867	-0.0049803
GAPVD1	0.0718018	0.0778414	-0.0405546	-0.00838593	0.135287	-0.0317377	-0.0602354	-0.0863028
ZNF641	-0.0350569	-0.0321547	0.0950077	-0.0652616	0.0259611	-0.0169926	0.0296039	0.0263126
OASL	0.244028	-0.281141	0.0253555	-0.374865	0.132353	0.526021	0.19554	0.526118
NDEL1	-0.0127259	0.152303	0.236439	-0.458653	0.127227	-0.0812145	0.00203556	-0.089324
APOLD1	-0.225195	-0.147865	0.271815	0.155122	-0.570079	-0.44871	0.330968	-0.297426
BROX	0.254685	0.226283	0.0800898	-0.347737	-0.205529	-0.252631	0.19914	-0.0663029
NAV1	0.0174727	-0.0137591	-0.019702	0.0288161	0.0289691	-0.0438103	0.0235812	0.0069975
ITPA	0.148763	0.35966	-0.194425	-0.409065	-0.166198	-0.195332	0.378878	0.0967718
DCP2	0.0422687	-0.0389294	0.0268931	0.0996656	-0.0980224	-0.0990595	0.0488682	-0.073014
FGFR4	0.579931	0.540392	-0.426469	-0.549287	-0.625753	-0.197012	0.370611	-0.108017
GSTZ1	0.236306	0.143402	0.0422879	-0.249627	-0.200178	-0.127237	0.0875453	-0.0968832
MSI2	-0.172584	-0.0445796	0.559705	-0.468604	0.152349	-0.0667317	0.155964	0.152991
LDAH	-0.0769376	-0.0661435	0.202267	-0.174788	-0.017238	0.122435	-0.0287681	0.0565993
RMDN1	0.372204	0.28084	-0.132953	-0.406162	0.394212	-0.188103	0.0699286	-0.0727802
BMT2	0.02725	-0.0454538	0.047728	0.0136355	0.266133	-0.0531281	0.0236842	-0.0220862
INPP5F	0.148345	0.197613	-0.107907	-0.169638	0.153554	-0.172953	0.261019	-0.0875711
EFNB3	-0.249466	0.221976	-0.13909	0.333642	-0.598641	0.0900228	-0.15067	-0.388302
ANKS1B	0.607457	1.57444	-0.78993	-0.508044	0.615523	-0.765518	1.40766	-0.632983
ARHGEF9	0.111518	0.10492	-0.147138	-0.079323	0.2561	-0.219361	-0.0947073	-0.00698765
CCL28	-0.069154	-0.129761	0.0666875	0.261849	-0.248837	-0.101284	-0.145572	-0.102192
RANBP10	0.0929586	-0.0615453	0.115486	-0.0795741	-0.24078	-0.165868	-0.0209285	0.125937
GMEB2	-0.0570131	0.0417052	0.0408036	-0.117608	0.0307754	-0.0142846	0.057813	0.0378756
MCOLN1	0.159647	0.189282	-0.100362	-0.136105	0.0485647	-0.237697	0.0302127	-0.0172576
TMEM81	0.195227	0.302582	0.256952	-0.62131	0.223786	-0.333794	-0.309436	-0.360444
SERPINB8	-0.568017	-0.561697	1.27326	-1.06501	-0.838501	0.135321	-0.471943	0.488808
TFDP2	0.096907	0.0826937	-0.160151	0.486846	0.172368	-0.0604637	-0.109291	-0.10671
ZNF852	0.118199	-0.235408	-0.142115	-0.0863745	0.956957	0.0412301	-0.185174	0.0244443
MVB12A	0.12025	0.17492	-0.0994418	-0.298287	0.0968141	-0.0271289	0.400102	-0.0965691
SEMA4D	-0.119449	-0.104123	0.0930246	-0.0877672	-0.0731574	0.185223	-0.0752001	0.0678635
TTC17	-0.18791	-0.195374	0.307668	0.0815132	-0.339081	0.0712816	-0.162376	0.226395
USP47	0.254175	0.119824	-0.101767	-0.281432	0.0473476	0.103562	0.0297995	-0.185517
DLX4	-0.251028	-0.451602	0.319139	0.14816	-0.627764	2.32635	0.468553	-0.462849
KIAA1033	0.111426	-0.0114285	0.0999172	-0.383957	0.156907	0.145542	-0.0558096	-0.0192553
ERBIN	0.640014	0.380613	0.192391	-0.720276	0.517822	-0.414477	-0.194776	-0.301496
MATK	0.314883	0.220097	0.714319	-0.704431	-0.473431	-0.235696	1.71479	0.439455
CDH26	-0.190809	-0.592782	0.398005	0.46856	-0.84725	-0.25326	-0.660147	0.441017
CSNK2A2	-0.0911595	0.0947564	-0.104463	0.101684	-0.0673551	0.177034	0.424667	-0.0448779
FARP1	-0.155436	-0.18808	-0.0831186	0.739216	-0.311787	-0.313363	-0.183147	0.0708712
GSC	1.05807	1.85025	-1.02371	-1.26512	0.876566	-1.00979	1.03996	-0.716555
CELF2	0.487935	0.404125	0.232672	-1.19264	0.589403	-0.566494	0.23735	-0.0148592
FBN1	4.30718	1.23619	-1.94323	0.94839	1.00354	-1.06293	-0.510231	-1.87087
DDX54	0.21849	0.197005	-0.192058	-0.247429	-0.0718535	0.01362	0.142518	-0.103656
TBC1D31	0.0602981	0.0494966	0.0466723	-0.0898504	0.111831	-0.0796934	-0.045025	-0.0101147
ANKRD13B	0.690592	0.436125	-0.220843	-0.829915	-0.744897	-0.590447	-0.509645	0.293027
PACSIN1	0.0496992	0.213821	0.36217	0.255953	-0.405659	-0.404316	0.0830677	0.365969
GNG5	-0.587557	-0.451711	0.582173	0.595381	-0.443763	0.105628	-0.217528	0.308409
PLEK2	0.0726456	-0.028695	-0.0414409	-0.0161951	0.0414476	-0.0459692	-0.0476742	-0.0471314
DNAJB4	-0.58855	-0.591353	0.796916	0.397715	-0.56588	0.777281	-0.118823	0.336696
TTR	-0.954343	0.73324	2.38748	-2.31511	-1.75614	-0.525437	0.604332	1.70606
CCT5	0.2945	0.465986	-0.194579	-0.420073	0.0783633	-0.508198	0.273789	0.138692
AP3B1	0.159093	0.182543	-0.00124763	-0.233242	0.149209	-0.235359	-0.0724739	-0.0306909
EOGT	0.35536	0.557626	0.264344	-0.364642	0.958578	-0.961181	0.350722	-0.380374
HSPA1B	0.19392	0.167734	-0.128317	0.103936	0.164691	-0.0816657	-0.181962	-0.3306
GALNT11	0.201952	0.0748099	-0.108743	-0.0932092	0.430698	-0.121848	-0.163168	-0.193483
PCDH11Y	-0.528539	-0.0443494	0.594652	0.246185	-0.499517	0.500157	-0.23102	1.39824
MYRF	0.218372	0.224613	-0.178411	-0.118304	-0.0144722	-0.13053	0.0882219	-0.153291
PRR34	0.292061	0.210376	-0.112425	-0.295557	-0.23118	-0.145898	-0.232705	-0.122871
INVS	0.30778	0.856729	-0.541049	-0.51929	0.654629	-0.213703	0.764005	-0.208392
PATL2	0.444169	0.441524	0.44795	-0.753295	-0.419998	1.37642	1.4028	0.436871
ZNF286B	0.519187	0.300481	0.136605	-0.428605	-0.339354	0.108225	-0.245401	-0.155246
PPP1R13L	-0.365118	1.06317	-0.391698	-0.244215	-0.355065	-0.734017	0.704337	-0.495201
TCP11L1	0.120113	1.51316	0.961813	-0.990516	0.510818	-0.994762	2.01928	0.00655147
RBM15B	-0.105145	-0.132168	0.0773511	0.15078	-0.0592201	0.0562111	-0.0650989	0.0224605
ZNF764	0.110967	0.0770034	-0.0514591	-0.125582	0.120388	-0.056357	0.0376845	-0.0694702
ST5	-0.035578	0.066753	0.102874	-0.151663	-0.150931	-0.164894	0.0725245	-0.0759334
LEPROTL1	0.377173	0.380508	-0.165611	-0.535558	0.07876	-0.229925	-0.0729362	-0.139871
C6ORF203	0.167531	0.240391	-0.104239	-0.2725	-0.00668084	-0.113569	0.0101282	-0.101239
TNFRSF10A	-0.213156	-0.391923	0.957006	-0.760829	0.894416	0.52067	0.257979	0.28938
MCU	0.169338	0.204119	-0.104527	-0.186212	-0.0928394	-0.0751211	0.0686037	-0.0936147
LARGE1	0.230388	0.160906	-0.120078	-0.153391	0.257033	-0.172758	-0.0804762	-0.142831
RXRG	-0.504781	0.653918	-0.92678	-0.787275	1.05501	1.03248	0.571118	0.578911
LYAR	-0.125857	-0.231546	0.139654	0.303806	-0.438135	0.319656	-0.169408	0.0547764
PDLIM3	-0.302475	-0.271954	0.438822	-0.159884	-0.201138	0.307861	0.130859	0.210282
RHPN2	0.275994	0.199287	-0.131804	-0.249683	0.061876	-0.103712	0.124662	-0.122954
SMC2	-0.0975141	-0.104727	0.0368484	0.166778	-0.113541	0.276952	-0.0493831	-0.0444793
ADCY5	0.36634	0.29167	-0.300138	-0.447423	-0.0124275	-0.405088	-0.206713	0.157713
BUD13	0.0677559	-0.0734914	0.120898	-0.254968	-0.0281418	0.042892	-0.0663752	0.0268866
PPP2R2A	0.0767693	0.163871	-0.130818	-0.100104	0.0339432	0.0690526	-0.114204	-0.142378
NDUFB8	0.330411	0.692433	-0.468881	-0.852491	-0.270723	-0.359057	0.728563	0.00886239
IL1B	-0.519221	-0.474666	0.508579	0.759251	-0.542831	-0.166891	-0.186066	0.445393
PKHD1L1	0.896481	0.262698	0	0	0	0	0	0
IPPK	0.231066	0.000427671	0.107268	-0.656582	0.413473	-0.33213	-0.503048	-0.357774
STAMBP	-0.0573019	-0.0592927	0.228506	0.0338572	0.141255	-0.097398	0.102325	0.138255
ANKS3	0.0261651	0.0343351	-0.0337814	-0.0658111	-0.0349559	-0.0636562	0.0479882	0.0898772
THRA	0.0988215	0.237942	-0.10155	-0.249307	0.03921	-0.182356	0.194264	0.0986463
ZIK1	0.173405	-0.319748	-0.382189	1.58741	-0.397894	-0.285833	0.273382	-0.277321
RFTN2	0.00200101	-0.0187949	-0.0579439	0.0748703	-0.0957901	0.0201876	0.0655825	-0.0539578
FAM65C	0.222388	0.43473	-0.102193	-0.284748	-0.185235	-0.252845	-0.111452	-0.146116
KCNE2	0.645722	0.369319	-0.518641	-0.561458	-0.143785	-0.483609	0.245232	-0.469483
PTPN11	0.321822	0.342343	-0.182121	-0.540278	0.165062	-0.203129	0.16767	-0.160291
EFEMP1	-1.47216	1.01316	1.26907	-1.96803	-1.86072	1.68654	0.879259	14.3731
ZNF630	0.170669	0.695321	0.11471	-0.414713	-0.477255	-0.0586561	0.236618	-0.332959
SSBP1	-0.00237452	0.17051	-0.081185	-0.283383	0.237218	-0.24023	0.13918	0.0977254
CLMN	0.219352	0.23072	-0.188605	-0.131547	0.268717	-0.130124	0.124577	-0.132135
PEX19	0.148793	0.218178	-0.156946	-0.273054	0.170807	-0.079284	0.0968239	-0.0889045
PDE3B	0.584602	0.41562	-0.343194	-0.93399	0.371009	-0.826094	-0.0900845	0.095451
HSD17B8	0.0625999	-0.0637518	-0.0968197	0.302252	0.103377	0.0329722	-0.0404945	-0.119476
RAB17	-0.0815115	-0.0753724	0.0397578	0.083397	-0.166475	-0.0907012	0.16365	0.208137
CCDC136	-0.511793	0.704943	-0.478631	0.970028	-0.879889	0.284617	0.317299	0.0925148
OMA1	-0.0736633	-0.0895757	0.0954879	0.370891	-0.196056	-0.120997	-0.180106	-0.0602033
GPN1	0.12475	0.111228	-0.0838947	-0.086222	-0.112732	0.0438554	0.0923952	-0.0430112
SLC7A4	-0.129945	-0.0660482	0.0901199	-0.0732734	-0.248006	0.126777	0.152001	0.00599843
MPC1	0.672044	0.653841	-0.396487	-0.897207	0.717132	-0.43008	0.27383	-0.2935
GNG4	0.382897	0.371849	-0.334348	-0.362649	0.21392	-0.274511	0.261879	-0.144839
ARRDC3	-0.138033	-0.146068	-0.208689	0.830165	-0.14188	-0.120386	0.138937	-0.230046
PLXNB3	0.0502004	0.09054	-0.118941	0.0733262	0.0190908	-0.138179	0.00913632	-0.0403178
FNDC1	0.563086	0.262967	-0.447979	-0.337754	0.495321	-0.274731	0.867488	-0.30923
LOH12CR2	0.355067	0.618876	-0.0754914	-1.00347	-0.72405	0.402566	1.1041	-0.529502
ZNF234	0.0377149	0.0271991	0.0071762	-0.0492513	0.0850861	0.0580993	0.0194459	-0.016262
JUP	0.117526	0.116594	-0.152448	0.665944	-0.159447	-0.078928	-0.10187	-0.194854
TPM1	0.0813539	0.0944415	-0.0773092	0.425133	0.0507401	-0.16593	-0.044061	-0.0849525
RABGGTB	-0.462414	-0.524756	0.321273	0.945508	-0.504586	0.414882	-0.309816	-0.0439293
HES4	-0.204005	0.0163115	0.24585	-0.248488	-0.248399	0.0975398	0.110025	0.276123
PID1	-0.483073	0.195769	-0.542469	1.0674	-0.602192	0.987156	-0.452352	-0.382717
TNFSF9	-0.475394	-0.439427	1.05642	-0.600244	-0.460815	0.510337	0.299348	0.391777
SART3	-0.0196523	-0.0840821	0.0473145	0.245034	0.112028	-0.0807219	-0.102787	-0.0525987
PARP6	-0.520503	-0.450832	-0.27027	0.279778	-0.772414	0.77085	-0.250848	0.290615
EPAS1	0.0866283	0.286022	0.0956198	-0.511861	-0.425227	0.17032	0.213887	-0.117897
POLR2K	0.48503	0.702087	-0.347148	-0.603182	0.436275	-0.469266	0.414659	-0.347724
SFMBT1	-1.07854	0.451644	0.104827	1.53691	-0.523476	1.06315	-0.132649	-0.549286
ACE	0.44101	0.528877	0.188162	-0.626956	-0.261855	-0.406983	0.0933439	-0.281347
LLNLR-268E12.1	0.041961	0.0529847	0.278614	-0.0502721	-0.204933	0.10222	-0.157677	0.0667977
RAB11FIP2	0.063052	0.0923535	-0.0864357	-0.0859194	0.0289165	-0.036549	0.0190109	-0.0584206
SRP14-AS1	-0.0341674	-0.053513	0.043173	0.022774	-0.0439917	0.0384579	-0.0349717	-0.0316402
BEAN1	1.47448	0.896716	-0.745676	-0.899391	0.392256	-0.910688	0.399458	-0.306023
CNTNAP4	0.316466	0.232241	0.0861474	-0.19917	-0.144016	-0.175303	0.0729088	0.0873681
FBXL19	0.0966551	0.0703649	0.0466993	-0.174804	-0.0249489	-0.126098	0.0791736	-0.0401643
CISH	0.501244	0.782346	-0.955753	-0.0214988	-0.439047	0.163602	0.812723	-0.994043
AK8	0.681767	0.356335	-0.554692	-0.500502	-0.544351	-0.62902	0.500102	0.527299
CECR6	0.557417	0.198168	-0.217292	-0.396761	-0.290035	-0.214045	0.352656	-0.29451
FZD6	-0.943389	-0.921325	0.654252	3.23091	-0.878405	0.632519	-0.766657	0.592929
GNGT1	1.2967	4.39131	-1.53622	-2.14288	1.21	-1.7572	1.46896	0.586001
DNAJC13	-0.236342	-0.255855	0.646246	-0.642834	-0.344713	0.156075	0.203029	0.20875
LEFTY1	-0.327279	0.193444	0.267139	-0.087043	-0.105904	-0.160892	0.100317	0.00384106
C11ORF68	0.0648791	0.200752	-0.230746	0.0298184	-0.0526003	-0.249603	0.172198	-0.0607388
NTRK2	-0.258955	0.126609	-0.252164	0.86377	-0.249395	-0.240478	0.196793	0.172028
RHOA	0.615162	0.577679	-0.354183	0.712107	0.645619	-0.879009	-0.322092	-0.500574
R3HDM2	0.119839	0.126782	0.124621	-0.213644	-0.0512358	-0.114289	-0.237794	-0.0849465
NUS1	0.0362445	0.0421931	0.0948571	-0.130103	-0.0897611	-0.0331147	0.123705	0.013117
ZNF451	0.0656155	0.0884864	0.0620406	-0.31074	0.277745	-0.063894	-0.0983892	0.0582425
PPP1R9A	-0.068158	-0.0564232	-0.0550498	0.280893	-0.0871094	0.0581254	-0.065727	-0.0557852
PPOX	-0.00445468	0.0323644	0.0723441	-0.102512	-0.0225041	0.0183524	0.0627014	0.0385613
TNKS2	0.130141	0.134361	0.273902	-0.228931	-0.071113	-0.102992	-0.00114441	-0.00548808
KLHL12	0.21222	0.105786	-0.0531684	-0.124294	0.364187	-0.116248	-0.0368843	0.0910288
CDC42BPA	0.140362	0.176174	-0.0631029	-0.245519	0.327703	-0.110644	0.107331	0.00382283
ORC1	-0.206807	-0.211804	0.496889	0.267144	-0.146425	0.0775613	-0.170031	0.112855
SYVN1	0.155028	0.291524	-0.125571	-0.301236	0.107556	-0.219824	0.230538	-0.00466829
ELOVL4	0.340411	0.637682	-0.459387	-0.591299	0.1309	-0.449358	0.269748	0.182254
SREK1	0.110576	-0.154061	0.194508	-0.194165	0.237866	-0.0515343	-0.275954	0.144726
FAM160B2	0.110168	0.115474	-0.0921109	-0.121539	0.110277	-0.143544	0.0433814	-0.0751048
KDSR	0.871816	0.574366	-0.354585	-1.31238	0.681514	-0.426501	-0.245708	-0.468915
SCX	0.0767067	0.08448	0.010172	-0.153223	-0.0868672	-0.0387285	0.0541276	-0.057277
MORN4	0.172252	0.193837	-0.171314	-0.111275	0.272708	-0.125621	0.0450691	-0.0684045
RAB8B	-0.197213	-0.18076	0.388979	0.124982	-0.0773402	0.0561404	-0.154074	0.127681
MED1	0.175269	0.217764	0.140821	-0.313608	-0.0870002	-0.186019	-0.0728863	-0.246274
NT5C3A	0.17737	-0.0699582	0.187703	-0.358685	0.0462256	-0.12635	-0.0738825	-0.00483853
HSBP1	0.149019	0.294072	-0.0458781	-0.314832	-0.0432168	-0.117501	0.0419226	-0.0733071
ZNF81	-0.34538	0.206224	0.862755	-0.240723	-0.437335	-0.388576	-0.258124	0.13597
PLRG1	0.0156225	-0.088142	0.130155	0.223624	-0.1339	-0.0363322	-0.141385	-0.0769706
UNC93B1	0.106578	0.186395	-0.0714734	-0.291433	-0.139853	-0.184126	0.159993	0.0140698
ITGA1	3.14465	0.448927	-0.932942	0.494346	-0.966237	0.665528	0.268621	0.245771
ITM2B	-0.585942	-0.554121	0.847826	0.379286	-0.662109	0.40635	-0.343826	0.223224
SYTL2	0.275272	0.216859	0.217103	-0.714428	-0.715843	-1.20969	0.350758	-0.110647
STX1A	0.508073	0.141603	0.311785	-0.463734	-0.402344	-0.198668	-0.193898	0.0622876
MUT	0.218263	0.0774139	0.0616889	-0.309981	0.240507	-0.126457	-0.0839128	-0.0497406
PITX2	0.0714949	0.114071	-0.166493	0.26441	-0.126631	-0.176097	0.109671	-0.103504
PRRT4	-0.0634121	0.120232	-0.157161	0.382104	-0.2812	0.0750696	0.0233881	-0.0584648
EYA2	0.48368	0.65762	-0.442099	-0.47829	-0.444116	-0.458219	0.30911	0.734926
MIR24-2	-0.095888	0.040705	0.175736	-0.178813	-0.0734919	-0.0763307	0.0928369	0.192718
RGS7	1.46858	0.437524	-0.628683	-0.691669	0.424039	-0.597244	0.312099	-0.492783
MELTF	0.527269	0.610187	-0.406871	-0.448432	0.341319	-0.592333	0.285538	0.0176136
INO80B	0.0484902	0.067232	-0.0868359	-0.161576	0.0498776	0.181967	0.102746	-0.0439323
ICE1	-0.116288	0.0493239	0.0761437	0.0252283	-0.124252	0.148487	-0.122146	-0.0919256
WDR81	-0.173943	-0.241146	0.408886	-0.119589	-0.256578	0.158266	-0.103096	0.205544
MIRLET7BHG	0.471935	1.00217	0.175411	-0.97456	0.424241	-0.494442	0.217221	-0.337949
PDP1	0.141763	0.297149	0.0238628	-0.282545	0.109139	-0.150613	-0.111463	-0.0912056
SH3YL1	0.0977817	0.120731	0.0676111	-0.192449	0.191819	-0.118149	-0.0103283	-0.063139
LZTS2	-0.135044	-0.165394	0.164746	0.48672	-0.29161	-0.183556	-0.324043	-0.154699
IGFBP3	0.449464	-0.534213	0.227515	-0.513366	1.85733	-0.173578	1.89354	-0.74829
DAXX	0.0376296	0.0478344	0.0416359	-0.0752444	0.00754703	0.119858	0.191601	-0.135871
TFPI2	1.43508	1.47465	-1.06001	-1.24085	1.93548	-1.09741	0.695012	0.459372
TBCB	0.550465	0.767874	-0.592856	-0.678199	0.409195	-0.506779	0.381114	-0.237288
NOL4L	0.924439	2.23435	-1.73197	-1.52048	0.974429	-1.55974	1.95133	-0.753445
MAD1L1	-0.176883	0.121625	0.183634	-0.697701	-0.108797	-0.134144	0.363118	0.330936
HIP1	0.301691	0.308273	-0.142093	-0.528429	0.418802	-0.145944	0.0253522	-0.215658
RCC1	-0.241692	-0.265102	0.356452	0.162795	-0.301547	0.405829	-0.183628	0.148327
RGN	0.237177	0.829193	-0.217049	-0.254479	-0.222582	-0.228269	0.481691	-0.15091
DACT3	0.622816	0.654325	-0.848441	-0.265571	-0.705802	-0.461482	0.903234	-0.398388
TOR2A	0.298354	0.932675	-0.584105	-1.03777	-0.55919	0.00265442	1.829	0.133654
UBA7	-0.433422	-0.343566	0.864391	-0.31963	-0.464508	0.233462	0.135877	0.509964
SPSB2	0.0586645	0.113935	-0.0813312	-0.0354038	0.135203	-0.0970231	0.15206	-0.0560261
AAED1	0.05857	0.072317	0.0615234	-0.174022	-0.113851	0.306503	-0.0715896	0.0652557
DENND6B	1.02192	0.956579	-0.694603	-0.870168	0.143647	-0.881354	0.236203	0.306145
USP20	-0.0412941	0.10156	0.0416084	-0.162536	-0.0430355	-0.0648275	0.0646741	0.0650751
FN1	-0.0476209	-0.0365671	0.0342283	-0.173104	-0.0808331	0.116686	0.301244	0.0595364
SCOC	0.356214	0.319077	-0.22937	0.141296	-0.0334037	-0.332565	0.134188	-0.263722
MLXIPL	0.88143	0.396311	0.174397	-0.406195	-0.353172	-0.343416	0.156249	-0.110083
FUS	0.0487041	0.32728	-0.0617305	-0.683755	-0.163362	0.165697	0.20774	-0.0432088
ATG14	0.769393	0.867411	-0.579309	-0.926963	0.43441	-0.457682	1.13076	-0.622542
BAD	0.0928696	0.228387	-0.097452	-0.0700101	-0.108117	-0.393425	0.179476	0.0302785
INPP5E	0.0637221	0.074657	-0.100561	-0.132216	0.128197	0.00228747	0.03647	-0.00532592
PRRX1	0.18678	0.098159	-0.0929813	-0.117932	0.0655835	-0.0796738	0.0670536	-0.0618989
CEP70	0.0248939	0.0284836	-0.0144999	0.0461534	-0.0462768	-0.0135756	0.0235875	-0.00826779
UBE2L3	0.0506258	0.11428	-0.114796	-0.0481687	0.165265	-0.217249	0.0556048	0.117846
MKLN1	0.119204	0.144427	0.0536498	-0.0531756	0.143902	-0.179083	-0.247605	-0.132678
FNBP4	-0.0762598	0.0626804	-0.062525	0.0657782	0.122569	-0.128143	-0.152922	-0.0722923
NINJ1	0.133276	0.285856	0.183157	-0.651069	-0.201468	-0.354108	0.535622	0.0845724
WRAP53	1.2833	0.48456	-0.803269	-0.293524	-1.03473	-0.754818	0.392703	-0.333748
NANS	-0.141261	0.236153	0.186837	-0.623799	-0.247966	-0.215696	0.255196	0.228235
DHRS1	-0.149294	0.0977657	0.159669	0.404006	0.118398	-0.395724	-0.157684	0.116905
CD82	-0.1635	-0.150656	-0.144591	0.770445	-0.259265	-0.239494	0.15482	0.090841
ZNF280C	-0.000425552	-0.0185951	0.016815	-0.0374552	-0.0117073	0.0594435	-0.0262647	-0.0280716
PLEKHG2	-0.142194	0.129516	0.140311	-0.477982	-0.426377	0.625883	0.196639	0.158187
TRIM5	-0.175895	-0.157515	0.137261	0.101958	-0.0906836	0.180644	-0.114737	0.0529506
UBR7	0.0366581	-0.0672966	0.164074	-0.0217168	0.149102	-0.0910906	-0.0528184	0.0536164
NOL6	0.0242504	0.0431389	-0.030652	-0.039339	0.0245085	-0.0497045	-0.00941411	-0.0207013
DNAJC5	0.227702	0.128309	0.0607002	-0.243916	0.0666552	-0.186177	0.0477442	0.0341143
ELK3	0.138063	0.0780987	0.150518	-0.263695	0.0489278	-0.204883	0.0864697	-0.0275187
LINC00667	0.0678449	0.17812	-0.0460724	0.0480814	0.185524	-0.162134	0.087799	-0.129218
STX3	-0.356979	-0.283179	0.566051	0.208964	-0.435639	0.358327	-0.178813	0.196932
CLIP2	0.0704254	0.104128	-0.0640644	-0.114587	0.081888	-0.115975	0.0580164	0.0056208
CDC26	0.101616	0.142478	-0.144169	-0.180492	0.250724	-0.0637178	0.208073	-0.0270782
ZNF229	0.292613	0.372783	-0.58776	1.48527	0.13082	-0.615924	0.481503	-0.231931
ING5	0.0661062	0.0462239	0.0834107	-0.0919443	0.0805554	-0.0844166	-0.0511368	-0.000832153
BPGM	0.0781999	0.114987	0.176258	-0.208318	0.0514811	0.145649	0.0838813	-0.0353199
EHMT2	-0.0369839	0.0814337	-0.164381	0.312488	0.189629	-0.0526765	0.0618957	-0.0902497
FAM53C	-0.651966	-0.552532	1.11392	-0.525164	-0.626596	0.970094	0.348408	0.537162
FBXL13	-0.306017	0.789502	0.11991	0.0483971	-0.61407	0.247949	-0.280332	-0.563311
KIAA1456	-0.0497546	-0.018581	0.0253279	-0.0518905	0.018802	0.0576677	0.0192724	-0.00992143
PRKRIP1	0.0120704	0.0743347	-0.0746624	-0.120519	0.053849	-0.122093	0.0877152	0.0342128
GPI	0.214577	0.271906	-0.1245	-0.620581	-0.153975	-0.18359	0.224992	-0.0654581
FUBP3	0.0837768	0.0788157	0.106888	-0.222684	0.259242	-0.133179	-0.182342	0.0740123
LRRN1	0.109768	0.140499	-0.190536	-0.137612	-0.201674	0.669697	-0.141987	0.0977416
FAM151B	0.984926	0.209034	0.346434	-0.138167	-0.596994	-0.0954984	-0.119707	-0.359603
RBM4B	-0.193584	-0.272841	0.170414	0.796247	-0.215677	0.129857	-0.235147	0.160166
H2AFX	0.26105	0.277224	0.120892	-0.830883	-0.15096	0.313306	0.260883	-0.429124
EBLN3P	-0.104994	-0.368498	0.415486	0.092558	-0.12403	0.116549	0.00127556	0.0792286
TIGD6	0.0773747	0.127126	-0.0428077	-0.0645119	-0.06606	-0.172825	0.0762311	-0.0582297
PGM2L1	0.166289	0.141507	-0.14556	-0.050206	0.194009	-0.156851	-0.0731784	-0.0846409
ZNF556	0.229999	0.102991	-0.167195	-0.204815	0.541148	-0.178712	0.188265	0.100666
BCORL1	0.0438419	0.131334	0.074734	-0.20338	-0.223082	-0.0661251	-0.130918	-0.0930645
PRR14L	-0.025752	0.115228	-0.04942	-0.0725555	-0.229064	-0.1243	0.0541878	-0.0574095
PTPRM	0.199489	0.182576	0.0486039	-0.693958	0.128298	-0.134727	0.0873864	0.0867343
KIAA0232	0.0305795	0.107003	0.295207	-0.196625	-0.127457	-0.160007	-0.0367885	0.0569189
ERCC6L	1.86963e-05	0.0650958	-0.129161	0.394855	-0.183853	-0.111563	0.238769	0.0407267
LSP1	-0.325775	-0.480343	0.495596	-1.18961	-1.3523	0.610883	2.82741	0.872039
HERC4	0.10206	0.216829	0.128709	-0.112587	-0.150988	-0.160204	-0.141746	-0.0613021
HNRNPA2B1	0.178351	0.246271	0.389654	-0.291857	-0.298354	-0.184815	-0.341129	-0.169101
NR1H3	0.120089	0.147696	-0.109023	-0.103612	0.03436	-0.0800571	0.0733013	0.0479708
APOBEC3F	0.340362	1.43562	0.34941	-1.08274	-0.668668	-0.687373	0.652839	-0.397461
PHLPP1	0.257117	0.124093	-0.111326	-0.480809	-0.248371	0.218977	0.110724	-0.214082
SH3D19	0.0709741	0.0423192	-0.0640492	0.316151	-0.129561	-0.134349	0.0180375	0.0853746
TMEM50B	0.106869	0.128662	0.315053	-0.330479	0.540229	-0.263908	-0.131681	0.150866
AP1S2	1.37946	1.29156	-0.645333	-1.09213	1.24373	-1.17443	0.359745	-0.930444
TYR	0.365573	0.789763	0.309251	1.08585	-0.0234847	-2.04425	-0.859156	0.260204
TMEM38A	0.163272	0.312016	-0.133181	0.278385	-0.361425	-0.261623	0.170986	-0.237288
NPRL2	-0.739782	0.773483	-0.613104	3.29104	-1.51145	0.301684	0.868197	0.222011
PPP2R2B	1.5647	2.4591	-1.1193	-2.08647	2.51672	-0.63975	1.28071	-0.321918
GPANK1	0.0690766	0.170926	-0.134804	0.0348833	-0.150505	-0.0751377	0.115805	-0.0214377
KLF8	0.546829	0.227942	-0.360696	-0.304149	0.633792	-0.256557	0.217856	-0.318125
TNPO3	0.192325	0.218276	0.109724	-0.505799	0.380409	-0.104195	0.281079	-0.218346
ZDHHC9	0.236588	0.137812	-0.0937705	-0.163654	0.256846	-0.171116	-0.103987	-0.051379
CYBRD1	1.02077	0.860046	-0.64186	-0.954211	0.801003	-0.646665	0.426985	-0.541197
HNRNPDL	0.130633	0.34279	-0.512893	0.252737	-0.236383	-0.238308	0.488096	-0.256532
CFH	0.0445739	0.0538259	-0.0742556	-0.0786338	-0.0517788	0.358132	0.110112	-0.0320577
CREG1	-0.12313	-0.239439	0.0866677	0.313342	-0.20179	0.132166	-0.180946	-0.126418
MARK2	-0.201067	-0.269801	0.233026	0.257329	-0.166536	0.0660399	-0.151456	-0.0648287
TMEM209	0.226013	0.165678	-0.0820501	-0.321527	0.127382	0.070059	-0.104107	-0.156783
SSRP1	0.368518	0.302464	-0.447787	0.281308	-0.182411	-0.314746	0.445881	-0.391165
SAP25	-0.61929	-0.16398	0.140521	0.670062	-0.410362	0.185394	0.269055	0.2635
GZF1	0.0446745	0.73397	1.13956	-0.19777	0.413202	-1.36966	1.5559	-0.881232
SNCB	0.34875	0.860104	-0.426731	-0.589778	-0.691973	-0.354265	1.2103	-0.142017
MDGA2	0.305517	0.551337	-0.263522	-0.736848	-0.217653	0.640069	-0.406823	-0.50019
DIP2C	-0.111685	-0.0781525	0.219128	-0.196025	0.0508751	0.0842601	-0.0894543	-0.218336
MIDN	-0.493527	-0.525231	1.20753	-0.879778	-0.484562	0.786567	0.264914	0.447054
ATP1B3	0.561887	0.365019	-0.181162	-0.480012	0.606962	-0.510976	-0.0931304	-0.185299
ADGRG6	2.54083	0.252984	0.615526	-0.882671	0.648752	0.353347	-0.673385	-0.74545
FAM234B	0.0452963	0.0415297	0.0473544	-0.115057	-0.0471955	-0.0519481	0.0461922	-0.0329927
PPT2-EGFL8	-0.100027	-0.100337	0.205619	0.0776195	-0.0540888	-0.0243461	-0.0349068	0.412795
CBY1	0.0539585	0.12697	-0.103487	-0.213631	0.293333	0.0272656	0.0898886	0.0097753
GALNT1	0.0819021	-0.0499213	-0.0490078	0.24046	0.222693	-0.111835	-0.133388	-0.214473
PATL1	-0.53261	-0.388431	0.620261	0.44708	-0.376683	-0.0162017	-0.287613	0.247273
FO538757.1	0.436099	0.590141	-0.433643	-0.453696	0.305434	-0.398991	0.289112	-0.00657822
SNF8	0.334652	0.393838	-0.255783	-0.489028	-0.194137	-0.0429561	0.233123	-0.205781
UNC13A	1.19539	0.574001	-0.472133	-0.878049	1.29119	-0.7737	0.405806	0.225009
FAM118A	0.250186	0.552345	0.524	-0.486316	-0.727091	-0.275347	0.204488	-0.31859
SF3A1	0.0437021	0.127724	0.0605584	-0.0757848	0.27526	0.0342063	-0.0769666	-0.117825
CARMN	0.242263	0.245283	-0.13755	-0.125013	-0.0764399	-0.152721	0.0692359	-0.127993
RBBP5	-0.0592384	0.111806	0.119715	-0.220303	-0.205091	0.047946	0.0789874	0.0306567
AKAP12	0.59007	0.867549	-0.347492	-1.26419	0.328996	-0.61157	0.567773	-0.2305
ASXL2	0.0567976	0.0674599	0.0975906	-0.175379	0.091582	-0.0357606	-0.113007	-0.058772
SCAP	0.103579	0.122862	-0.141629	0.150468	-0.0610958	-0.174208	0.060149	0.00744339
SH2D5	0.377028	0.50537	-0.431172	-0.320822	-0.469772	-0.231299	-0.326463	0.0743823
ZDHHC24	0.169571	0.0935381	-0.0655702	0.0502542	-0.0631062	-0.171087	0.0325431	-0.00368259
AFAP1	0.221965	0.0616115	-0.0793884	-0.151617	0.0805789	-0.0723594	-0.0218155	-0.0666177
NCDN	0.0986481	0.144798	0.325555	-0.343273	-0.194151	-0.122498	-0.0574787	0.224735
SNHG25	0.279742	0.249699	-0.18114	-0.214959	0.133856	-0.178314	0.125846	0.0460052
GTDC1	0.135527	0.192111	-0.0676986	-0.210452	-0.107552	-0.0647577	0.112386	-0.163493
SPATS2L	0.509794	0.292476	-0.164411	-0.315511	0.349854	-0.338582	0.0698619	-0.251043
CD200R1	-0.216175	-0.293854	0.552391	0.0936073	0.690442	-0.0815541	-0.206637	0.248126
IL16	0.602718	1.22241	1.65768	-1.62653	-1.42993	-1.07336	-0.996198	4.23591
ITCH	0.0227754	-0.0435195	-0.0351853	0.0262982	-0.053372	0.0489056	0.0152248	-0.0220142
KIF1B	-0.181803	-0.171389	0.418102	-0.38835	-0.295057	0.230703	0.147228	0.190502
C19ORF66	0.0699779	0.18505	-0.1097	-0.19591	-0.0423822	-0.0486391	0.396874	-0.0641966
CD69	-0.17891	0.311897	0.233776	-0.843175	1.05509	0.531346	1.73368	-0.430218
HDAC3	0.0780619	0.189733	0.0319258	-0.247005	0.0416109	-0.262041	0.164461	-0.0398279
CNPY2	0.271895	0.330055	-0.243592	-0.610223	0.420801	-0.184118	0.132293	-0.0630867
ADPRHL2	-0.158564	-0.0678874	0.205528	0.0472856	-0.126183	-0.0514736	-0.105228	0.136728
DNAJC25	0.248434	0.252848	0.119642	-0.417166	0.449681	-0.342503	0.133243	-0.113675
SLF2	0.158836	0.0656636	-0.0224072	-0.117481	0.314058	-0.106605	-0.121885	-0.0562025
HARBI1	0.537937	0.505315	-0.21692	-0.715546	-0.415596	-0.528473	-0.26004	-0.129038
APLP2	2.67069	2.67115	-1.46849	-3.61761	2.43858	-2.20794	1.02359	-0.96787
C15ORF65	-0.339767	0.163659	0.145196	0.304298	-1.56701	0.218683	-0.455755	0.0420694
SUPT3H	-0.0831261	0.0626776	-0.119653	0.264832	0.100892	-0.0827843	0.0707385	-0.0570661
TMEM14B	-0.05184	0.210473	-0.240275	0.255023	0.0332843	-0.135233	0.0791295	-0.186257
CDR2L	0.256478	-0.587916	0.572436	-0.665857	-0.0740074	0.319885	0.291877	0.422841
CFAP58	-0.222533	0.102955	0.112145	-0.234651	0.65803	0.0526648	-0.183959	0.124019
DLGAP1	0.238692	0.14811	-0.13389	-0.181095	0.115442	-0.120928	0.100683	-0.0711586
TPSB2	2.18024	0.828052	4.00865	-2.40211	-2.42163	-2.31949	18.3337	3.51918
CWF19L1	0.0817352	0.193313	-0.0688834	-0.17524	-0.0743651	-0.073343	0.149351	-0.032975
DVL3	-0.336432	-0.260223	0.197956	0.777359	-0.216609	-0.158771	-0.167326	0.0365298
MINOS1-NBL1	0.310815	0.192835	0.366137	-0.769516	-0.162574	-0.396617	0.57605	0.896651
PNPT1	0.138484	0.0581876	0.0821514	-0.147235	0.194994	-0.110485	-0.130268	-0.0340906
ASXL1	-0.103364	0.22602	0.0777439	-0.360914	-0.13869	0.125475	0.140168	-0.116254
DCUN1D5	0.117656	0.0857358	-0.0337562	0.0295901	-0.0303614	-0.0731851	-0.131133	-0.160974
TACC2	-0.0352217	0.153474	0.233817	-0.246569	-0.0624936	0.0649829	0.207777	-0.0125945
OLFM2	0.184598	0.227482	-0.187312	-0.191425	0.28798	-0.162942	0.221675	-0.0696292
RBFOX2	0.16224	-0.239744	0.489078	-0.639892	0.193278	0.268121	-0.317008	0.0142621
ATP5E	0.389031	0.490113	-0.397765	-0.597789	0.849612	-0.303446	0.428609	-0.0187289
CBLB	0.0434441	-0.0544113	-0.0784439	0.201755	-0.0800001	0.11543	-0.110829	-0.0826983
HN1	-0.211651	-0.195547	0.497982	-0.225248	-0.2478	0.20818	0.153028	0.128247
STXBP3	-0.170632	-0.147875	0.34131	0.109574	-0.15643	0.0793627	0.166033	0.0557125
RABGAP1	0.098968	-0.0611766	-0.0241717	-0.0452415	-0.138264	0.105699	-0.191236	-0.284001
PXMP4	0.199692	0.385537	-0.269246	0.296683	-0.0696209	-0.719629	0.126435	-0.0992377
ARPC4	0.124645	0.241466	-0.324542	0.25399	-0.241904	-0.359263	0.261542	0.0257867
MFAP3	0.202699	0.221196	0.135915	-0.0833284	0.315198	-0.17337	0.251969	-0.512434
LMNTD2	-0.34365	0.37674	0.416908	0.118617	0.254484	-0.265426	0.224053	0.0279578
MMP24-AS1	0.132208	0.325644	-0.187535	-0.455805	0.162277	-0.166828	0.475384	0.00980772
FITM2	0.110203	0.150288	0.024883	-0.147235	0.209923	-0.221777	0.0687162	-0.0234462
FZD7	0.91414	0.924466	-0.562831	-1.07226	0.849882	-0.548363	0.391466	-0.493023
ACTR3B	0.169824	-0.0428007	-0.000588222	0.035998	-0.0277487	-0.0752313	-0.13271	-0.126191
CHAF1B	0.352926	0.334455	0.585744	-0.760195	0.961924	-0.61142	0.378887	-0.336789
THSD1	0.866221	1.64854	-0.78406	-1.13865	1.46521	-0.933761	0.552421	-0.361105
CDYL2	0.0572876	0.0635363	0.0625373	-0.205689	-0.132434	0.138236	0.0437734	0.0481215
NREP	0.0847944	0.143579	-0.102726	-0.0153777	-0.0353495	-0.113894	0.0569442	-0.0565942
ZNF850	0.190353	-0.497603	-0.650571	0.628903	-0.830131	-0.0937765	0.169759	0.128475
CYBA	0.231563	0.289489	-0.205183	-0.365427	0.295714	-0.239879	0.207139	-0.11978
SYCE3	0.25611	0.212856	-0.0061655	0.118632	-0.529043	-0.547752	-0.454185	0.206283
SPATA7	0.0446276	0.0233611	-0.0250478	-0.0276773	0.103879	0.00865429	0.0275593	-0.0607179
APBB2	-0.0125442	-0.0542956	0.0090385	0.03867	0.080396	0.0375887	0.163709	-0.101303
EXOG	0.487035	0.832086	-0.551324	-0.0886561	-0.222277	-0.647441	-0.809867	-0.477355
CD3E	-0.460147	-0.466727	0.485165	-0.577212	1.57281	0.754465	0.389319	0.578398
CYB5R1	0.498751	0.535667	-0.323455	-0.558332	0.291017	-0.485087	0.235883	-0.0334281
HELQ	-0.0864901	-0.076405	0.0492537	0.02044	-0.0765353	0.110639	-0.0526048	0.0347637
GNA12	0.158784	0.254139	-0.1022	-0.339987	0.116209	-0.140942	0.0992975	-0.0686269
COQ10B	-0.240531	-0.222103	0.781276	-0.375573	-0.26312	0.117422	-0.190522	0.242512
PPID	0.31084	0.149466	-0.197406	0.0543867	0.195386	-0.362573	0.107883	-0.188594
CEP19	0.228531	0.591767	-0.334656	0.0837941	1.36963	-0.434491	0.325514	-0.485901
TMEM59L	0.585721	0.335123	0.82838	-0.690941	1.1983	-0.642921	-0.003465	0.311664
GABRB1	-0.42917	-0.446102	-0.410661	2.44871	0.381681	0.36084	-0.380677	0.362422
KLHL20	0.0979829	0.0848508	-0.0480853	-0.177378	0.134885	-0.0714953	-0.0863957	-0.149804
TOM1L1	-0.0351794	-0.0552168	0.0661489	0.0934483	-0.0661744	-0.034297	0.156635	0.0191259
SESN1	-0.15076	-0.187755	0.372376	-0.112964	0.0631594	0.11367	-0.111012	0.0990003
FAM175B	0.0289229	0.0464428	-0.0315032	0.0435829	-0.228076	-0.0274626	0.187356	-0.0151651
GNB5	0.282785	0.181099	-0.130343	-0.437762	-0.137527	0.00449506	0.0573206	-0.102383
PARP1	0.197752	0.22683	-0.10991	-0.104488	0.242756	-0.310431	0.123635	-0.128206
TCTN3	0.0875239	0.112968	-0.0401066	-0.130584	-0.138003	-0.0237499	-0.0677607	0.116276
PCK2	0.187311	0.257907	-0.115927	-0.209125	0.0830144	-0.124455	-0.0152622	0.032653
SLC16A2	0.158287	0.086144	-0.0733662	-0.134219	0.183001	-0.0650281	0.059515	-0.0710925
DUS3L	-0.0916358	-0.0648712	0.0189363	-0.0750652	-0.131084	0.219159	0.0934358	0.0906385
ZFYVE16	0.123662	0.0774321	0.0846277	0.213725	0.170186	-0.301903	-0.215383	-0.0426614
PPM1J	0.274176	0.439117	-0.0629862	-0.357811	0.108552	-0.403731	0.353081	-0.330809
TMEM200B	0.107567	0.191244	-0.0723363	-0.12342	0.0692214	-0.110692	0.0935097	-0.0395041
GULP1	-0.0584748	-0.070357	-0.0439336	0.359562	0.104785	-0.0449586	-0.108144	-0.1805
SLA	-2.29805	-2.81808	5.14771	-1.72979	-2.70173	1.3352	11.2796	2.62333
ENPP2	-0.239725	-0.241248	0.189577	0.925072	-0.205592	0.161844	-0.154865	0.0968216
UVSSA	0.116318	0.0707397	0.0865165	-0.174977	0.292242	-0.199039	-0.0940541	0.0548731
MAN2A1	0.159674	0.428708	0.133852	-0.543777	-0.151638	-0.360483	-0.0565075	0.15207
RECK	0.851686	-0.140951	-0.29439	0.12696	0.117443	-0.260774	-0.212655	-0.458154
MIR222HG	-1.46891	-1.52128	2.65758	1.06169	-1.43741	2.607	0.565112	0.643499
COX6A2	-0.719446	-0.819422	0.597891	2.76058	-0.75815	-0.604827	-0.116471	0.586914
SKP2	-0.1823	-0.458888	-0.352808	0.790694	0.609654	0.59055	-0.521714	-0.421846
HYKK	-0.74836	-1.01006	0.503732	1.4579	-1.08949	0.205843	-0.11723	0.468145
SLC12A6	0.0358329	-0.0717457	0.165838	-0.052779	-0.243531	0.0238568	-0.102267	-0.0857405
PLD1	1.04545	0.773123	-1.08583	0.122211	3.12936	-0.575423	-0.325262	-0.546169
NUPR1	0.259632	0.389214	-0.24922	-0.356611	0.0984255	-0.177104	0.441419	-0.147095
EGLN1	0.169361	0.29353	-0.121685	-0.195625	0.178871	-0.155646	0.214505	-0.111698
SLC12A5	-0.549516	0.3119	0.934177	0.798164	-0.673724	-0.333655	0.516045	0.211015
STAG2	0.00954472	-0.121511	0.199891	-0.26327	0.396711	0.198538	-0.223212	-0.160683
AGPAT1	0.683586	0.670492	-0.632896	-0.407863	0.417196	-0.703514	0.0706399	-0.300974
LPIN2	0.0811104	0.0793982	0.193763	-0.142155	-0.087348	-0.137259	0.366627	-0.0721892
ARHGAP17	0.106203	-0.0837464	0.0776352	-0.0687674	0.0888417	0.134402	-0.0681199	-0.0815431
PIAS2	0.0418423	0.0518218	-0.0448302	-0.0414143	-0.0695517	-0.0601883	-0.0413637	0.0354927
SNX33	-0.140731	-0.00931331	0.0866076	-0.125951	-0.063573	0.108337	0.124546	0.0384648
DUSP7	-0.0755795	0.0770424	-0.127684	0.496534	0.0632292	-0.0441888	-0.0555292	-0.165944
SEZ6L2	0.259156	0.41065	-0.153445	-0.40163	-0.0302744	-0.376829	0.401401	-0.00163132
RAB5B	0.246543	0.246224	0.307679	-0.0285148	0.25788	-0.529204	-0.228482	-0.120598
CHSY1	-0.199751	-0.197274	0.17732	0.124498	-0.161012	0.424731	-0.153674	0.134456
CSMD2	0.732578	0.423827	0.158529	-0.651131	-0.426845	-0.0610155	0.1982	0.08709
NUP50-AS1	0.586962	0.467788	0.306591	-1.00755	1.75087	-0.970623	-0.343257	-0.325638
EPS15L1	0.188751	0.1225	-0.0472504	-0.199403	0.116714	-0.0182034	-0.0794326	-0.0260904
ZNF696	1.17614	0.404669	-0.339577	-0.133107	0.158032	-1.48782	-0.395776	-0.431301
ZNF600	0.36212	0.28319	-0.24947	0.465265	0.484552	-0.452273	-0.298478	-0.32028
FAM107A	-0.359109	1.16045	-0.475531	-0.37868	-0.724704	-0.603966	1.85884	0.253104
SRSF2	0.194657	0.268488	0.608005	-0.85966	-0.307887	0.152441	-0.213091	-0.0233173
ZNF527	0.252353	0.350107	0.566215	-0.871109	-0.377567	-0.786446	0.584611	-0.582994
LCOR	-0.0517403	0.150375	0.253416	-0.369555	-0.0461731	-0.117978	0.0997987	-0.0466054
PROSC	0.244795	0.215606	-0.13251	-0.276329	-0.091853	-0.225932	-0.0139226	-0.112015
CLIC1	0.492375	0.673533	-0.403582	-0.751773	-0.154686	-0.660969	0.580321	-0.0636579
CETN2	0.263512	0.145307	-0.243168	0.0777979	0.531546	-0.29408	0.160566	-0.232772
ZNF776	0.0353716	0.0579071	-0.0542469	-0.0486118	0.0613952	0.0791018	0.0185747	-0.0186546
C1QTNF4	0.32445	0.700161	-0.357197	-0.363376	0.323169	-0.353056	0.315769	0.0613563
ANKMY1	0.0363572	0.0464023	0.02813	-0.036002	-0.0539514	-0.0601354	0.0346425	0.0159969
MLEC	0.475441	0.500686	-0.152956	-0.431953	0.820745	-0.744823	0.0403859	-0.195271
THSD7A	0.51777	0.345158	0.146517	-0.577293	-0.575911	-0.487913	0.387513	-0.21767
TTC21B	0.0381581	-0.0481075	-0.072515	0.149798	0.112278	0.000211652	-0.127267	-0.0542999
PPP4R1-AS1	-0.195712	0.162523	-0.128593	-0.0498249	-0.0570921	-0.177135	0.0905791	0.0832936
SLC48A1	0.0363149	0.0327008	-0.0618018	-0.0356856	0.0506053	0.0159034	0.0377894	-0.0218557
EEA1	0.0610309	-0.0402353	0.036186	0.0166502	0.135559	-0.0195699	-0.0614554	-0.0134925
YIF1B	0.086773	0.235528	-0.0950524	-0.182846	0.0521671	-0.193661	-0.00593345	-0.0575857
ISOC2	0.0878334	0.142337	-0.103332	-0.263933	-0.0619748	-0.0671597	0.167786	0.108947
HTR2B	0.924234	0.807447	-0.545298	-1.50842	1.07822	-0.900726	0.530834	-0.483729
AADAT	1.78502	1.34354	-1.03327	-1.3334	0.436909	0.275052	-0.684986	-0.90466
CTD-2033C11.1	0.106761	-0.0780286	0.0867694	-0.245158	0.0517137	0.115268	0.34445	-0.152553
PMS2	0.119008	0.0784858	-0.0980823	-0.0256773	0.050396	-0.0743023	0.0175591	-0.0653208
IDH1	0.0999488	0.121201	-0.146256	0.345096	0.288975	-0.439472	0.167403	0.0044968
GTF2H5	0.149085	0.106613	-0.149852	-0.17485	-0.310377	-0.175742	-0.0216985	0.0878658
MIR3681HG	0.219291	0.127392	-0.0497923	-0.279839	0.173369	-0.182782	-0.130518	0.145941
RHEB	0.24851	0.219592	0.202061	-0.531396	-0.155119	0.277456	0.034294	-0.167272
IFI44L	-1.16225	-1.34498	2.44699	-0.76004	-1.9965	3.36507	0.646194	2.19083
NUDT10	0.711384	0.6887	-0.718831	-0.726529	2.18168	-0.91621	0.884594	-0.531439
TRAM1	1.07063	1.10049	0.504737	-1.70302	0.934087	-1.19338	0.479576	-0.441368
ZBTB38	0.253906	-0.111189	-0.242117	0.257442	0.438542	-0.116689	-0.26177	-0.175057
XPC	-0.0840784	-0.171664	0.0625859	0.335768	-0.032782	0.144788	-0.0446845	0.0280641
ZNF571	0.32246	0.260865	-0.401107	-0.239707	0.247707	-0.204089	0.339978	-0.532615
DAZAP2	-0.651552	-0.622469	0.96125	0.296233	-0.477911	0.429103	-0.416542	0.242423
THTPA	0.138423	0.318911	-0.0927571	-0.316236	0.234835	-0.150894	0.196851	-0.0794113
ATP5G1	-0.2825	0.103001	-0.0529882	0.432916	-0.399385	-0.277098	0.132994	0.281621
EMILIN2	0.0302681	0.0433885	-0.0575163	-0.0880638	0.589266	-0.0934323	0.0812131	0.0447403
DPF2	-0.119366	0.0924503	-0.141216	0.535882	-0.302476	0.0786652	-0.0409011	-0.223137
IRF2BPL	0.21154	0.25777	-0.130332	-0.345022	-0.0726219	-0.0838156	0.117924	-0.165327
HRH2	-0.06858	-0.075673	0.0761372	-0.159594	-0.0303778	0.0575529	0.0917587	0.0499647
ANKRD13C	-0.0626566	-0.0662597	0.108122	0.103902	0.0755195	0.121687	-0.0410648	-0.100006
DYNLRB2	0.115858	0.220188	0.162986	-0.201188	-0.359508	-0.0855046	0.26359	0.0402402
FAM208B	0.0521767	0.0800224	0.147184	-0.0969981	0.00315269	-0.145872	-0.0796332	-0.110546
FMNL2	-0.205389	-0.0225261	0.309192	0.136383	-0.121564	-0.133009	-0.0745828	0.110665
SLC22A18AS	0.496255	0.41232	0.0879602	-0.34904	-0.310377	-0.309015	0.147793	0.193971
FAM198B	0.486071	0.127223	0.367927	-0.24622	-0.416913	-0.262753	0.18629	0.292051
HBA2	0.0278474	0.0291825	-0.0695239	-0.100861	-0.0220093	0.158655	0.0920756	0.0774581
RAB5C	0.236656	0.397911	-0.0207975	-0.356821	-0.204921	-0.341157	0.399066	0.0386714
PPP1R35	-0.0635775	-0.100515	0.108536	-0.0492991	-0.143644	-0.0410156	-0.00556997	0.131404
REPIN1	-0.131782	-0.0703499	0.146167	0.325064	0.0579853	0.0707848	-0.202591	-0.101843
NKPD1	-0.188886	0.128193	0.0845195	-0.0803944	-0.244247	-0.182628	0.68179	0.154321
PTP4A1	-0.536383	-0.520954	1.17693	0.377228	-0.479845	0.242463	-0.0251108	0.547574
UBE2K	0.141247	0.101442	0.089358	-0.199095	0.3083	-0.28393	0.214644	-0.0729539
DRD4	-0.6018	0.662449	0.319585	-0.619471	-1.10792	-0.238901	-0.257296	0.30166
AC008991.1	-0.225812	0.147714	0.222828	-0.258959	-0.399391	-0.166424	0.842183	-0.0782475
TOP2A	-0.517505	-0.17192	0.324537	2.30682	-0.625818	-0.856154	0.861121	0.494599
GTF2H1	-0.0861339	0.0684259	0.173118	0.237019	-0.251643	-0.0652169	-0.0534174	-0.0734771
IFI6	0.595946	0.730682	-0.199097	-0.900476	0.426225	-0.605667	0.3179	-0.0880175
DGKH	-0.139299	-0.135567	0.13128	0.139256	-0.175934	0.10755	-0.138838	0.0458021
TMEM231	0.107644	0.0758814	0.0193364	-0.113675	0.0322644	-0.189293	0.110209	0.029448
ZNF414	0.111598	0.215658	-0.0699229	-0.234726	-0.175115	-0.136988	0.165586	-0.0264036
MEIS1	-0.439457	0.246688	0.671066	0.0663259	0.248873	-0.551185	0.391615	0.532215
C5ORF45	-0.0740592	0.089104	0.053982	0.0402847	-0.242404	-0.0937028	0.405275	0.049852
ACTN4	0.198253	-0.230512	0.509419	-0.621583	0.220807	0.11096	-0.318459	0.324698
FBXW2	-0.474447	0.209539	0.914253	-0.404255	-0.382953	-0.574136	-0.998993	0.576404
C16ORF45	0.311591	0.338111	0.103901	-0.541105	0.0751153	-0.235324	0.248747	0.0592683
MIF	0.230334	0.400328	-0.277838	-0.882148	0.0454704	0.14764	0.455909	-0.236991
MORN1	-0.50177	0.0659923	-0.254627	0.309384	2.12836	-0.322734	0.203126	0.458385
MDM4	0.14476	0.119232	-0.0540208	-0.0338633	0.174043	-0.0602393	-0.0876196	-0.175766
PYGO2	0.0728465	0.206273	0.0975149	-0.305812	-0.232978	-0.0273242	-0.00782377	0.155777
MED7	0.117846	0.204303	-0.108448	-0.0834434	-0.0151131	-0.126862	0.130751	-0.0444463
PIGB	0.0427874	0.100702	-0.00848383	-0.108867	0.0165177	-0.0660718	0.0498598	-0.00538912
TMEM254	0.144558	0.235752	-0.223513	-0.140798	0.272285	-0.10585	0.070841	-0.155824
GJB6	-1.64277	-1.03555	-0.513356	1.78524	-2.0805	2.01991	-1.38841	0.790079
PUF60	0.215974	0.360275	0.0796239	-0.239783	0.252544	-0.559913	0.313997	-0.04608
C7ORF25	0.197327	0.786203	-0.422726	-0.224862	-0.150602	-0.170263	0.0919378	-0.406882
TMEM265	0.454933	0.343984	0.243792	-0.804154	0.890017	0.444486	0.14559	-0.286604
FGF18	0.0572313	-0.139277	0.229829	0.0530348	-0.125932	-0.0694935	-0.112022	0.0897454
KIF7	0.285552	0.750555	-0.435277	1.34849	-0.894898	-1.10796	0.309558	0.219
RBM38	-0.120315	-0.0384046	0.0435773	0.181475	-0.175895	-0.0484017	0.263475	0.0763109
ADCY3	-0.135577	-0.156395	0.435617	-0.290472	-0.091639	0.0670581	0.0607758	0.235856
CRIPT	0.035007	0.0355908	-0.0202055	0.0212507	0.125336	0.0492171	-0.0624781	-0.12577
ANKS1A	0.125076	0.175127	-0.152959	0.232117	-0.115249	-0.282451	-0.0572663	-0.184012
EMC10	0.382163	0.625972	-0.284543	-0.507134	0.310061	-0.441886	0.155109	-0.219324
TCF7	-0.0394156	0.0850858	0.0250672	-0.0784576	0.0405388	0.0197476	-0.0393588	0.0386633
TCF12	-0.357255	-0.319334	0.738754	-0.265699	-0.359997	0.49664	-0.168972	0.202035
DEK	0.123445	0.134906	-0.209633	0.181211	0.382546	-0.0456702	0.582526	-0.285669
CCDC117	0.164422	0.16444	-0.0553987	-0.127507	0.0114471	-0.058541	0.123207	-0.149874
ATP2A2	0.242102	0.219888	0.647912	-0.626806	0.158145	-0.489981	0.166281	0.071071
KATNAL2	-0.26947	0.364883	0.0787763	-0.992234	-0.293911	0.11504	0.840071	-0.128371
RCL1	-0.200907	-0.188299	0.0952551	0.183353	-0.153475	0.361312	-0.0878298	0.094333
GPRIN3	-0.0723446	0.0923886	0.0316365	-0.206337	0.257516	0.0369732	-0.0324215	0.0598375
LIMK2	-0.0830393	0.0813367	0.0850343	-0.0930504	-0.0978789	0.0333011	0.0171837	0.0482929
RASSF7	0.428516	-1.00462	1.0166	1.66536	-0.421313	-0.0922282	-0.777036	-0.469235
DCK	0.0250456	0.0288964	0.0155054	-0.0414078	-0.0609555	-0.055717	0.0287135	-0.0504498
NDUFV3	0.0956724	0.156962	-0.184594	-0.0941164	-0.167523	-0.0643902	0.119697	-0.0321816
DACH1	-0.390893	-0.19243	-0.040767	0.497549	-0.499978	0.539356	0.409448	0.827275
TBC1D17	-0.0398921	-0.0608206	0.0722503	-0.240391	-0.0662446	0.060226	0.135648	0.163683
UBE2J1	0.0806215	0.0528125	0.0844257	-0.167008	0.062001	-0.0277489	0.0556848	-0.0809014
CWC27	0.168692	0.090595	-0.110343	0.0745538	0.466755	-0.0761754	-0.127013	-0.180848
UBE2I	0.0913175	0.0930192	0.0303895	-0.200828	-0.274858	-0.065361	-0.10193	0.200949
UBE2H	0.276244	0.225217	-0.112847	0.106282	0.0928165	-0.4443	0.129056	-0.244129
ADAM32	0.069838	0.366249	0.102901	-0.192064	-0.53292	-0.273904	0.655643	-0.323439
C15ORF39	-0.163975	-0.111229	0.143854	0.0920984	-0.0536153	-0.0367779	-0.000780235	0.187038
GCAT	0.090938	0.179087	-0.124832	-0.164961	0.16013	-0.241709	0.215447	-0.0305907
ZSWIM5	0.64309	0.662773	0.397011	-0.840543	0.387825	-0.766154	0.73293	-0.509084
TNFAIP8L1	0.841749	0.579401	-0.400291	-0.31071	-0.724823	-0.327024	-0.463478	-0.0438649
ACIN1	-0.375208	-0.391753	0.551794	0.194905	-0.277314	0.183301	-0.217342	0.335632
RAB3IL1	-0.0531544	0.0474814	0.0170748	-0.0738285	-0.149796	0.119167	0.0884165	-0.0307821
GOLGA8B	0.0905526	0.0373327	-0.0404306	-0.0274863	0.197848	-0.0997614	-0.0470731	0.029353
PCBD2	0.0745839	0.0554157	0.0382296	-0.201137	-0.197326	-0.0108153	0.0445987	0.141018
ZNF8	1.52377	0.452418	0.191783	-0.2346	-0.651529	0.345829	-0.609967	-1.20018
LRRC2	1.10155	1.31619	-1.41528	-1.21751	0.696189	-0.590329	1.92705	-0.766947
BCAM	0.124875	0.0787758	-0.101159	-0.150253	-0.0664257	-0.0854968	0.0455888	0.040455
TKFC	0.094023	0.184025	-0.050706	-0.154145	0.0614113	-0.135165	0.0502282	-0.0194171
RASA1	-0.0962888	0.0543092	0.189079	-0.1031	0.0683614	0.0638164	0.268493	-0.00963684
GSE1	0.0616594	-0.21934	0.19119	-0.0898423	0.0649309	0.0449934	-0.297053	-0.0805814
NFATC3	-0.093276	0.218749	0.198468	-0.54425	0.111455	-0.144391	0.0487436	0.139966
GPC4	1.34032	0.971984	-1.23861	-1.93914	1.94745	-0.992061	1.2625	-0.463449
PARP14	-0.0208122	-0.0820517	0.213914	-0.0449764	-0.0148301	-0.120187	0.0756937	0.0210501
ZMYM4	-0.160103	-0.236577	0.289092	0.107838	0.0811957	0.0708435	-0.105319	0.146872
BCAR1	0.120408	0.237835	-0.206266	-0.249169	-0.000903908	-0.12124	0.312028	0.0150426
RAPGEF2	-0.137737	-0.118191	0.0902446	0.166208	-0.146883	0.232839	0.0691484	-0.0132878
AP006621.5	-0.435797	0.459372	-0.431347	1.0196	0.670132	-1.00638	-0.0172113	-0.496981
ADAM19	0.657946	0.906194	1.09818	-1.6515	-0.215995	-0.88755	2.67407	0.355047
ODF3L1	-0.518395	-0.518099	0.596142	-1.02024	0.080765	1.69164	-0.347171	0.418799
CCDC144A	-0.826342	-0.847205	0.525163	0.922924	-0.916123	1.34431	-0.741251	1.08072
TRIM59	0.226675	0.341306	-0.301158	0.198392	0.82691	-0.569321	-0.144535	-0.254333
TRIP11	0.0146794	0.114704	0.0539747	0.0607606	-0.269287	-0.11488	-0.084078	-0.172755
CLTA	-0.473912	-0.413345	0.203887	0.286264	-0.472503	0.781268	0.0685272	0.0149066
SAMD13	-0.34279	-0.413743	0.84215	0.449067	1.09633	-0.476892	-0.693664	0.452094
LANCL2	0.0664251	0.051024	0.0175706	0.0316636	-0.191943	0.111866	-0.0513652	-0.0734076
RUNDC1	0.115938	0.104844	-0.0482004	0.062039	0.228509	-0.131831	-0.0374861	-0.099061
ZFP90	0.255283	0.130863	-0.0615662	-0.105632	0.348313	-0.245606	0.0797844	-0.107862
GGN	0.44589	0.408675	0.14936	-0.379531	-0.32941	-0.152913	0.229966	-0.206132
PINLYP	-0.849952	-0.894934	2.28927	-0.656184	-0.854242	0.682333	0.438904	0.650286
AIF1L	0.834773	0.993067	-0.622788	-0.861239	0.526574	-0.703799	0.655038	-0.244859
CSNK1D	0.141797	0.29061	-0.129625	-0.442303	0.0872345	-0.0360313	0.415182	-0.00454493
CSRNP2	-0.107188	-0.0838251	0.226626	-0.125979	-0.0745917	0.152745	0.0725882	0.159506
NUMBL	0.103689	0.190939	-0.0955	-0.198273	0.22961	-0.150335	0.0785206	-0.072573
TOP3A	0.0763397	0.0460344	0.0667221	-0.131034	0.080381	-0.0286196	0.206157	-0.0705676
CBARP	0.524894	1.12273	-0.45982	-1.10071	-0.949779	-0.964257	0.880576	0.491177
TOX	-0.133417	0.0921806	0.510153	-0.16996	-0.154225	0.0437426	0.161614	0.203073
PNPLA6	0.0655228	0.0840884	0.103744	-0.307065	0.164901	-0.099879	0.210182	-0.038929
B3GALNT1	0.537728	0.488893	-0.579131	0.220407	0.799623	-0.477023	-0.578514	-0.662551
NEURL1B	1.1442	-0.413915	-1.07286	3.12444	0.539494	-2.08286	-0.504421	0.603863
USP2	-0.980041	0.269122	1.5185	-2.12221	-1.49388	2.08141	0.911745	0.851801
NID1	0.174554	0.172239	-0.117451	-0.209149	0.154584	-0.087499	0.0885005	-0.0923782
C19ORF54	-0.0805475	-0.0611981	-0.0117105	0.010655	-0.122249	0.180812	0.039179	0.0067921
NKD2	3.01887	0.580211	0.88479	-2.07336	-0.781426	-1.80919	0.927552	1.67147
KAT7	0.0711444	0.0675941	0.188288	-0.319096	0.0691806	0.176854	0.18586	-0.00877223
ZFC3H1	-0.0483879	0.0300106	0.162791	-0.0258413	-0.0875245	-0.0596241	0.128755	0.0376056
LRRCC1	0.15641	0.218496	0.0717301	-0.325598	0.0474747	-0.139943	0.127341	-0.0573881
FGFR1	0.80833	0.757902	-0.551377	-0.836148	0.712706	-0.569097	0.372936	-0.317507
WDR4	-0.0460545	0.0600482	-0.0507208	-0.0525724	-0.0611356	-0.0736719	0.0697737	0.336369
RBPMS	-0.178185	-0.212115	-0.282869	0.519879	0.17441	0.0611645	0.0530836	-0.227778
TAGAP	4.27971	-0.859683	1.29033	-1.57403	2.70389	3.01861	1.31167	-1.68759
SSH1	-0.526777	0.39008	1.71482	0.37865	-0.823604	-1.13672	-0.181783	0.879775
NDOR1	-0.253137	-0.510027	0.228356	-0.195547	1.39324	0.467793	0.184008	0.281296
RHBDL3	0.0855898	0.0770214	-0.0711581	-0.101108	0.215624	-0.061297	0.186902	-0.107226
FAM76B	-0.0756508	-0.0412753	0.196982	0.0608663	-0.239332	0.035227	-0.0871583	0.0675889
FAM32A	0.120885	0.0848375	-0.0421144	-0.284976	-0.0284236	0.0875498	-0.0872884	0.178338
IFI27L1	-0.0666212	0.0490009	0.068033	-0.165873	-0.137609	-0.0313829	-0.089431	0.216424
SLC16A4	-0.209643	-0.189472	0.511218	0.478532	-0.369021	-0.159337	-0.347407	0.140299
FAM19A5	0.395352	0.286961	-0.261392	-0.257359	0.163632	-0.253656	0.1483	-0.11728
SRSF1	-0.108315	0.0721816	0.171791	-0.275645	-0.218259	0.0653106	0.652732	0.0209035
RNF220	-0.538458	-0.434666	0.494928	0.25383	-0.591159	0.341689	0.0782153	0.491894
TMEM240	-0.083768	0.0457631	0.12034	0.243703	-0.325456	0.0830705	0.604687	-0.0570997
HIST1H2AC	-0.278385	-0.298943	0.229276	0.989351	-0.27897	0.192284	-0.2023	-0.0155055
ARNTL	-0.482366	0.3624	0.37834	-0.830029	0.231241	0.647403	0.0725635	0.421312
HLA-DQA1	-1.37558	-1.08569	2.84316	-1.08571	-1.63363	1.40976	0.706228	2.33253
AC127070.1	0.187005	-0.308251	0.267836	-0.114157	0.707949	-0.337491	-0.325471	-0.119843
VMP1	-0.341642	-0.363258	1.39778	-0.875525	0.362375	-0.113036	-0.339255	0.4345
GJC1	0.147414	0.179441	-0.134991	-0.320717	0.115171	0.0950891	0.0392975	-0.139759
MICB	0.168277	-0.141249	0.364206	-0.160943	-0.197457	-0.328707	-0.170897	0.285924
PDAP1	-0.22572	-0.264991	0.436458	0.520505	0.196308	-0.0749721	-0.45788	-0.228643
PRTG	-0.135202	-0.162158	0.225273	0.0995736	-0.187154	0.0862394	-0.135599	0.135508
ZNF423	-0.121166	0.114544	0.0874754	0.2308	-0.323581	-0.1168	0.452618	-0.159758
SLC11A1	0.26623	0.644535	-0.441877	-0.508571	-0.096984	-0.285457	0.27018	0.351192
MIPOL1	0.0251222	0.0699266	0.0399684	-0.0291886	0.112653	-0.10046	-0.0304729	0.0162549
UQCC3	-0.35031	-0.361303	0.223911	0.252116	0.500843	-0.470415	0.314748	-0.450996
CD4	-1.00014	-0.563417	0.898276	0.753216	-0.408147	-0.746408	0.00499202	1.40233
NAB2	0.123913	0.0941078	0.139009	-0.26391	-0.217908	0.0919395	0.157689	0.170613
ERCC6	-0.833995	0.408012	0.341745	-0.353057	1.21254	1.28512	0.49499	0.252864
NOSTRIN	0.784643	1.38555	-0.493716	-0.760065	0.680269	-0.668422	0.291957	-0.501114
PHB	0.222901	0.458469	-0.24853	-0.362194	0.193364	-0.567045	0.277257	0.0119397
COMTD1	0.253399	0.212095	-0.129689	-0.20798	0.220024	-0.252512	0.0992035	-0.0490995
MSH2	-0.0922431	-0.0995492	0.175553	0.0836106	0.0159794	0.031952	-0.0360641	-0.0237982
STAC2	0.723565	0.395509	-0.713375	-0.310015	-0.972231	-0.956742	0.761203	6.54183
STAG1	-0.0729434	-0.110817	0.0561044	0.207836	-0.192129	-0.0667698	0.0523672	0.0793809
TRMT61A	-0.461212	0.181283	0.305445	-0.0681908	-0.568082	-0.320917	0.535483	0.376346
PTRHD1	0.0430521	0.117803	-0.134838	-0.293399	-0.00453146	-0.076846	0.184145	-0.0245857
ISCA2	0.118204	0.124108	-0.121882	-0.0425044	-0.0724155	-0.0575347	0.0704398	0.0421232
S100B	0.37137	0.54013	-0.418378	-0.254802	0.41696	-0.383687	0.276067	-0.325615
BCAR3	0.12041	0.127411	0.0468619	-0.273483	-0.0641965	0.132278	-0.0709365	-0.12545
MAP1S	0.0470644	0.0374642	-0.0467442	-0.144781	-0.104167	-0.0623056	0.199083	0.0308932
CNTLN	-0.0613954	-0.0567866	0.0730878	-0.115689	0.104831	0.138277	0.0444696	0.0628684
C18ORF65	-0.0434241	0.247293	0.199006	-0.456332	-0.117722	0.303123	-0.0771237	0.281475
RCAN3	-0.141446	-0.134931	0.268929	0.152465	-0.208781	0.0564272	-0.152824	0.0656389
NAPA	-0.135204	0.0966865	0.299552	-0.209311	-0.486682	-0.148679	0.113417	0.35914
PNPLA3	-0.434381	-0.294615	0.340425	0.634621	3.73955	-0.358488	0.903106	-0.567635
NECAB1	0.714269	0.381453	-0.984795	2.21616	-0.670597	-0.791164	-0.768301	-0.435735
GSTT2B	0.89719	1.69353	-1.00672	-1.69835	-1.01615	0.511755	-0.542062	6.06776
TRAF5	0.0813477	0.168167	-0.0932418	-0.150833	0.16857	-0.171456	0.0725217	-0.0131568
C1ORF186	0.280883	0.230706	0.653007	-0.547769	-0.512145	-0.498694	2.87936	0.551127
GRB10	0.310454	0.269021	-0.203123	-0.310714	0.129258	-0.172242	0.129759	-0.144822
PGAP1	0.283736	0.251227	-0.150176	-0.236007	0.233721	-0.181684	-0.0976422	-0.107279
WIPI2	0.161719	0.381532	-0.182546	-0.329218	0.0933684	-0.128919	0.117169	-0.126823
VIMP	-0.136294	0.0233787	0.394775	-0.306589	-0.341478	0.138834	-0.200621	0.90588
MYSM1	-0.170314	-0.151104	0.116638	0.218866	0.0211693	0.0439816	-0.105886	-0.00253445
SLC30A5	0.0868889	-0.0504418	0.157666	0.152515	-0.0357056	-0.12587	-0.170842	0.00118629
LOXL3	0.49018	0.388334	-0.146579	-0.522131	0.273519	-0.417931	0.215684	-0.273045
NPAS2	0.422129	0.386859	0.127287	-0.514797	0.229339	-0.453107	-0.000919693	0.100667
HNRNPD	-0.120099	0.0855286	-0.198376	0.428336	-0.428131	0.0515381	0.213798	-0.20328
PEX13	-0.0416156	0.0447182	0.0694095	0.0828091	-0.164861	-0.0944555	-0.0968654	-0.00109651
HIPK2	-0.773211	-0.854329	0.60894	0.50882	-0.676865	1.40979	-0.399482	0.371152
PGD	-0.187937	-0.033248	0.138382	0.0799152	-0.164048	0.0799814	0.27773	-0.00764726
PNRC1	-0.585968	-0.678705	1.13865	-1.41175	-0.590219	1.62011	0.373887	0.0937104
C12ORF49	-0.0233448	0.0379013	-0.0245284	0.0193164	-0.0755617	0.0684627	-0.0625445	0.0291959
PPP5D1	0.482894	0.953255	-1.03329	-0.804369	-0.807988	0.335024	1.18247	-1.13074
PPP6R1	0.156567	0.203631	0.0733043	-0.289915	-0.128429	-0.199039	0.0804474	0.0950379
TMED7	0.183527	0.206497	0.279187	-0.17988	0.252424	-0.345495	-0.102813	-0.112398
DIS3L	-0.178027	0.0153308	0.0656088	0.103992	-0.0300385	-0.0581219	-0.0861601	0.144826
MYO1B	-0.200995	-0.275311	0.113253	0.141492	-0.153958	0.373469	-0.145409	-0.112268
NSL1	0.200543	0.0578286	0.0500542	-0.178897	0.0688566	0.0365312	-0.129262	-0.0665337
BRAT1	0.0792107	0.126401	-0.0682308	-0.127074	0.062508	-0.0569664	0.0665521	-0.0641279
PARPBP	0.0368759	0.316604	-0.53614	0.500714	0.324931	-0.491102	0.126366	-0.381744
RASA3	0.312985	0.150385	-0.0522673	-0.35894	-0.11039	-0.148899	0.0543678	-0.0295124
PEX26	0.175407	0.123466	0.0785888	-0.302203	0.227017	-0.194111	0.11487	-0.0810062
SNHG19	-0.174572	0.108347	-0.279942	0.852429	-0.324366	0.207029	0.133394	-0.245477
DZIP3	0.141137	0.0946211	-0.0512607	-0.144857	0.202387	-0.0248737	-0.00712848	-0.0408654
PNCK	-0.355456	0.622464	-0.350292	-0.57361	-0.293952	-0.371764	0.170732	0.115121
RAB43	0.93972	0.451431	-0.382421	-0.400736	-0.761581	0.82043	0.501877	-0.398099
PCAT1	0.158142	0.188713	-0.244955	-0.215745	-0.111708	1.88567	0.186294	-0.116002
TIAM2	0.355456	0.39975	0.321155	-0.747066	0.320991	-0.670585	0.271463	0.16221
FCRLB	0.963668	0.693237	-0.884134	-0.470124	-1.07224	-0.723829	0.267432	-0.719295
FAM96B	0.138507	0.236003	-0.192828	-0.264469	0.175865	-0.244796	0.263001	0.0367757
NXPE3	1.72968	0.473423	-0.296515	0.372122	-0.0810635	-0.91276	-0.417339	-0.337135
ZNF572	0.097262	0.051623	-0.160179	0.0375702	-0.0411865	-0.0959234	0.10047	-0.0710008
LINC00906	0.1835	0.202417	-0.185011	-0.454408	1.39814	-0.239962	-0.184846	-0.248145
TMEM63B	0.480539	0.490995	-0.226826	-0.148562	0.163618	-0.730615	0.104845	-0.099553
NSUN2	-0.128546	-0.0670293	0.28021	-0.158674	-0.104174	0.0252694	-0.19213	0.0736479
TOPBP1	-0.0668843	0.0609729	0.0532035	0.35092	-0.14115	-0.0366937	0.049121	-0.0821613
WDR20	-0.0534377	-0.0542587	0.0656312	-0.0301343	-0.0375996	0.0390129	-0.0824091	0.0444551
NKAIN4	0.285525	0.285531	-0.162937	-0.314628	0.155414	-0.166246	0.136227	-0.156428
SYNGR1	0.193536	0.382594	-0.169661	-0.38964	0.261233	-0.290572	0.224476	-0.0419675
CLOCK	0.404199	0.399045	-0.208446	-0.533934	0.997449	-0.388242	0.269062	-0.148921
C2ORF68	0.10274	0.140277	-0.0949974	-0.130173	0.568602	-0.209028	0.0465036	0.0246116
CORO2B	0.0666079	0.0507014	-0.0408769	-0.0890341	0.105276	0.0762436	0.0379572	-0.0323104
SCYL2	0.0568812	0.0444786	0.207538	0.0592101	-0.18922	-0.0762296	0.0622982	-0.0434954
TAP1	0.253341	0.260445	0.766109	-0.589844	0.123481	-0.243738	0.175017	0.33004
CCDC180	0.397988	0.263405	0.211457	-0.52643	0.0751626	0.26487	1.58632	0.434445
YEATS2	-0.0698205	0.0164739	-0.067704	0.241375	-0.070963	-0.0512279	-0.039657	-0.0493529
SMCHD1	0.060939	0.0869298	0.0708431	0.0662871	0.221414	-0.220616	-0.249317	0.0509149
PRPF18	0.0301068	0.0603421	0.227723	-0.177721	-0.0427434	-0.102442	-0.0684901	0.0579996
TXNIP	0.5727	0.2598	-0.321698	0.15368	0.704815	-0.321431	-0.381938	-0.464199
IP6K3	0.353365	0.580481	0.258876	-0.512994	-1.08924	-0.830117	0.519066	-0.485859
SRPX	0.255131	0.285605	-0.142987	-0.393232	0.355834	-0.228845	0.0996712	-0.143425
PARD3B	-0.646074	-0.46227	0.409699	1.88288	-1.07585	-0.253196	1.49092	0.439397
RGPD4-AS1	0.204063	0.145378	-0.0128353	-0.082341	1.47286	-0.30279	-0.288876	0.179174
SLC25A23	0.323959	0.316148	-0.317329	-0.200994	-0.0209622	-0.249326	0.096705	-0.159239
ZNF552	-0.887858	-0.870349	0.497719	3.1596	-0.763281	-0.641764	-1.15002	-0.252383
MCM3AP	0.036643	-0.0613671	0.128715	-0.204409	-0.0551234	0.0199078	0.113088	0.0864578
GSAP	0.37524	0.38452	-0.515506	-0.103989	0.716557	0.367625	-0.293377	-0.382084
POC1A	-0.348771	0.166697	-0.285165	0.844918	0.183815	-0.333444	0.453222	0.145071
PYGM	0.685699	0.189928	-0.2514	-0.327379	-0.548218	0.267971	0.433934	-0.320967
AFDN-AS1	0.265525	0.828451	0.0609307	-0.478642	-0.609803	-0.286109	0.377258	-0.381248
ARHGEF5	0.129972	0.126719	-0.0942656	-0.103756	-0.0205556	-0.0530886	0.0706823	-0.0634361
GOLGA2	0.113396	0.114469	-0.0985393	-0.328154	0.0716071	-0.0361315	0.222487	-0.0715625
TPMT	0.139395	0.0454009	-0.100896	0.0363858	-0.0695865	-0.0911546	-0.0503855	-0.0391194
IRF2	-0.130064	-0.0680111	0.206229	-0.0411003	-0.0616686	0.0493372	0.137749	0.0485139
BECN1	-0.063921	0.0776797	0.0626716	-0.159031	0.0700709	-0.109055	0.073816	-0.0265997
GPR3	-1.00465	0.679223	1.35888	-1.02088	-1.09486	-0.329975	0.577231	2.9937
PLCB2	-0.478067	-0.350535	0.218558	0.371869	-0.540555	1.56653	0.230949	0.427268
HNRNPU	-0.100999	-0.168227	0.377562	0.0427783	-0.110944	0.345927	0.126298	-0.0406141
ADAM22	0.12354	0.114793	-0.210221	0.0839957	-0.0885927	-0.105967	-0.190771	0.139477
ERGIC3	0.32932	0.353175	-0.261837	-0.461551	-0.162035	-0.00838582	0.254046	-0.155011
CACNA2D1	0.781652	0.419065	-0.715961	-0.489696	0.496092	-0.158607	0.402374	-0.597969
CXCL5	-0.0375932	0.434342	-0.145623	0.0481248	-0.197991	-0.173686	-0.1052	-0.132724
MAPK7	-0.0337208	0.0594297	0.142381	-0.0991607	-0.0763337	-0.041183	0.0424863	-0.00568522
ULK1	0.0582447	-0.0736612	0.0917829	-0.0775584	0.106834	-0.0555862	-0.0636455	-0.007551
CBX4	-0.399812	-0.303317	1.00096	-0.468808	-0.529576	0.387111	0.188735	0.214423
MAPKAPK5-AS1	0.0630809	0.137636	-0.148245	-0.0778883	0.232356	0.0188104	-0.0421407	-0.0492616
MICU2	-0.20336	-0.294826	0.471297	0.212818	0.0390389	0.136546	-0.269086	0.12947
KIAA0907	-0.0867158	-0.112868	0.164344	-0.0752534	-0.123418	0.344553	-0.0554647	0.0513314
PAPOLG	-0.0338554	0.0202658	-0.0308958	-0.0306894	0.0537805	-0.0447113	0.0452168	0.0438608
POR	-0.151537	0.147016	0.344487	-0.543499	-0.119672	-0.142046	0.106515	0.188166
PARP12	0.0431794	0.0472572	0.150795	-0.115262	-0.0315877	-0.0344145	0.0307191	0.0262908
TRIM23	-0.0357733	0.0736421	-0.0303529	-0.0384292	0.0604139	0.0942903	0.00848602	-0.0481805
PPP1R26	0.083813	0.0468337	-0.0837008	-0.0757286	-0.0973716	-0.0295738	0.06504	-0.0405262
ASB13	0.29954	0.862613	-0.313834	-0.695055	0.578952	-0.462168	-0.207456	-0.54739
CEP112	0.0571378	0.0646617	-0.0985415	-0.0360174	-0.0120078	-0.0855904	-0.0155201	-0.0790846
ABI3	-0.145409	-0.17218	0.151644	-0.187356	-0.270187	0.514983	0.142682	0.276312
ARL4A	-0.209779	-0.186386	0.074314	0.170792	-0.16084	0.40095	-0.00351094	0.0311873
ZNF565	-0.367003	0.509981	0.904575	-0.60019	-0.658858	-0.255544	0.662458	-0.367149
NBPF3	-0.119758	-0.104537	0.177325	-0.0749774	0.195788	0.02636	-0.105253	0.106012
RASSF4	0.596923	0.468453	0.324385	-0.603198	1.14686	-0.887139	1.42999	0.354213
DHDDS	-0.0421455	0.0347862	0.107378	-0.0577696	-0.0812941	0.0128664	0.0330765	-0.0404647
RNF38	0.0573065	-0.061587	0.225564	-0.0436887	-0.0172279	0.0258751	-0.0799914	-0.0422364
C12ORF76	0.164216	0.219187	-0.127406	-0.118931	0.00970061	-0.323335	0.067046	0.0314028
CCDC28A	0.148955	0.0964115	-0.12175	-0.0637037	0.0716665	-0.186155	-0.111799	-0.0563085
ARMCX1	0.1788	0.0500537	-0.145005	0.188559	-0.104525	-0.151705	-0.184956	-0.222504
PDSS1	-0.327636	-0.300753	1.2193	-0.277046	-0.336483	-0.677221	-0.337832	0.460757
HMGN1	-0.322688	-0.352843	0.460145	0.492242	-0.358361	0.518921	-0.267891	-0.0787674
XPOT	0.0600063	0.101598	0.0484652	-0.114118	0.183757	-0.126032	-0.0288205	0.0516786
PITPNM1	0.0311548	0.0434239	0.0991518	-0.101725	-0.139923	-0.149094	0.0436474	0.0663678
DDX5	-0.779833	-0.648568	1.93216	-0.905468	-0.816243	1.84338	0.445749	0.476842
MYO5A	-0.299665	-0.260486	0.388787	0.493226	-0.358541	-0.0511407	-0.205037	-0.0319094
WBP2	0.19662	0.27428	-0.0721406	-0.411604	-0.22113	-0.270281	0.406289	0.187508
AGA	0.258812	0.198133	-0.128263	-0.33346	0.176492	0.00787701	0.0910636	-0.174464
THADA	0.0345779	-0.0806831	0.0482101	-0.072569	0.111915	-0.0410209	0.0572165	0.0993279
PLPP3	0.21518	0.132546	0.166947	-0.451219	0.0809619	-0.0940394	0.0146637	-0.113801
MAP3K3	0.22946	0.320817	-0.141794	-0.223387	-0.0970313	-0.156771	0.0392662	-0.117965
GCNT2	-0.293383	-0.31163	0.377378	0.166444	-0.400199	0.332251	-0.166163	0.226703
LFNG	1.09534	0.889275	1.44543	-2.65992	3.53004	-1.2264	4.24212	-0.797313
PHF1	0.0473016	0.0429473	-0.192891	0.136398	-0.0942036	-0.143862	0.148048	-0.00914393
NR3C2	0.0792195	0.0604358	-0.0275868	-0.130246	-0.0305342	0.0998064	-0.0228569	-0.0382856
WDR83OS	0.156798	0.384599	-0.431817	0.107597	-0.235254	-0.390422	0.571717	-0.227046
ADGRB2	1.3693	0.829004	-0.342933	-1.02505	1.80559	-0.637223	0.664374	0.328013
PTPN20	0.126896	0.128303	-0.157855	0.854713	0.109972	-0.148268	0.106442	0.12445
WBSCR22	0.244839	0.351906	-0.180563	-0.594053	0.207041	-0.297898	0.108099	0.183442
SRP72	0.225196	0.00994762	0.0497107	0.0608861	0.0860246	0.272069	-0.0611017	-0.239256
GRIN2A	0.331805	0.27702	-0.116971	-0.369212	0.104996	-0.310797	0.156537	-0.110595
AJAP1	-0.208706	0.281421	0.4721	-0.571047	1.9893	0.0861247	1.04825	0.00686448
NSMCE4A	0.0767821	0.0681769	-0.0486923	-0.194401	0.133244	-0.0609796	-0.0382322	0.000377077
SOX18	0.188288	0.396735	-0.285926	0.230605	-0.531156	-0.301389	0.58305	-0.274292
CDCA8	-0.363936	-0.346274	-0.209792	0.949117	0.230824	0.254788	0.350227	0.160739
ABCA6	0.206324	0.246247	0.258611	-0.258233	-0.419635	-0.336662	-0.494581	0.371986
DDC	0.218434	0.633164	-0.264255	-0.403354	0.919568	-0.342069	0.239398	0.198479
KCNH2	0.122291	0.344503	0.0807593	-0.209757	-0.193547	-0.189912	0.144415	0.151849
RICTOR	0.0434718	0.00810174	0.1353	-0.0824572	0.205309	-0.0749683	-0.0335898	-0.0117957
ASPG	0.402472	0.442537	-0.345892	-0.258968	0.288817	-0.195321	0.360977	-0.195913
TRAK1	-0.155356	-0.0722726	-0.0883028	0.238661	0.0446306	-0.0372478	-0.0836538	0.0106088
EVC	0.376807	0.60691	-0.403926	-0.261302	-0.757867	-0.768114	-0.354442	0.179421
BCL2L1	0.157316	0.415608	0.287935	-0.580214	-0.302348	-0.430136	0.132656	0.155897
GINS1	0.0973878	-0.210472	-0.278025	0.542779	0.0455566	-0.0871107	-0.325455	0.133707
TSPAN33	0.170084	0.390839	-0.223787	-0.253326	0.682029	-0.265531	0.171113	-0.135581
ARHGAP9	-0.317677	-0.854664	1.24943	0.499206	-0.0375305	0.240866	-0.807286	1.09859
CBR1	0.656956	0.590351	-0.339151	-0.661807	0.373256	-0.623915	0.321557	-0.226891
GLIS3	-0.173548	0.138027	0.235491	-0.295335	-0.274506	-0.115299	0.0716785	-0.137938
DCAKD	0.396516	0.302469	-0.212253	-0.292148	0.25918	-0.268378	0.240698	-0.227383
ERCC4	0.0351317	0.0489661	-0.0150358	0.0327851	0.125171	-0.122565	0.112664	-0.031185
SPHK2	0.105791	0.218882	-0.0884502	-0.225051	-0.081688	-0.132848	0.110747	-0.0645168
HBEGF	-0.231986	-0.233334	0.610001	-0.436081	-0.264247	0.268271	0.178061	0.2487
MCM7	-0.14984	-0.123299	0.0586571	0.311193	-0.157703	-0.0516723	0.187169	0.0604219
PPM1D	0.100517	-0.115539	0.260424	-0.539127	0.0731858	0.165132	0.127635	-0.164722
CTPS1	-0.0448374	-0.00211241	0.0979726	-0.0532988	-0.0646348	0.0855862	-0.0359148	0.0693461
SYT1	1.96297	6.45451	-2.85327	-4.25363	-3.90772	-2.16476	52.5495	2.81618
UBE2D2	-0.0965681	0.260837	0.0859149	-0.50245	-0.159568	0.229931	0.343516	-0.0916513
DTX4	0.0695437	0.0529009	-0.0553599	-0.0439241	0.0705565	-0.0811365	0.053512	-0.0549549
CNOT4	-0.0279692	-0.0672836	0.0979493	-0.0252547	0.176215	-0.0848866	-0.0932842	-0.167261
ITGB4	0.248417	0.257948	-0.205827	-0.263394	0.160773	-0.197942	0.254972	-0.0288341
FLAD1	-0.108093	-0.0447654	0.156103	-0.179378	-0.132917	0.118795	0.0669309	0.0787048
CTC-444N24.11	0.158547	0.0658141	0.1367	-0.222522	0.0708073	-0.0814094	0.117412	-0.0714444
CTSS	-0.0535955	-0.0541787	0.174228	-0.0904047	-0.0879376	0.0547457	0.0273909	0.0772436
RSRC2	0.261696	0.0826584	0.277547	-0.44806	-0.148416	0.196999	0.0465275	-0.166048
CSPP1	0.179376	0.105095	-0.0212474	-0.160457	0.248472	-0.112605	-0.0270168	-0.144164
CELF5	-0.155845	0.604097	-0.955484	0.776699	1.18207	-0.969599	-0.493105	-0.29527
CD40	0.331337	-0.6625	-0.116739	1.11898	-0.621414	0.633819	-0.532046	0.533521
GCH1	-0.65108	-0.776106	2.08622	-0.429843	-0.75515	0.672965	-0.633423	0.724159
GPR161	0.382068	0.485199	-0.528901	1.33905	0.410369	-0.955968	-0.471321	-0.450581
MYL9	0.347232	0.530904	-0.321821	-0.332147	0.245305	-0.329879	0.514841	-0.0959808
C8ORF59	0.464018	0.429513	-0.344687	-0.70082	0.280626	-0.373149	0.338344	-0.289532
RUNX2	0.194772	0.139501	0.196905	-0.334209	-0.303406	0.642551	1.27101	0.133308
EEF2KMT	0.12466	0.162142	-0.0985636	-0.115142	0.145135	-0.133907	0.213608	-0.0966865
SAMD9	-1.23026	-1.38823	1.46495	-0.889097	-1.09771	2.85207	-0.0639139	1.14452
LINC00839	0.12653	0.131144	-0.116708	-0.147982	0.072176	-0.103587	0.0529447	-0.0638455
STRN3	0.10505	0.150449	-0.0752436	-0.0950145	0.115757	-0.0242963	0.0680152	-0.160638
C5ORF34	-0.217041	-0.256086	-0.20325	0.68734	0.804245	-0.216297	-0.310596	0.0599408
GATA2	-0.736933	0.574053	1.51876	-1.26997	-1.10417	0.550852	4.8702	0.482689
OGFOD2	0.0440772	0.138106	0.0409662	-0.168935	-0.140677	0.0372517	0.132506	-0.0409089
PLXDC1	0.375306	0.600242	0.0975723	-0.143971	-0.680842	-0.781566	2.55536	0.386319
EML1	0.143391	0.124254	-0.123955	0.0564131	0.184554	-0.15866	0.00797782	-0.0997247
DPP9	-0.0677962	0.277002	-0.13076	0.0597822	0.0759139	-0.104431	0.0970511	-0.0540121
ITGB3BP	0.0116561	0.0726665	0.0459373	-0.0499555	-0.136144	-0.0358866	-0.0474861	0.0083774
GPR157	0.0218262	-0.0439576	0.0202087	-0.049125	-0.096949	-0.0262866	-0.0790738	0.125842
TMEM67	0.232546	0.132971	-0.151983	-0.218333	0.0902411	-0.170185	-0.0582906	-0.00332155
KCNJ2	-0.481178	-0.498316	0.62498	-0.749419	-0.677531	2.1339	0.199763	0.535631
FAM26F	-0.619758	-0.60157	1.04789	-0.319997	-0.558214	0.290287	0.241135	1.89564
RAB38	-0.389998	-0.1997	0.852737	-0.502653	-0.264415	-0.130437	0.389761	0.275178
KIAA0895	0.390683	-0.113123	0.200449	0.579412	-0.62674	0.720969	-0.317557	-0.468246
SKP1	0.266065	0.17457	0.263055	-0.379016	-0.131112	0.134798	-0.0325165	-0.339435
CDK19	0.246539	0.293827	-0.213852	-0.773036	0.335892	0.164902	0.168114	0.103737
TM7SF2	0.215522	0.440006	-0.52115	0.838041	-0.254453	-0.458451	-0.4053	-0.297622
DYRK3	0.252377	0.437023	0.579942	-1.10931	1.9216	0.20978	-0.367282	0.1376
GDF15	-0.6232	-0.573464	1.07233	-0.595524	-0.538114	0.453448	0.300143	0.671849
MXRA7	1.55671	1.79965	-1.05455	-1.90195	1.38654	-1.26653	0.80221	-0.668178
CD27	1.0526	0.78352	0.844076	-1.43802	14.7689	1.11542	-0.945798	-1.3696
CREB3	-0.0761394	0.0677167	0.105893	-0.229618	-0.0528	0.0539808	0.191147	0.0484673
CXORF40B	0.309924	0.248331	0.213933	-0.735817	-0.166095	-0.220184	3.83084	0.385877
LINC00589	-0.434801	0.163924	0.74449	-0.497256	-0.419555	-0.344863	0.310969	0.220729
SALL2	0.358979	0.611589	-0.574404	-0.318178	-0.0982127	-0.229169	0.260492	-0.323871
AK4	0.594565	0.565474	-0.239088	-0.649095	0.416115	-0.490748	0.0273267	-0.211798
MFSD5	0.324648	0.42714	-0.256206	-0.319283	0.394473	-0.592455	0.194208	-0.0667919
PSTPIP1	0.183617	0.437718	1.22692	-0.754479	-0.918107	-0.551363	2.57792	0.375171
WDR48	0.0871216	0.0813986	0.0418132	0.0618869	-0.187787	-0.267369	-0.0996981	0.0982763
SDSL	0.0779362	0.155313	-0.0485874	-0.115425	0.224371	-0.160357	0.0695184	0.0615718
PGLS	0.224989	0.187722	-0.223756	-0.318324	0.113849	-0.0872251	0.213014	-0.0706673
TM4SF1	-0.603153	-0.704989	0.362177	-0.699298	-0.874564	3.12483	0.658479	-0.6506
SLC6A16	0.443804	0.352668	-0.406043	-0.537356	-0.167339	0.106611	-0.518012	-0.520771
PRC1	-0.0898244	-0.0527455	0.0494996	0.247477	-0.0431677	-0.084692	-0.0713096	0.00493304
RBPJ	0.385266	0.340297	0.0961023	-0.761795	0.14935	-0.143354	0.137779	-0.158975
RNF5	-0.0497725	0.0604724	-0.149397	-0.0531665	0.137988	-0.0418735	0.0548754	0.094618
FH	0.0490536	0.0907605	-0.0496492	0.0407739	-0.0387451	-0.115658	-0.0566987	-0.0834566
LINC00638	-0.284954	0.117706	0.197539	-0.476041	-0.0865527	-0.235701	0.24762	0.562852
CPM	0.0657726	-0.0650626	-0.0824113	0.0993063	0.00398719	-0.0189585	-0.0427103	-0.0131417
NELFCD	0.297542	0.150477	0.04821	-0.402475	0.332595	-0.218567	-0.101548	0.0837886
ORC4	0.0832049	0.0639961	-0.127337	0.239125	0.106031	-0.103925	-0.0867311	-0.133559
SGK494	-0.380381	-0.335385	0.856599	-0.540717	-0.193284	1.39483	0.450512	0.31323
FOXD3	0.348257	-0.490276	0.29064	-0.155252	-1.41842	2.58446	0.454419	-0.373056
NDUFA11	0.269603	0.370542	-0.272734	-0.160991	-0.20359	-0.316347	0.497917	-0.162597
PGF	0.231101	-0.279275	-0.140855	-0.0581633	0.153063	0.044158	-0.352408	0.438642
SLIRP	0.24351	0.423815	-0.243127	-0.408712	0.319635	-0.428164	0.428802	0.102011
VEZF1	0.329689	0.263796	0.00779083	-0.468996	0.0946085	-0.092831	-0.0774127	-0.197731
MRM2	0.228802	0.277037	-0.214431	-0.193725	0.0499443	-0.0726641	-0.0505247	-0.158378
JAZF1	0.172139	0.15727	0.277777	-0.319224	0.240718	-0.232571	-0.024784	0.0729455
SIGLEC1	-0.451852	-0.357898	0.488785	0.673852	-0.427035	-0.413294	-0.00207034	1.42364
UNC5B	0.0342489	0.0293569	-0.0630654	-0.0371924	0.0186324	-0.0288342	0.0336302	-0.0408026
TM2D1	-0.149602	-0.182118	0.414337	-0.147272	-0.24295	0.224326	0.129056	0.109664
ZNF536	0.311026	0.356192	-0.208333	-0.235244	0.199236	-0.206029	0.136731	-0.010786
TM6SF2	0.335978	0.156304	0.0132967	-0.265015	-0.111977	-0.286609	0.213197	-0.028116
RANBP9	-0.0451202	-0.146778	0.19031	0.228601	-0.241033	0.00421477	-0.179438	-0.129496
ZNF490	0.600692	0.433862	-0.818054	-0.97106	0.479401	-0.53	0.344519	-0.462943
PKN1	0.181089	0.203885	0.0076448	-0.443685	-0.0935013	-0.175021	0.106381	-0.0701013
SPG7	0.209444	0.238531	-0.105325	-0.321074	0.270036	-0.288979	0.177676	-0.0708134
GABARAPL1	-0.0795089	0.202601	0.0580435	0.222469	-0.253473	-0.247254	-0.109546	-0.0983097
FRAT2	-0.061148	-0.0726798	0.0516972	-0.0737908	-0.0958101	0.144349	0.0372662	-0.0668717
C14ORF2	0.180143	0.379151	-0.282316	-0.327162	0.137393	-0.285084	0.345792	-0.142674
SDF4	0.0451857	0.143183	0.0478709	-0.217172	-0.202384	-0.185046	0.0992044	0.233392
RBM7	-0.128563	-0.161874	0.403189	-0.132811	-0.113806	0.0658598	-0.120135	0.115942
TNFRSF12A	-0.115946	0.11318	0.351204	-0.268097	-0.164678	0.161004	0.100969	0.130968
LCK	3.37769	1.08176	1.10541	-2.07856	1.5139	-0.971338	1.54578	1.0773
KCNE1B	0.0770994	0.249732	-0.106622	-0.115663	0.719718	-0.102201	0.0592478	0.000344376
NBEA	0.0643147	0.103647	-0.0780261	-0.0621325	0.346224	-0.0608754	-0.0515629	-0.0694172
TAF10	0.165679	0.318756	-0.187946	-0.372596	0.104577	-0.192439	0.193632	-0.125103
TCAF2	0.171939	0.138321	-0.151202	-0.599442	0.632417	-0.141696	-0.0365253	-0.413714
PDLIM1	-0.426557	-0.330726	0.371841	-0.374595	-0.462802	0.522721	-0.155581	0.687125
COG2	0.089791	0.0886449	-0.188329	0.0559805	0.0760719	-0.121943	-0.0753194	-0.0716914
AMER1	-1.97522	1.40195	0.60454	1.28742	1.15516	-1.56438	0.705195	0.55857
MIER1	-0.207073	-0.224483	0.397339	0.131305	-0.229148	0.102898	-0.0668262	0.272033
RHOBTB2	0.115411	0.185481	-0.112119	-0.0670961	0.0355161	-0.177577	0.0568812	0.0495581
SMIM20	0.245488	0.22856	-0.210687	-0.103878	0.445075	-0.305607	0.12236	-0.207643
SNX1	0.085519	-0.0653201	0.277882	-0.314824	-0.290793	0.0775835	0.190717	0.0667858
LPCAT1	0.330365	0.317569	-0.120723	-0.410159	0.159107	-0.457715	0.143061	0.173867
TP53BP1	-0.0702613	-0.0544777	-0.100181	0.196647	0.330085	-0.0913709	0.0361123	0.0272303
INHBA	0.460353	0.324389	0.104181	-0.282826	0.17221	-0.367709	-0.221701	0.0850484
SRRM2	-0.229207	-0.222559	0.382912	0.104018	-0.294234	0.341979	-0.174056	0.157175
TPST1	0.0506815	0.11222	-0.173662	0.177956	0.319152	-0.078122	-0.0983323	-0.116653
AAMDC	0.231777	0.297847	-0.127188	-0.460806	-0.0244342	-0.154408	0.269248	-0.116055
KHDRBS2	-0.0169211	-0.276344	0.121114	0.181186	0.829038	-0.124889	0.264139	-0.296481
FAM69B	-0.145259	-0.0746016	0.0562253	0.0509457	-0.112904	0.0279079	0.261576	0.114152
SAMD5	0.0668276	0.0729456	-0.034949	-0.0432128	-0.0118018	-0.0738056	-0.0165518	-0.0191466
SOWAHC	-0.130193	-0.154693	0.426537	-0.305111	-0.201787	0.139838	-0.0633708	0.15952
SULF1	-0.154038	0.0993715	-0.0700921	-0.274089	-0.292008	-0.131838	0.225849	0.215024
RARRES2	0.322276	0.485377	-0.164519	-0.346825	0.240212	-0.350529	0.158873	-0.0679187
ZFR2	0.537294	0.289722	-0.644326	1.23106	-0.772467	-0.311272	0.214368	-0.550114
GDF7	0.134756	0.122951	0.0995965	-0.26201	-0.235458	-0.0299508	0.0905323	-0.117071
DHX33	-0.0603637	-0.0397577	0.0650652	0.0150686	-0.0664769	-0.131499	0.160702	0.066287
EFHD2	-0.269115	-0.219828	0.387018	0.153659	-0.162287	-0.0603819	-0.0520387	0.125476
MOSPD1	-0.135898	-0.126692	0.212965	0.0641541	-0.191697	0.311817	0.0162097	0.0407135
PLK3	-0.27705	-0.271259	0.551268	-0.29906	-0.261331	0.276528	0.111923	0.370687
SNX6	0.149252	0.218517	-0.0859254	-0.100515	0.26781	-0.114252	-0.0369073	-0.190511
LEAP2	0.0902153	0.117108	-0.152259	-0.146786	-0.32698	0.0981586	-0.179906	-0.120029
IFRD2	-0.0575126	0.062977	-0.142898	0.182549	-0.0818106	-0.147062	0.0456594	-0.0671613
MAT2B	-0.163154	-0.301646	0.470724	0.349579	-0.506609	0.0884427	-0.451827	-0.0248129
KRBA1	-0.139115	0.168464	-0.505952	0.440286	-0.239247	0.0637577	0.204794	-0.290933
MARCKSL1	-0.493336	-0.480766	0.864875	0.322888	-0.482854	1.23989	-0.157213	0.185853
SLC17A5	0.375516	0.365195	0.15333	-0.53292	0.283935	-0.280316	0.0296422	-0.15445
SOCS5	0.00951592	0.0520684	0.083034	-0.12459	-0.0340568	-0.0609647	0.0250993	0.0802441
KB-1410C5.5	-0.625233	0.396455	1.22694	-0.450455	-1.02113	-0.351607	-0.341418	0.671908
TRNP1	-0.0581848	-0.0136063	-0.0535654	-0.212914	0.0429346	0.164671	0.107664	-0.0525929
IFT88	-0.13151	-0.246672	0.403261	0.118135	-0.320082	0.195278	-0.210594	0.120164
ACSBG1	0.436039	1.21783	0.143506	-0.917524	0.71086	-0.634272	0.285009	-0.658201
SF1	-0.0956787	0.118891	-0.0268095	-0.324667	-0.0683296	0.0651447	0.333131	0.154112
WFDC1	0.0735503	0.0725289	-0.148347	0.178364	-0.0366802	-0.173639	0.117075	-0.0941009
UMPS	-0.0542148	0.0752194	-0.0775678	0.211675	-0.0921685	-0.202325	-0.101054	-0.0594763
ZMYM5	-0.0832809	-0.0849356	0.129853	0.0302763	-0.115335	0.17827	-0.0889618	0.0122574
ERCC1	0.107379	0.263341	0.0805605	-0.423743	0.0558432	-0.082215	0.431728	-0.0352148
INTS1	-0.111304	0.0701033	0.0940413	-0.0624171	-0.323779	-0.119478	0.0815224	0.198061
[truncated: 11,057 more rows]

## Sheet: Top_DEG_by_EMD
	Gene Symbol	EMD Score	Component
0	DTWD2	20.3298	Archetype_1
1	GZMM	6.20222	Archetype_1
2	VWF	6.13709	Archetype_1
3	RHO	5.98539	Archetype_1
4	PTGDS	5.89574	Archetype_1
5	FTH1	5.204	Archetype_1
6	TRAF3IP3	5.15403	Archetype_1
7	HLA-A	5.01203	Archetype_1
8	TEK	4.94962	Archetype_1
9	SLFN11	4.87301	Archetype_1
10	HOMER2	4.83158	Archetype_1
11	GIMAP4	4.69201	Archetype_1
12	FBN1	4.30718	Archetype_1
13	TAGAP	4.27971	Archetype_1
14	IGKC	4.09106	Archetype_1
15	ABCG1	4.01443	Archetype_1
16	GNAS	3.83001	Archetype_1
17	SLC9B1	3.71628	Archetype_1
18	IL2RG	3.70822	Archetype_1
19	IGDCC4	3.65283	Archetype_1
20	SLCO2A1	3.61604	Archetype_1
21	VASH1	3.58409	Archetype_1
22	LCK	3.37769	Archetype_1
23	MMRN1	3.22648	Archetype_1
24	SLC41A2	3.20188	Archetype_1
25	ITGA1	3.14465	Archetype_1
26	IL2RB	3.09421	Archetype_1
27	GZMK	3.09193	Archetype_1
28	SPTY2D1-AS1	3.08974	Archetype_1
29	ZNF621	3.03837	Archetype_1
30	NKD2	3.01887	Archetype_1
31	AIPL1	2.95431	Archetype_1
32	CCDC39	2.93069	Archetype_1
33	SERPINE2	2.87587	Archetype_1
34	NIM1K	2.84484	Archetype_1
35	HSP90AA1	2.7844	Archetype_1
36	TIMP2	2.76115	Archetype_1
37	RASSF9	2.76006	Archetype_1
38	DHRSX	2.7486	Archetype_1
39	FLVCR2	2.71853	Archetype_1
40	TEPP	2.70334	Archetype_1
41	APLP2	2.67069	Archetype_1
42	ADGRG6	2.54083	Archetype_1
43	PTTG1IP	2.45801	Archetype_1
44	AR	2.45512	Archetype_1
45	NRL	2.4102	Archetype_1
46	PDE6A	2.40637	Archetype_1
47	TMPRSS5	2.40049	Archetype_1
48	ZDHHC11B	2.39372	Archetype_1
49	ROR1	2.36213	Archetype_1
50	KLRG1	2.33188	Archetype_1
51	PSD4	2.33064	Archetype_1
52	QPCT	2.29432	Archetype_1
53	PRF1	2.28647	Archetype_1
54	CCDC15	2.28525	Archetype_1
55	CRYAB	2.28223	Archetype_1
56	ADGRL4	2.27587	Archetype_1
57	CD63	2.24841	Archetype_1
58	MGAT3	2.23803	Archetype_1
59	SFMBT2	2.23312	Archetype_1
60	PTPRH	2.22385	Archetype_1
61	CD34	2.20132	Archetype_1
62	GGT5	2.19083	Archetype_1
63	TPSB2	2.18024	Archetype_1
64	RSPO3	2.16286	Archetype_1
65	UTY	2.16263	Archetype_1
66	ERP44	2.15622	Archetype_1
67	PCDH17	2.13652	Archetype_1
68	RXFP1	2.12258	Archetype_1
69	GPR173	2.11141	Archetype_1
70	COQ3	2.09314	Archetype_1
71	ZNF107	2.09055	Archetype_1
72	CAV1	2.06158	Archetype_1
73	EOMES	2.05476	Archetype_1
74	CYS1	2.04914	Archetype_1
75	SGMS2	2.03598	Archetype_1
76	NR2E3	2.03168	Archetype_1
77	HLA-DMB	2.01069	Archetype_1
78	TNFRSF11A	1.99532	Archetype_1
79	FOXL2	1.98778	Archetype_1
80	CXCR6	1.98362	Archetype_1
81	RARRES1	1.97145	Archetype_1
82	SYT1	1.96297	Archetype_1
83	ZBTB25	1.96111	Archetype_1
84	RASD2	1.95597	Archetype_1
85	CCDC74B	1.94924	Archetype_1
86	ZNF541	1.90377	Archetype_1
87	CCDC184	1.88828	Archetype_1
88	ZNF763	1.88627	Archetype_1
89	MIR4453	1.8409	Archetype_1
90	IFITM3	1.83926	Archetype_1
91	HLA-B	1.81641	Archetype_1
92	LINC01089	1.80796	Archetype_1
93	CHDH	1.80695	Archetype_1
94	ZNF467	1.78504	Archetype_1
95	AADAT	1.78502	Archetype_1
96	RASGRP2	1.78053	Archetype_1
97	IL27RA	1.77898	Archetype_1
98	PSAP	1.77774	Archetype_1
99	CADPS	1.76952	Archetype_1
100	VEGFC	1.76349	Archetype_1
101	SCUBE2	1.75232	Archetype_1
102	PRSS16	1.74645	Archetype_1
103	NSUN3	1.74447	Archetype_1
104	SLC25A10	1.73873	Archetype_1
105	TMEM242	1.73068	Archetype_1
106	NXPE3	1.72968	Archetype_1
107	ANO2	1.71083	Archetype_1
108	ACTG1	1.71013	Archetype_1
109	GPM6B	1.70879	Archetype_1
110	RNF152	1.70704	Archetype_1
111	PCDHB4	1.70358	Archetype_1
112	TGM2	1.70136	Archetype_1
113	GPRC5B	1.69323	Archetype_1
114	AC021224.1	1.69291	Archetype_1
115	GPNMB	1.69113	Archetype_1
116	CRISPLD1	1.68937	Archetype_1
117	HOXB2	1.68597	Archetype_1
118	NKX2-2	1.68405	Archetype_1
119	LEF1	1.68381	Archetype_1
120	HSPA8	1.66839	Archetype_1
121	SPACA6	1.66142	Archetype_1
122	SIX4	1.65685	Archetype_1
123	IGHM	1.65657	Archetype_1
124	ZCCHC18	1.64465	Archetype_1
125	ZNF133	1.63197	Archetype_1
126	TRIM58	1.62968	Archetype_1
127	LINC01091	1.62665	Archetype_1
128	PCDHB15	1.62421	Archetype_1
129	C11ORF63	1.62367	Archetype_1
130	SLC9A8	1.61991	Archetype_1
131	MAEL	1.61642	Archetype_1
132	SPATA33	1.61562	Archetype_1
133	RTN4	1.61161	Archetype_1
134	AP000704.5	1.61108	Archetype_1
135	C12ORF75	1.6077	Archetype_1
136	UGT8	1.60588	Archetype_1
137	HSPA2	1.60005	Archetype_1
138	NTF3	1.59221	Archetype_1
139	DPY19L2	1.58891	Archetype_1
140	TMEM221	1.58209	Archetype_1
141	PTGER1	1.57769	Archetype_1
142	CPA3	1.5664	Archetype_1
143	CDK14	1.56524	Archetype_1
144	PPP2R2B	1.5647	Archetype_1
145	MXRA7	1.55671	Archetype_1
146	ASAH1	1.551	Archetype_1
147	MALAT1	1.54733	Archetype_1
148	WBP2NL	1.53396	Archetype_1
149	DGKE	1.53392	Archetype_1
150	RBP3	1.53239	Archetype_1
151	GDF5OS	1.5305	Archetype_1
152	HSF2BP	1.52947	Archetype_1
153	GNAI3	1.52842	Archetype_1
154	LHX2	1.52437	Archetype_1
155	CSGALNACT1	1.52426	Archetype_1
156	ZNF8	1.52377	Archetype_1
157	WDR59	1.5216	Archetype_1
158	SPA17	1.51253	Archetype_1
159	HINFP	1.5056	Archetype_1
160	P4HTM	1.49998	Archetype_1
161	MC1R	1.49487	Archetype_1
162	SEC14L4	1.49206	Archetype_1
163	CHN2	1.48796	Archetype_1
164	CPNE7	1.48533	Archetype_1
165	CD44	1.48164	Archetype_1
166	CTSK	1.48122	Archetype_1
167	MYO1G	1.47681	Archetype_1
168	BEAN1	1.47448	Archetype_1
169	LAPTM4B	1.4689	Archetype_1
170	RGS7	1.46858	Archetype_1
171	CCNI	1.46817	Archetype_1
172	GPR143	1.46389	Archetype_1
173	LCA5L	1.46199	Archetype_1
174	INHBB	1.45999	Archetype_1
175	FAM180B	1.44919	Archetype_1
176	LMOD3	1.44799	Archetype_1
177	PHACTR3	1.44759	Archetype_1
178	PITX1	1.44476	Archetype_1
179	TFF3	1.43671	Archetype_1
180	TFPI2	1.43508	Archetype_1
181	DNASE1L3	1.43291	Archetype_1
182	RAD51	1.43047	Archetype_1
183	ZKSCAN4	1.42829	Archetype_1
184	VDR	1.42306	Archetype_1
185	GPR176	1.42248	Archetype_1
186	ABAT	1.42036	Archetype_1
187	LINC00882	1.41994	Archetype_1
188	TRPM2	1.41818	Archetype_1
189	RAP2A	1.41158	Archetype_1
190	ACHE	1.40636	Archetype_1
191	MYO15A	1.39814	Archetype_1
192	SNX22	1.39627	Archetype_1
193	S100A6	1.3933	Archetype_1
194	CD59	1.38629	Archetype_1
195	AC074183.4	1.38243	Archetype_1
196	AP1S2	1.37946	Archetype_1
197	CTD-2302E22.6	1.37788	Archetype_1
198	VAT1	1.37647	Archetype_1
199	GATSL3	1.37591	Archetype_1
200	ADGRB2	1.3693	Archetype_1
201	CEBPD	1.3611	Archetype_1
202	NEUROD1	1.35858	Archetype_1
203	TMEM44	1.34809	Archetype_1
204	TRPV4	1.34602	Archetype_1
205	CTNNA2	1.344	Archetype_1
206	GPC4	1.34032	Archetype_1
207	ZAP70	1.33525	Archetype_1
208	IGFBP7	1.33335	Archetype_1
209	KLHL5	1.32979	Archetype_1
210	STEAP3	1.32584	Archetype_1
211	RNF212	1.3257	Archetype_1
212	SERPINF1	1.325	Archetype_1
213	ADA	1.32273	Archetype_1
214	ADRA2B	1.31889	Archetype_1
215	VTN	1.3179	Archetype_1
216	ADCY2	1.30152	Archetype_1
217	MOCOS	1.30035	Archetype_1
218	EVI2A	1.29975	Archetype_1
219	ZSCAN12	1.29736	Archetype_1
220	GNGT1	1.2967	Archetype_1
221	WRAP53	1.2833	Archetype_1
222	ACKR4	1.27594	Archetype_1
223	MITF	1.274	Archetype_1
224	RNF125	1.27393	Archetype_1
225	GDPD1	1.26931	Archetype_1
226	WAS	1.26896	Archetype_1
227	KIF20B	1.26355	Archetype_1
228	NBPF26	1.25708	Archetype_1
229	OSER1-AS1	1.25576	Archetype_1
230	TUBA1B	1.25462	Archetype_1
231	ZNF682	1.25114	Archetype_1
232	PPP1R36	1.24587	Archetype_1
233	HEATR4	1.24548	Archetype_1
234	MIR670HG	1.24526	Archetype_1
235	CPXM2	1.24441	Archetype_1
236	LGALS3	1.24203	Archetype_1
237	TUBA1A	1.2402	Archetype_1
238	CCDC110	1.23775	Archetype_1
239	NKD1	1.23646	Archetype_1
240	TMEM145	1.23499	Archetype_1
241	EVI2B	1.23388	Archetype_1
242	POTEE	1.22744	Archetype_1
243	TMSB10	1.22518	Archetype_1
244	FBXO2	1.22338	Archetype_1
245	PPIA	1.21829	Archetype_1
246	CD24	1.21267	Archetype_1
247	STK33	1.21209	Archetype_1
248	SH3TC2	1.2054	Archetype_1
249	KLRF1	1.20294	Archetype_1
250	TMEM132A	1.20098	Archetype_1
251	KCNMB4	1.20047	Archetype_1
252	CHI3L1	1.20006	Archetype_1
253	EDNRA	1.19732	Archetype_1
254	UNC13A	1.19539	Archetype_1
255	NDRG1	1.19274	Archetype_1
256	TMEM74B	1.19216	Archetype_1
257	CLPB	1.19096	Archetype_1
258	DAGLB	1.19048	Archetype_1
259	NCCRP1	1.18937	Archetype_1
260	LRRN2	1.18909	Archetype_1
261	SAG	1.18908	Archetype_1
262	KCNV2	1.18705	Archetype_1
263	C16ORF89	1.18427	Archetype_1
264	ZNF696	1.17614	Archetype_1
265	ABCA7	1.17264	Archetype_1
266	BEND6	1.17154	Archetype_1
267	EID3	1.17139	Archetype_1
268	C8ORF44	1.16779	Archetype_1
269	TSPAN10	1.1677	Archetype_1
270	PTHLH	1.1668	Archetype_1
271	ST6GALNAC4	1.16419	Archetype_1
272	HTRA3	1.16398	Archetype_1
273	ABCA3	1.16208	Archetype_1
274	KLC3	1.1611	Archetype_1
275	PLP1	1.16088	Archetype_1
276	A2M	1.1585	Archetype_1
277	CTD-3025N20.3	1.15686	Archetype_1
278	C1ORF53	1.15585	Archetype_1
279	BEND3	1.15495	Archetype_1
280	RDH11	1.15402	Archetype_1
281	RNF180	1.15364	Archetype_1
282	TTC25	1.15131	Archetype_1
283	PPIL6	1.14933	Archetype_1
284	TEX40	1.14877	Archetype_1
285	ZNF616	1.14632	Archetype_1
286	NEURL1B	1.1442	Archetype_1
287	TMEM38B	1.1427	Archetype_1
288	CXCL12	1.14105	Archetype_1
289	TAGLN2	1.14094	Archetype_1
290	TMPRSS13	1.14007	Archetype_1
291	STOM	1.13558	Archetype_1
292	DNER	1.13291	Archetype_1
293	AREG	1.13251	Archetype_1
294	CNR1	1.12928	Archetype_1
295	MAP3K7CL	1.12899	Archetype_1
296	KALRN	1.12809	Archetype_1
297	TSTD3	1.12772	Archetype_1
298	RHOF	1.12594	Archetype_1
299	SDCBP2	1.1247	Archetype_1
300	LRRC73	1.124	Archetype_1
301	SPARC	1.12218	Archetype_1
302	HOXA13	1.12011	Archetype_1
303	SCARF2	1.11931	Archetype_1
304	CRYM	1.11825	Archetype_1
305	PRRT3	1.11772	Archetype_1
306	MAPK10	1.11418	Archetype_1
307	ATP8B1	1.11319	Archetype_1
308	RGPD8	1.11258	Archetype_1
309	ZNF569	1.11188	Archetype_1
310	SLC39A6	1.10613	Archetype_1
311	TNFSF10	1.105	Archetype_1
312	SCARA5	1.1036	Archetype_1
313	LRRC2	1.10155	Archetype_1
314	HAR1B	1.10113	Archetype_1
315	ZNF583	1.09996	Archetype_1
316	ST3GAL1	1.09796	Archetype_1
317	PLXNC1	1.09587	Archetype_1
318	LFNG	1.09534	Archetype_1
319	STAG3	1.09453	Archetype_1
320	SEC31B	1.09281	Archetype_1
321	NAP1L2	1.09187	Archetype_1
322	GSN	1.08827	Archetype_1
323	IL17RE	1.08781	Archetype_1
324	SCAMP5	1.07997	Archetype_1
325	DSCC1	1.0789	Archetype_1
326	HOXA10	1.07837	Archetype_1
327	CAPZA2	1.07807	Archetype_1
328	C3ORF62	1.07153	Archetype_1
329	TRAM1	1.07063	Archetype_1
330	GNLY	1.06847	Archetype_1
331	ICA1L	1.06699	Archetype_1
332	PLEKHO1	1.06448	Archetype_1
333	CNTNAP1	1.06345	Archetype_1
334	IRF2BP1	1.06111	Archetype_1
335	RCVRN	1.06021	Archetype_1
336	LZTS3	1.0587	Archetype_1
337	ZNF625	1.0587	Archetype_1
338	GSC	1.05807	Archetype_1
339	GMPR	1.0571	Archetype_1
340	HOXC4	1.05686	Archetype_1
341	SOD1	1.0527	Archetype_1
342	CLDND2	1.05265	Archetype_1
343	CD27	1.0526	Archetype_1
344	IFIT5	1.05091	Archetype_1
345	TRANK1	1.04943	Archetype_1
346	ZFP1	1.04912	Archetype_1
347	PROS1	1.04772	Archetype_1
348	SETBP1	1.04768	Archetype_1
349	FXYD6	1.04758	Archetype_1
350	PROM1	1.04691	Archetype_1
351	PLD1	1.04545	Archetype_1
352	MRM1	1.0398	Archetype_1
353	KCNG3	1.03888	Archetype_1
354	TRABD2A	1.03674	Archetype_1
355	MFSD4A	1.03633	Archetype_1
356	P4HA3	1.03259	Archetype_1
357	HOXC6	1.03153	Archetype_1
358	DND1	1.03055	Archetype_1
359	CNFN	1.02878	Archetype_1
360	L2HGDH	1.02682	Archetype_1
361	BICDL1	1.02401	Archetype_1
362	SLC17A9	1.02267	Archetype_1
363	CPAMD8	1.02206	Archetype_1
364	TRIM44	1.02195	Archetype_1
365	DENND6B	1.02192	Archetype_1
366	SPIN4	1.02191	Archetype_1
367	CYBRD1	1.02077	Archetype_1
368	MET	1.01434	Archetype_1
369	SYT11	1.01215	Archetype_1
370	COL15A1	1.01156	Archetype_1
371	C11ORF45	1.01133	Archetype_1
372	FAXC	1.01112	Archetype_1
373	AMD1	1.01049	Archetype_1
374	DKK3	1.01045	Archetype_1
375	TMEM245	1.00736	Archetype_1
376	CABP5	1.00606	Archetype_1
377	PCDHGA11	1.00197	Archetype_1
378	GRIN2D	1.00124	Archetype_1
379	TTC30B	1.00123	Archetype_1
380	SLC22A23	0.998418	Archetype_1
381	ZNF138	0.996649	Archetype_1
382	PMFBP1	0.995357	Archetype_1
383	YTHDF3-AS1	0.995101	Archetype_1
384	ASGR1	0.993346	Archetype_1
385	FCRLA	0.992331	Archetype_1
386	EN2	0.990791	Archetype_1
387	SCN3B	0.988264	Archetype_1
388	SCD	0.985593	Archetype_1
389	GCNT4	0.985199	Archetype_1
390	FAM151B	0.984926	Archetype_1
391	GRIN2C	0.984464	Archetype_1
392	TPM3	0.983759	Archetype_1
393	SYCE1L	0.982472	Archetype_1
394	ARPC1B	0.982027	Archetype_1
395	ZNF843	0.980663	Archetype_1
396	MGST3	0.977616	Archetype_1
397	C1ORF112	0.975835	Archetype_1
398	MAMSTR	0.971885	Archetype_1
399	CCSER1	0.971	Archetype_1
400	S100A1	0.96984	Archetype_1
401	ZHX1-C8ORF76	0.968262	Archetype_1
402	ABCC11	0.967861	Archetype_1
403	NCEH1	0.967798	Archetype_1
404	SEMA6C	0.964108	Archetype_1
405	C12ORF60	0.963795	Archetype_1
406	LAPTM4A	0.963793	Archetype_1
407	FCRLB	0.963668	Archetype_1
408	SH3BGRL2	0.963571	Archetype_1
409	ZNF546	0.962588	Archetype_1
410	KNDC1	0.958741	Archetype_1
411	AKAP6	0.957896	Archetype_1
412	SOD2	0.957655	Archetype_1
413	NXPH3	0.957514	Archetype_1
414	ACOT1	0.95613	Archetype_1
415	RIMS3	0.95417	Archetype_1
416	TBXA2R	0.946678	Archetype_1
417	SPAG4	0.946349	Archetype_1
418	XRCC5	0.944953	Archetype_1
419	MAP1LC3B2	0.944756	Archetype_1
420	ZNF607	0.94201	Archetype_1
421	PLCD4	0.940845	Archetype_1
422	TPK1	0.940822	Archetype_1
423	CTSB	0.940751	Archetype_1
424	CITF22-92A6.1	0.940403	Archetype_1
425	ANGPTL4	0.940362	Archetype_1
426	RBMS1	0.940086	Archetype_1
427	RAB43	0.93972	Archetype_1
428	ZNF391	0.938946	Archetype_1
429	SMOC2	0.937079	Archetype_1
430	NLGN4Y	0.936557	Archetype_1
431	GPR162	0.936201	Archetype_1
432	CABP7	0.935937	Archetype_1
433	RGL3	0.935838	Archetype_1
434	ARL3	0.935285	Archetype_1
435	SLC1A1	0.934462	Archetype_1
436	ZC4H2	0.933047	Archetype_1
437	METTL6	0.932854	Archetype_1
438	DHX58	0.932818	Archetype_1
439	MYO5B	0.931537	Archetype_1
440	ATP6V1G2	0.930406	Archetype_1
441	TMEM246	0.930317	Archetype_1
442	ZFHX2	0.929989	Archetype_1
443	FKBP4	0.929917	Archetype_1
444	ATAD5	0.929664	Archetype_1
445	OCA2	0.927305	Archetype_1
446	TP53I3	0.927263	Archetype_1
447	CEP57L1	0.927076	Archetype_1
448	MBLAC1	0.925158	Archetype_1
449	MPP3	0.924844	Archetype_1
450	NOL4L	0.924439	Archetype_1
451	HTR2B	0.924234	Archetype_1
452	ZRANB3	0.922547	Archetype_1
453	FLVCR1-AS1	0.922459	Archetype_1
454	RAP2B	0.922268	Archetype_1
455	ZFP30	0.920662	Archetype_1
456	CDON	0.92013	Archetype_1
457	DPF1	0.919607	Archetype_1
458	LRRC4	0.918834	Archetype_1
459	GNAT1	0.917916	Archetype_1
460	PAOX	0.916781	Archetype_1
461	CD53	0.91484	Archetype_1
462	FZD7	0.91414	Archetype_1
463	CTD-2538C1.2	0.911349	Archetype_1
464	SLC13A3	0.911226	Archetype_1
465	CALM1	0.908765	Archetype_1
466	ANKRD36B	0.90799	Archetype_1
467	HHEX	0.907465	Archetype_1
468	ZNF736	0.906223	Archetype_1
469	DSE	0.905574	Archetype_1
470	CTD-3131K8.2	0.905478	Archetype_1
471	ZNF202	0.903761	Archetype_1
472	QPCTL	0.90323	Archetype_1
473	FABP5	0.900019	Archetype_1
474	TBC1D9	0.899821	Archetype_1
475	SLC26A4	0.898689	Archetype_1
476	PRRX2	0.89838	Archetype_1
477	ANXA13	0.898085	Archetype_1
478	ZNF302	0.897604	Archetype_1
479	GSTT2B	0.89719	Archetype_1
480	PKHD1L1	0.896481	Archetype_1
481	RHOU	0.895892	Archetype_1
482	ROM1	0.895666	Archetype_1
483	NDUFA4	0.895166	Archetype_1
484	AEBP1	0.891335	Archetype_1
485	KB-51A8.1	0.89104	Archetype_1
486	LINC00115	0.890958	Archetype_1
487	ZNF845	0.890155	Archetype_1
488	MYO1D	0.889697	Archetype_1
489	F2R	0.889238	Archetype_1
490	CPNE5	0.888085	Archetype_1
491	RALY-AS1	0.88793	Archetype_1
492	TMBIM1	0.886611	Archetype_1
493	SCUBE1	0.885983	Archetype_1
494	LIPT2	0.884797	Archetype_1
495	GREM2	0.88439	Archetype_1
496	HLA-DRB5	0.883092	Archetype_1
497	DDR1	0.882979	Archetype_1
498	SYNGR3	0.882969	Archetype_1
499	AC007383.3	0.882909	Archetype_1
500	CECR2	0.882795	Archetype_1
501	GPT2	0.882216	Archetype_1
502	BSCL2	0.882211	Archetype_1
503	MLXIPL	0.88143	Archetype_1
504	PDC	0.880599	Archetype_1
505	PTPN3	0.877719	Archetype_1
506	LINC01106	0.87675	Archetype_1
507	COL16A1	0.876432	Archetype_1
508	LGALS1	0.875635	Archetype_1
509	ULK4	0.875505	Archetype_1
510	MAPK8IP3	0.87412	Archetype_1
511	FAIM2	0.874095	Archetype_1
512	CH17-340M24.3	0.873782	Archetype_1
513	ZNF396	0.873345	Archetype_1
514	AHNAK2	0.871884	Archetype_1
515	KDSR	0.871816	Archetype_1
516	NRTN	0.871249	Archetype_1
517	SLC25A19	0.870681	Archetype_1
518	DPYSL4	0.870183	Archetype_1
519	MMAA	0.869608	Archetype_1
520	BSN	0.866789	Archetype_1
521	PRUNE2	0.866698	Archetype_1
522	THSD1	0.866221	Archetype_1
523	ZNF788	0.86565	Archetype_1
524	KLHL41	0.865294	Archetype_1
525	EFCAB5	-0.865458	Archetype_1
526	EDNRB	-0.867741	Archetype_1
527	SNRPN	-0.868277	Archetype_1
528	CTC-534A2.2	-0.868806	Archetype_1
529	AC006386.1	-0.873575	Archetype_1
530	NBEAL1	-0.881902	Archetype_1
531	GCA	-0.882097	Archetype_1
532	DNLZ	-0.884289	Archetype_1
533	SAMSN1	-0.88594	Archetype_1
534	ZNF552	-0.887858	Archetype_1
535	PTCHD4	-0.888296	Archetype_1
536	SLC24A1	-0.88912	Archetype_1
537	CEP126	-0.889731	Archetype_1
538	BCL11A	-0.892985	Archetype_1
539	PWAR6	-0.894079	Archetype_1
540	ZNF124	-0.896865	Archetype_1
541	TRIM73	-0.898385	Archetype_1
542	CXCL3	-0.899024	Archetype_1
543	DSG2	-0.902492	Archetype_1
544	CRABP1	-0.904106	Archetype_1
545	THAP3	-0.904702	Archetype_1
546	NPM1	-0.906859	Archetype_1
547	DEF6	-0.908367	Archetype_1
548	BRIP1	-0.909554	Archetype_1
549	RAB34	-0.912265	Archetype_1
550	HIST1H4J	-0.912331	Archetype_1
551	KIAA1324L	-0.915412	Archetype_1
552	AHCYL1	-0.916451	Archetype_1
553	FLVCR1	-0.917958	Archetype_1
554	SLC25A3	-0.921623	Archetype_1
555	MS4A4A	-0.922248	Archetype_1
556	RGPD6	-0.927694	Archetype_1
557	FOXJ1	-0.928659	Archetype_1
558	HIST1H1C	-0.93323	Archetype_1
559	SEMA4A	-0.940104	Archetype_1
560	FANCI	-0.940686	Archetype_1
561	COL1A2	-0.941179	Archetype_1
562	LLGL2	-0.94136	Archetype_1
563	CTF1	-0.941986	Archetype_1
564	CCDC169	-0.942271	Archetype_1
565	MCL1	-0.942864	Archetype_1
566	FZD6	-0.943389	Archetype_1
567	MYO5C	-0.95085	Archetype_1
568	COL11A1	-0.953511	Archetype_1
569	TTR	-0.954343	Archetype_1
570	MANSC1	-0.956323	Archetype_1
571	DTWD1	-0.964441	Archetype_1
572	ANXA2	-0.9704	Archetype_1
573	CENPK	-0.976457	Archetype_1
574	LRIG3	-0.97752	Archetype_1
575	USP2	-0.980041	Archetype_1
576	ENGASE	-0.984067	Archetype_1
577	TSTD1	-0.987124	Archetype_1
578	NOXA1	-0.987351	Archetype_1
579	IL1A	-0.988271	Archetype_1
580	CPS1	-0.989355	Archetype_1
581	GOLGA6L9	-0.990495	Archetype_1
582	KCNK2	-0.992618	Archetype_1
583	AC133644.2	-0.994273	Archetype_1
584	AMY2B	-0.994297	Archetype_1
585	CD4	-1.00014	Archetype_1
586	GPR3	-1.00465	Archetype_1
587	GFAP	-1.00761	Archetype_1
588	CHP1	-1.01084	Archetype_1
589	FCER1G	-1.01165	Archetype_1
590	SPOCK2	-1.01375	Archetype_1
591	MAFF	-1.01464	Archetype_1
592	KIAA0040	-1.01532	Archetype_1
593	TUBA4A	-1.01563	Archetype_1
594	RHOBTB3	-1.01859	Archetype_1
595	TRIB3	-1.02312	Archetype_1
596	ADAP2	-1.02342	Archetype_1
597	RFX3	-1.0266	Archetype_1
598	SLF1	-1.0274	Archetype_1
599	LMNB1	-1.02995	Archetype_1
600	HNMT	-1.0339	Archetype_1
601	CDAN1	-1.03643	Archetype_1
602	RNF128	-1.03791	Archetype_1
603	GUCY1A3	-1.0419	Archetype_1
604	IRX1	-1.04715	Archetype_1
605	TRPM1	-1.04769	Archetype_1
606	MGP	-1.05239	Archetype_1
607	KCNG2	-1.05381	Archetype_1
608	HLA-C	-1.05527	Archetype_1
609	CCL20	-1.05686	Archetype_1
610	DMRT2	-1.05698	Archetype_1
611	NEIL1	-1.06148	Archetype_1
612	PDE4B	-1.06598	Archetype_1
613	PABPC1	-1.06996	Archetype_1
614	ARPIN	-1.07294	Archetype_1
615	UPK3BL	-1.07341	Archetype_1
616	SFMBT1	-1.07854	Archetype_1
617	ZNF155	-1.07906	Archetype_1
618	TEX41	-1.08295	Archetype_1
619	KRTAP5-2	-1.08327	Archetype_1
620	CD3G	-1.08495	Archetype_1
621	SEMA3B	-1.08684	Archetype_1
622	KIT	-1.08759	Archetype_1
623	CAPZA1	-1.08875	Archetype_1
624	HOOK1	-1.0917	Archetype_1
625	ZNF521	-1.09679	Archetype_1
626	S100A8	-1.09804	Archetype_1
627	CD74	-1.09917	Archetype_1
628	HIST2H2AA4	-1.10608	Archetype_1
629	FBLN7	-1.10761	Archetype_1
630	CIRBP	-1.11839	Archetype_1
631	CCDC163	-1.1227	Archetype_1
632	PALM2	-1.12533	Archetype_1
633	CAPN3	-1.12542	Archetype_1
634	TOMM7	-1.13332	Archetype_1
635	DYNC1I1	-1.14108	Archetype_1
636	ZFP36	-1.14184	Archetype_1
637	PHKA1	-1.14341	Archetype_1
638	KIAA1217	-1.14456	Archetype_1
639	TMTC3	-1.14674	Archetype_1
640	LMNA	-1.15223	Archetype_1
641	IKZF2	-1.15758	Archetype_1
642	IFI44L	-1.16225	Archetype_1
643	TRMT112	-1.1644	Archetype_1
644	SPINT1	-1.1793	Archetype_1
645	PLAU	-1.1929	Archetype_1
646	EGR4	-1.20026	Archetype_1
647	ATAD3C	-1.20174	Archetype_1
648	NAV3	-1.218	Archetype_1
649	GTSE1-AS1	-1.21966	Archetype_1
650	ZNF367	-1.22715	Archetype_1
651	SAMD9	-1.23026	Archetype_1
652	CSDE1	-1.24415	Archetype_1
653	FAM46B	-1.24819	Archetype_1
654	PDE4D	-1.25876	Archetype_1
655	CXCL2	-1.26177	Archetype_1
656	CRTAC1	-1.26242	Archetype_1
657	CYBB	-1.26937	Archetype_1
658	COL9A1	-1.27062	Archetype_1
659	PDE6H	-1.2796	Archetype_1
660	BRCA2	-1.28232	Archetype_1
661	FAM124A	-1.29388	Archetype_1
662	GBP4	-1.30102	Archetype_1
663	NR4A1	-1.30916	Archetype_1
664	MALT1	-1.30991	Archetype_1
665	FAM111A	-1.31217	Archetype_1
666	MORF4L1	-1.32455	Archetype_1
667	TIGIT	-1.32684	Archetype_1
668	ZNF23	-1.32841	Archetype_1
669	KCNA5	-1.33579	Archetype_1
670	MXD1	-1.33619	Archetype_1
671	KB-1507C5.4	-1.35407	Archetype_1
672	HLA-DOA	-1.37091	Archetype_1
673	HLA-DQA1	-1.37558	Archetype_1
674	LTBP1	-1.38542	Archetype_1
675	ATF3	-1.39715	Archetype_1
676	CDH1	-1.40834	Archetype_1
677	ZNF106	-1.40897	Archetype_1
678	CD8B	-1.41668	Archetype_1
679	MYADM	-1.43591	Archetype_1
680	TFAP2A	-1.46323	Archetype_1
681	JUND	-1.46461	Archetype_1
682	YBX1	-1.46772	Archetype_1
683	MIR222HG	-1.46891	Archetype_1
684	EFEMP1	-1.47216	Archetype_1
685	TIGD5	-1.47601	Archetype_1
686	KLF4	-1.48147	Archetype_1
687	WDR76	-1.48225	Archetype_1
688	CCL3	-1.49715	Archetype_1
689	TENM2	-1.50928	Archetype_1
690	CD8A	-1.52148	Archetype_1
691	PTMA	-1.52503	Archetype_1
692	CSRNP3	-1.55253	Archetype_1
693	PAPPA2	-1.56287	Archetype_1
694	LINC00152	-1.58146	Archetype_1
695	LTF	-1.60345	Archetype_1
696	HBA1	-1.60737	Archetype_1
697	FAP	-1.62306	Archetype_1
698	HNRNPA1	-1.63705	Archetype_1
699	TPSAB1	-1.6411	Archetype_1
700	GJB6	-1.64277	Archetype_1
701	FRZB	-1.64338	Archetype_1
702	SERF2	-1.64722	Archetype_1
703	TMEM204	-1.65533	Archetype_1
704	MS4A7	-1.70201	Archetype_1
705	C6ORF48	-1.70506	Archetype_1
706	LDLR	-1.73115	Archetype_1
707	C18ORF54	-1.76841	Archetype_1
708	NBPF9	-1.78275	Archetype_1
709	TYROBP	-1.78962	Archetype_1
710	FGL2	-1.85645	Archetype_1
711	RNASE1	-1.91972	Archetype_1
712	TCF4	-1.92651	Archetype_1
713	PRDM1	-1.95588	Archetype_1
714	AMER1	-1.97522	Archetype_1
715	JUN	-1.98301	Archetype_1
716	WIF1	-2.04298	Archetype_1
717	EMP1	-2.05494	Archetype_1
718	CYR61	-2.06168	Archetype_1
719	EGR1	-2.16328	Archetype_1
720	ZNF154	-2.17576	Archetype_1
721	MLANA	-2.22552	Archetype_1
722	LCP2	-2.29311	Archetype_1
723	FOS	-2.2952	Archetype_1
724	SLA	-2.29805	Archetype_1
725	AP4B1	-2.36115	Archetype_1
726	SLC35E2	-2.55125	Archetype_1
727	PMEL	-2.66247	Archetype_1
728	CYFIP2	-2.69844	Archetype_1
729	ITM2A	-2.71767	Archetype_1
730	FOSB	-2.73374	Archetype_1
731	B2M	-2.88668	Archetype_1
732	CDH2	-3.231	Archetype_1
733	DCT	-3.32305	Archetype_1
734	CFI	-3.3523	Archetype_1
735	C1QA	-3.36132	Archetype_1
736	HLF	-3.96289	Archetype_1
737	VIM	-5.70854	Archetype_1
738	LYZ	-7.48353	Archetype_1
739	TPT1	-7.92648	Archetype_1
740	TYRP1	-8.37412	Archetype_1
0	RHO	13.2121	Archetype_2
1	AIPL1	11.8654	Archetype_2
2	HLA-A	7.63789	Archetype_2
3	CDH2	6.63885	Archetype_2
4	FTH1	6.51844	Archetype_2
5	SYT1	6.45451	Archetype_2
6	TMTC3	6.26322	Archetype_2
7	NRL	5.93814	Archetype_2
8	SAG	5.91178	Archetype_2
9	NR2E3	4.88265	Archetype_2
10	RBP3	4.75529	Archetype_2
11	ABCG1	4.68528	Archetype_2
12	GNGT1	4.39131	Archetype_2
13	PDE6A	4.14766	Archetype_2
14	PDE6H	3.97948	Archetype_2
15	PDE6G	3.80608	Archetype_2
16	SLC41A2	3.78246	Archetype_2
17	IGKC	3.70284	Archetype_2
18	CEP126	3.27709	Archetype_2
19	CD63	3.26182	Archetype_2
20	GNAS	3.25187	Archetype_2
21	IGDCC4	3.19919	Archetype_2
22	TIMP2	3.17558	Archetype_2
23	FBLN7	3.05083	Archetype_2
24	PITX1	2.95501	Archetype_2
25	C18ORF54	2.94553	Archetype_2
26	SERPINE2	2.89683	Archetype_2
27	CRYAB	2.89626	Archetype_2
28	PRSS16	2.83304	Archetype_2
29	GPM6A	2.83188	Archetype_2
30	WDR59	2.80198	Archetype_2
31	SLC9B1	2.73242	Archetype_2
32	NLGN3	2.7243	Archetype_2
33	ABAT	2.71851	Archetype_2
34	RCVRN	2.69352	Archetype_2
35	APLP2	2.67115	Archetype_2
36	SCAMP5	2.66443	Archetype_2
37	TF	2.62766	Archetype_2
38	ROM1	2.59635	Archetype_2
39	NTF3	2.55737	Archetype_2
40	PTTG1IP	2.5409	Archetype_2
41	HSP90AA1	2.53558	Archetype_2
42	ZNF619	2.50586	Archetype_2
43	CAMK2B	2.5033	Archetype_2
44	QPCT	2.46275	Archetype_2
45	PPP2R2B	2.4591	Archetype_2
46	LINC01091	2.43354	Archetype_2
47	VASH1	2.38913	Archetype_2
48	TMEM246	2.38252	Archetype_2
49	PDC	2.36589	Archetype_2
50	NEUROD1	2.35876	Archetype_2
51	IFITM3	2.35295	Archetype_2
52	ADCY2	2.29914	Archetype_2
53	HOMER2	2.27143	Archetype_2
54	SLC9A8	2.26546	Archetype_2
55	KBTBD3	2.26307	Archetype_2
56	ADAM8	2.25144	Archetype_2
57	NOL4L	2.23435	Archetype_2
58	MGP	2.22009	Archetype_2
59	MRM1	2.21747	Archetype_2
60	KLRG1	2.21152	Archetype_2
61	UGT8	2.19244	Archetype_2
62	DPPA4	2.1768	Archetype_2
63	GNAT1	2.16981	Archetype_2
64	SPTY2D1-AS1	2.16303	Archetype_2
65	ARFGEF3	2.14225	Archetype_2
66	CCDC74B	2.14164	Archetype_2
67	PCDHB4	2.1354	Archetype_2
68	HSPA8	2.13517	Archetype_2
69	SERPINF1	2.13308	Archetype_2
70	KLHL41	2.11549	Archetype_2
71	ZHX1-C8ORF76	2.10668	Archetype_2
72	IRF2BP1	2.10115	Archetype_2
73	KCNV2	2.10025	Archetype_2
74	CFI	2.09489	Archetype_2
75	FOS	2.07444	Archetype_2
76	PSAP	2.05848	Archetype_2
77	SCUBE2	2.05083	Archetype_2
78	GNAZ	2.04732	Archetype_2
79	HLA-B	2.04597	Archetype_2
80	TCN1	2.04384	Archetype_2
81	ROR1	2.03521	Archetype_2
82	GNLY	1.99048	Archetype_2
83	LHX2	1.97949	Archetype_2
84	FDX1	1.94792	Archetype_2
85	STK26	1.93992	Archetype_2
86	TBC1D9	1.92809	Archetype_2
87	SPAG1	1.89317	Archetype_2
88	FLVCR1	1.88799	Archetype_2
89	ANKRD34A	1.87106	Archetype_2
90	PAM16	1.8603	Archetype_2
91	ZNF680	1.8563	Archetype_2
92	GSC	1.85025	Archetype_2
93	P4HTM	1.84528	Archetype_2
94	RELL2	1.84088	Archetype_2
95	GPRC5B	1.83883	Archetype_2
96	GPR176	1.83583	Archetype_2
97	LMOD3	1.83517	Archetype_2
98	TSPAN10	1.82927	Archetype_2
99	TMEM132A	1.82154	Archetype_2
100	S100A6	1.81382	Archetype_2
101	GATS	1.80436	Archetype_2
102	MXRA7	1.79965	Archetype_2
103	GUCA1A	1.78725	Archetype_2
104	MPP3	1.7818	Archetype_2
105	TP53I3	1.76682	Archetype_2
106	CFAP46	1.76383	Archetype_2
107	NKD1	1.76345	Archetype_2
108	TMEM74B	1.75937	Archetype_2
109	TRPM2	1.75658	Archetype_2
110	CHST1	1.75216	Archetype_2
111	SFMBT2	1.75191	Archetype_2
112	CTNNA2	1.74822	Archetype_2
113	SDCBP	1.74468	Archetype_2
114	MGAT3	1.73432	Archetype_2
115	A4GALT	1.7207	Archetype_2
116	CAV1	1.71206	Archetype_2
117	GDPD1	1.71196	Archetype_2
118	PPIA	1.70771	Archetype_2
119	SPA17	1.70316	Archetype_2
120	TMSB10	1.70252	Archetype_2
121	GSTT2B	1.69353	Archetype_2
122	C15ORF38-AP3S2	1.68936	Archetype_2
123	STAG3	1.68859	Archetype_2
124	CDHR1	1.67337	Archetype_2
125	IGHM	1.67109	Archetype_2
126	SLC47A1	1.66133	Archetype_2
127	TUBA1B	1.66057	Archetype_2
128	THSD1	1.64854	Archetype_2
129	SYP	1.64794	Archetype_2
130	ACTG1	1.64558	Archetype_2
131	SLAIN1	1.64262	Archetype_2
132	GRAMD1B	1.6421	Archetype_2
133	BICDL1	1.6417	Archetype_2
134	FOXL2	1.6411	Archetype_2
135	GPM6B	1.6269	Archetype_2
136	CYS1	1.62386	Archetype_2
137	CTSD	1.62097	Archetype_2
138	PRRX2	1.61966	Archetype_2
139	GCNT4	1.61816	Archetype_2
140	C12ORF75	1.6116	Archetype_2
141	PIK3C2B	1.60521	Archetype_2
142	AC013271.5	1.60187	Archetype_2
143	GPR173	1.59498	Archetype_2
144	SYT11	1.59322	Archetype_2
145	USP18	1.5925	Archetype_2
146	LXN	1.58626	Archetype_2
147	NCEH1	1.5861	Archetype_2
148	GPR143	1.58419	Archetype_2
149	CCL17	1.58134	Archetype_2
150	LAPTM4B	1.58041	Archetype_2
151	CEBPD	1.57657	Archetype_2
152	ANKS1B	1.57444	Archetype_2
153	RTN4	1.56685	Archetype_2
154	SNX22	1.56684	Archetype_2
155	CD44	1.56338	Archetype_2
156	SCUBE1	1.56303	Archetype_2
157	SLC17A9	1.55698	Archetype_2
158	MAEL	1.55538	Archetype_2
159	RNF215	1.55393	Archetype_2
160	CH17-340M24.3	1.55318	Archetype_2
161	TIGD7	1.54919	Archetype_2
162	COL4A1	1.54497	Archetype_2
163	VAT1	1.54451	Archetype_2
164	HOXA13	1.54153	Archetype_2
165	TRABD2A	1.53859	Archetype_2
166	VTN	1.53378	Archetype_2
167	RWDD2A	1.53332	Archetype_2
168	CNGA1	1.53318	Archetype_2
169	ABCA7	1.52012	Archetype_2
170	ICA1L	1.51875	Archetype_2
171	DND1	1.51788	Archetype_2
172	UTY	1.51454	Archetype_2
173	TCP11L1	1.51316	Archetype_2
174	CABP5	1.51025	Archetype_2
175	HSPA2	1.50901	Archetype_2
176	CLTCL1	1.50578	Archetype_2
177	IFIT5	1.49702	Archetype_2
178	SLFN11	1.4969	Archetype_2
179	CITED1	1.49539	Archetype_2
180	CTSK	1.48786	Archetype_2
181	PTGDS	1.4773	Archetype_2
182	TFPI2	1.47465	Archetype_2
183	CEBPA	1.47121	Archetype_2
184	FTL	1.46825	Archetype_2
185	TMEM110	1.45928	Archetype_2
186	IGFBP7	1.45645	Archetype_2
187	AIFM3	1.45042	Archetype_2
188	KLHL3	1.44978	Archetype_2
189	DHX58	1.44851	Archetype_2
190	LGALS3	1.44601	Archetype_2
191	HOXA10	1.44253	Archetype_2
192	RNF128	1.44092	Archetype_2
193	PTPRH	1.43912	Archetype_2
194	APOBEC3F	1.43562	Archetype_2
195	TNFSF10	1.43552	Archetype_2
196	SFXN2	1.43546	Archetype_2
197	PKP1	1.42779	Archetype_2
198	SOD1	1.42168	Archetype_2
199	KIF5C	1.42068	Archetype_2
200	TUBA1A	1.41991	Archetype_2
201	ASAH1	1.4156	Archetype_2
202	DOC2B	1.40974	Archetype_2
203	TNFRSF11A	1.40692	Archetype_2
204	TMEM25	1.4064	Archetype_2
205	ZNF169	1.40342	Archetype_2
206	AMER1	1.40195	Archetype_2
207	GDF5OS	1.40059	Archetype_2
208	AMIGO2	1.3994	Archetype_2
209	C14ORF80	1.39731	Archetype_2
210	WBP2NL	1.39415	Archetype_2
211	NOSTRIN	1.38555	Archetype_2
212	ERFE	1.37354	Archetype_2
213	EMID1	1.37316	Archetype_2
214	DRAIC	1.37129	Archetype_2
215	RASD2	1.37042	Archetype_2
216	PTGER1	1.36378	Archetype_2
217	MAPK10	1.36213	Archetype_2
218	TMPRSS5	1.358	Archetype_2
219	BRI3	1.35195	Archetype_2
220	CCNO	1.34628	Archetype_2
221	AADAT	1.34354	Archetype_2
222	CRISPLD1	1.34314	Archetype_2
223	PAEP	1.33682	Archetype_2
224	LRFN4	1.33457	Archetype_2
225	ADD2	1.33379	Archetype_2
226	MAMSTR	1.3329	Archetype_2
227	FAIM2	1.33077	Archetype_2
228	COL4A2	1.32632	Archetype_2
229	TMEM38B	1.32495	Archetype_2
230	SCD	1.32464	Archetype_2
231	ZNF140	1.32404	Archetype_2
232	ARPC1B	1.3235	Archetype_2
233	ZDHHC11B	1.32344	Archetype_2
234	ADGRG1	1.32266	Archetype_2
235	CRISPLD2	1.32071	Archetype_2
236	ARHGAP18	1.31755	Archetype_2
237	PGGHG	1.31732	Archetype_2
238	DCN	1.31678	Archetype_2
239	LRRC2	1.31619	Archetype_2
240	SYNGR3	1.31265	Archetype_2
241	ZNF554	1.31058	Archetype_2
242	AR	1.30976	Archetype_2
243	GRIN2D	1.30696	Archetype_2
244	IMPG1	1.30508	Archetype_2
245	SH3TC2	1.30393	Archetype_2
246	KCNMB4	1.30311	Archetype_2
247	CD59	1.30288	Archetype_2
248	HAR1B	1.30227	Archetype_2
249	SETBP1	1.30122	Archetype_2
250	ACTB	1.2993	Archetype_2
251	CTC-241N9.1	1.29671	Archetype_2
252	NDRG1	1.29665	Archetype_2
253	ADAP1	1.29333	Archetype_2
254	CYFIP2	1.29214	Archetype_2
255	EGR1	1.29206	Archetype_2
256	AP1S2	1.29156	Archetype_2
257	MED22	1.29055	Archetype_2
258	XRCC5	1.28501	Archetype_2
259	RNF152	1.2836	Archetype_2
260	FTX	1.2823	Archetype_2
261	AEBP1	1.28038	Archetype_2
262	SGMS2	1.27911	Archetype_2
263	DSCC1	1.27796	Archetype_2
264	ZNF440	1.27766	Archetype_2
265	TAGLN2	1.27759	Archetype_2
266	AKR1C3	1.27611	Archetype_2
267	SCARA5	1.27323	Archetype_2
268	CHDH	1.27074	Archetype_2
269	CALM1	1.27038	Archetype_2
270	NKX2-2	1.26857	Archetype_2
271	MIR4453	1.26616	Archetype_2
272	HOXC6	1.26347	Archetype_2
273	ZNF668	1.26227	Archetype_2
274	HTRA3	1.26221	Archetype_2
275	FCRLA	1.25621	Archetype_2
276	LAMB1	1.25451	Archetype_2
277	CHRD	1.25154	Archetype_2
278	GZMM	1.24944	Archetype_2
279	DKK3	1.24859	Archetype_2
280	GRIK4	1.24538	Archetype_2
281	DUSP26	1.24534	Archetype_2
282	BCAP31	1.24423	Archetype_2
283	FLVCR2	1.24396	Archetype_2
284	GPNMB	1.24174	Archetype_2
285	FBN1	1.23619	Archetype_2
286	AMER2	1.23553	Archetype_2
287	ZNF862	1.23421	Archetype_2
288	ZNF71	1.23348	Archetype_2
289	TBC1D25	1.23212	Archetype_2
290	CTD-2538C1.2	1.22939	Archetype_2
291	PPFIA2	1.22277	Archetype_2
292	IL16	1.22241	Archetype_2
293	GLIPR1L2	1.22051	Archetype_2
294	ACSBG1	1.21783	Archetype_2
295	ZNF483	1.21675	Archetype_2
296	COQ3	1.2136	Archetype_2
297	LRTM1	1.212	Archetype_2
298	SEC11C	1.21103	Archetype_2
299	PLLP	1.21005	Archetype_2
300	GNB3	1.20211	Archetype_2
301	FAM229A	1.20139	Archetype_2
302	VWF	1.19949	Archetype_2
303	MET	1.19551	Archetype_2
304	OSMR-AS1	1.19463	Archetype_2
305	S100A13	1.19322	Archetype_2
306	STOM	1.19212	Archetype_2
307	C11ORF45	1.19114	Archetype_2
308	MCF2L2	1.18666	Archetype_2
309	EN2	1.18532	Archetype_2
310	DIO3	1.18493	Archetype_2
311	GATSL3	1.18385	Archetype_2
312	RHOF	1.18365	Archetype_2
313	TXNRD3	1.18148	Archetype_2
314	CTD-2302E22.6	1.1814	Archetype_2
315	LRRC37A3	1.18122	Archetype_2
316	FER1L5	1.17534	Archetype_2
317	GRIK1	1.17449	Archetype_2
318	ITGAX	1.17429	Archetype_2
319	SMIM5	1.17398	Archetype_2
320	AP3B2	1.17336	Archetype_2
321	RNF125	1.16952	Archetype_2
322	FLNA	1.16947	Archetype_2
323	TBX19	1.16589	Archetype_2
324	NDUFA4	1.16574	Archetype_2
325	DGCR6	1.16572	Archetype_2
326	LAPTM4A	1.16395	Archetype_2
327	ACHE	1.16369	Archetype_2
328	BCO2	1.16095	Archetype_2
329	PDZD4	1.16065	Archetype_2
330	FAM107A	1.16045	Archetype_2
331	SOD2	1.15847	Archetype_2
332	TPM3	1.15741	Archetype_2
333	LINC00997	1.15568	Archetype_2
334	ABCA4	1.15254	Archetype_2
335	TMEM221	1.151	Archetype_2
336	ZNF793	1.15087	Archetype_2
337	S100A1	1.14965	Archetype_2
338	ATP1A3	1.14708	Archetype_2
339	SPARC	1.14694	Archetype_2
340	ARL3	1.1454	Archetype_2
341	CABP7	1.14352	Archetype_2
342	EVI2A	1.14325	Archetype_2
343	CASC15	1.14239	Archetype_2
344	BEND6	1.14007	Archetype_2
345	ARL9	1.13932	Archetype_2
346	CADPS	1.13772	Archetype_2
347	ANO2	1.13548	Archetype_2
348	YTHDF3-AS1	1.13348	Archetype_2
349	SRCIN1	1.13221	Archetype_2
350	P2RX6	1.13213	Archetype_2
351	DYSF	1.13067	Archetype_2
352	NTM	1.12924	Archetype_2
353	LINC01473	1.12912	Archetype_2
354	GSN	1.12765	Archetype_2
355	EOMES	1.12761	Archetype_2
356	PHYHIP	1.12575	Archetype_2
357	GRIN2C	1.12504	Archetype_2
358	FXYD6	1.12475	Archetype_2
359	CBARP	1.12273	Archetype_2
360	ASIC1	1.12267	Archetype_2
361	BIRC7	1.1214	Archetype_2
362	OLFML2B	1.1211	Archetype_2
363	SLC22A23	1.12061	Archetype_2
364	PABPC3	1.12035	Archetype_2
365	TCTEX1D2	1.11865	Archetype_2
366	DHRSX	1.11533	Archetype_2
367	PRELID3A	1.11513	Archetype_2
368	SCG3	1.11354	Archetype_2
369	SIGLEC15	1.11285	Archetype_2
370	DCLK2	1.11241	Archetype_2
371	PLXNC1	1.10954	Archetype_2
372	FBF1	1.10737	Archetype_2
373	RGL1	1.10719	Archetype_2
374	PSMC3IP	1.10701	Archetype_2
375	POLR2J2	1.10608	Archetype_2
376	AC004951.6	1.10607	Archetype_2
377	DDR1	1.10535	Archetype_2
378	PHOSPHO2	1.10507	Archetype_2
379	DLG3	1.1006	Archetype_2
380	TRAM1	1.10049	Archetype_2
381	RALY-AS1	1.09914	Archetype_2
382	CPNE7	1.09729	Archetype_2
383	VDR	1.09699	Archetype_2
384	RBM20	1.09509	Archetype_2
385	HLA-C	1.09431	Archetype_2
386	CHN1	1.09111	Archetype_2
387	NCAM1	1.09106	Archetype_2
388	GRINA	1.09103	Archetype_2
389	SLC27A5	1.09094	Archetype_2
390	DNMBP	1.08987	Archetype_2
391	RDH12	1.08941	Archetype_2
392	C16ORF89	1.08864	Archetype_2
393	MOCOS	1.08798	Archetype_2
394	TBXA2R	1.0865	Archetype_2
395	MYO5B	1.0855	Archetype_2
396	CRABP2	1.08513	Archetype_2
397	EXOC3	1.0849	Archetype_2
398	AHNAK2	1.08315	Archetype_2
399	CSGALNACT1	1.08296	Archetype_2
400	LCK	1.08176	Archetype_2
401	NT5M	1.08138	Archetype_2
402	TMPRSS13	1.08055	Archetype_2
403	TMEM116	1.08031	Archetype_2
404	PLCH2	1.0791	Archetype_2
405	CPXM2	1.0779	Archetype_2
406	NRTN	1.0775	Archetype_2
407	ZNF467	1.07679	Archetype_2
408	B3GNT9	1.07491	Archetype_2
409	TMBIM1	1.07321	Archetype_2
410	SLC39A6	1.0731	Archetype_2
411	RDH11	1.07281	Archetype_2
412	MAOB	1.06949	Archetype_2
413	FAM57B	1.06463	Archetype_2
414	PPP1R13L	1.06317	Archetype_2
415	SPECC1	1.06041	Archetype_2
416	HOXB2	1.05816	Archetype_2
417	CMYA5	1.05539	Archetype_2
418	CDK14	1.05482	Archetype_2
419	DOK3	1.0535	Archetype_2
420	MAST3	1.05166	Archetype_2
421	ZNF302	1.04951	Archetype_2
422	FAM180B	1.04867	Archetype_2
423	C1ORF167	1.04832	Archetype_2
424	ZSCAN12	1.04106	Archetype_2
425	SUFU	1.0395	Archetype_2
426	NKAIN3	1.03868	Archetype_2
427	NOXA1	1.03849	Archetype_2
428	TBC1D32	1.03784	Archetype_2
429	TECTA	1.03594	Archetype_2
430	CST3	1.03145	Archetype_2
431	RND1	1.03122	Archetype_2
432	C9ORF116	1.03092	Archetype_2
433	KCTD8	1.02778	Archetype_2
434	ZNF577	1.02717	Archetype_2
435	RSPO3	1.02633	Archetype_2
436	APBA1	1.02521	Archetype_2
437	NTRK3	1.02517	Archetype_2
438	PCDHB15	1.02071	Archetype_2
439	CTSB	1.01932	Archetype_2
440	PRRT2	1.01819	Archetype_2
441	MAT1A	1.01676	Archetype_2
442	EFEMP1	1.01316	Archetype_2
443	LMX1B	1.01266	Archetype_2
444	SURF2	1.01088	Archetype_2
445	NXPH3	1.01082	Archetype_2
446	ARHGAP27	1.0097	Archetype_2
447	TTTY14	1.00965	Archetype_2
448	B9D2	1.0095	Archetype_2
449	TIAM1	1.00913	Archetype_2
450	FAXC	1.00559	Archetype_2
451	THBS4	1.00436	Archetype_2
452	FKBP1C	1.00418	Archetype_2
453	RS1	1.00374	Archetype_2
454	MIRLET7BHG	1.00217	Archetype_2
455	FAAP24	1.00193	Archetype_2
456	CDK2AP1	1.00183	Archetype_2
457	PCDHB14	1.00177	Archetype_2
458	LRIG1	1.00074	Archetype_2
459	BSCL2	0.999883	Archetype_2
460	MBP	0.999261	Archetype_2
461	SOX15	0.998082	Archetype_2
462	ZBTB49	0.996916	Archetype_2
463	SCARF2	0.99476	Archetype_2
464	CITF22-92A6.1	0.993897	Archetype_2
465	AIF1L	0.993067	Archetype_2
466	VSX2	0.99259	Archetype_2
467	CRX	0.992576	Archetype_2
468	ZNF763	0.992021	Archetype_2
469	TMEM245	0.991489	Archetype_2
470	LDHA	0.990636	Archetype_2
471	BRSK2	0.989872	Archetype_2
472	LGALS1	0.983	Archetype_2
473	ASNS	0.98289	Archetype_2
474	LRRN2	0.982295	Archetype_2
475	RAMP1	0.981797	Archetype_2
476	MDK	0.981612	Archetype_2
477	C16ORF46	0.981035	Archetype_2
478	KB-51A8.1	0.980596	Archetype_2
479	MGST3	0.978406	Archetype_2
480	PALM2	0.978243	Archetype_2
481	IFITM2	0.976585	Archetype_2
482	CFD	0.975659	Archetype_2
483	MAP6D1	0.974388	Archetype_2
484	PABPC1L	0.972953	Archetype_2
485	GPC4	0.971984	Archetype_2
486	STXBP1	0.97188	Archetype_2
487	A2M	0.971476	Archetype_2
488	TRAM1L1	0.968069	Archetype_2
489	PNPLA7	0.967879	Archetype_2
490	IL27RA	0.967421	Archetype_2
491	ABCC11	0.966834	Archetype_2
492	BAG2	0.965913	Archetype_2
493	IQCH-AS1	0.965434	Archetype_2
494	SEC14L4	0.965343	Archetype_2
495	OSBPL11	0.963127	Archetype_2
496	PLEKHB1	0.961104	Archetype_2
497	RMDN2	0.960368	Archetype_2
498	STMN1	0.960274	Archetype_2
499	PROS1	0.958891	Archetype_2
500	OSER1-AS1	0.958025	Archetype_2
501	SYCE1L	0.957183	Archetype_2
502	ZNF599	0.956609	Archetype_2
503	DENND6B	0.956579	Archetype_2
504	MYO1D	0.95511	Archetype_2
505	CRAT37	0.954914	Archetype_2
506	PPP5D1	0.953255	Archetype_2
507	GABARAP	0.949404	Archetype_2
508	LRRC75B	0.947867	Archetype_2
509	PGBD5	0.945981	Archetype_2
510	SEPW1	0.945559	Archetype_2
511	PRRT3	0.944298	Archetype_2
512	WIF1	0.943985	Archetype_2
513	LINC00882	0.942426	Archetype_2
514	TRIM7	0.941731	Archetype_2
515	PRUNE2	0.941232	Archetype_2
516	ZFP91-CNTF	0.940854	Archetype_2
517	CATSPER2	0.938885	Archetype_2
518	LINC01588	0.93743	Archetype_2
519	BST1	0.937394	Archetype_2
520	KHDC1	0.936472	Archetype_2
521	MFSD2A	0.93577	Archetype_2
522	DPY19L2	0.934968	Archetype_2
523	MAP6	0.934174	Archetype_2
524	TOR2A	0.932675	Archetype_2
525	RTBDN	0.932488	Archetype_2
526	ZNF879	0.932082	Archetype_2
527	NOVA1	0.931815	Archetype_2
528	B4GALNT1	0.931688	Archetype_2
529	MGAT1	0.930544	Archetype_2
530	DSEL	0.930265	Archetype_2
531	ARHGAP29	0.930228	Archetype_2
532	SPON1	0.928271	Archetype_2
533	DYNLL1	0.926244	Archetype_2
534	AC142472.6	0.926223	Archetype_2
535	CTNNB1	0.926115	Archetype_2
536	SARAF	0.925242	Archetype_2
537	RHPN1	0.924732	Archetype_2
538	FZD7	0.924466	Archetype_2
539	PLP1	0.921314	Archetype_2
540	FRMPD1	0.920178	Archetype_2
541	SLC17A7	0.919964	Archetype_2
542	F2R	0.91913	Archetype_2
543	H3F3A	0.91893	Archetype_2
544	LTF	0.917547	Archetype_2
545	CPAMD8	0.915704	Archetype_2
546	FABP5	0.914614	Archetype_2
547	CCDC28B	0.910357	Archetype_2
548	COL23A1	0.909512	Archetype_2
549	HEATR4	0.909009	Archetype_2
550	PHACTR1	0.908774	Archetype_2
551	TRIM14	0.908406	Archetype_2
552	ANO8	0.907699	Archetype_2
553	C1QL1	0.907284	Archetype_2
554	ZNF775	0.907025	Archetype_2
555	PROM1	0.906808	Archetype_2
556	PBX1	-0.907014	Archetype_2
557	RCBTB2	-0.907875	Archetype_2
558	MALT1	-0.907974	Archetype_2
559	HLA-DRB5	-0.90938	Archetype_2
560	KIAA1324L	-0.913635	Archetype_2
561	FZD6	-0.921325	Archetype_2
562	ZNF367	-0.936993	Archetype_2
563	BORA	-0.937124	Archetype_2
564	PRF1	-0.940331	Archetype_2
565	COL1A2	-0.940445	Archetype_2
566	CECR1	-0.943093	Archetype_2
567	TCF4	-0.950057	Archetype_2
568	PPARG	-0.95138	Archetype_2
569	REEP1	-0.95339	Archetype_2
570	CAPN3	-0.954016	Archetype_2
571	ABT1	-0.956315	Archetype_2
572	PWAR6	-0.956624	Archetype_2
573	NT5DC1	-0.957493	Archetype_2
574	ARHGDIB	-0.958121	Archetype_2
575	PDE4B	-0.961167	Archetype_2
576	PTPRC	-0.964069	Archetype_2
577	ZFP36	-0.9664	Archetype_2
578	HNMT	-0.96874	Archetype_2
579	CSNK2A3	-0.968965	Archetype_2
580	WDR76	-0.970838	Archetype_2
581	ZNF736	-0.974214	Archetype_2
582	KIAA0040	-0.976313	Archetype_2
583	COL11A1	-0.978217	Archetype_2
584	TSTD1	-0.978624	Archetype_2
585	BRCA2	-0.980243	Archetype_2
586	CCDC169	-0.983905	Archetype_2
587	MAFF	-0.987494	Archetype_2
588	DSG2	-0.988363	Archetype_2
589	HNRNPC	-0.989586	Archetype_2
590	ZNF217	-0.992153	Archetype_2
591	CPS1	-0.999678	Archetype_2
592	RASSF7	-1.00462	Archetype_2
593	PIK3R3	-1.00531	Archetype_2
594	NBEAL1	-1.00544	Archetype_2
595	HYKK	-1.01006	Archetype_2
596	SLC25A3	-1.01077	Archetype_2
597	CXCR6	-1.01231	Archetype_2
598	TES	-1.02255	Archetype_2
599	DTWD1	-1.02903	Archetype_2
600	PLAU	-1.03115	Archetype_2
601	GJB6	-1.03555	Archetype_2
602	CHP1	-1.04124	Archetype_2
603	ULK4	-1.04326	Archetype_2
604	VAV3	-1.04555	Archetype_2
605	SPINT1	-1.04692	Archetype_2
606	GOLGA6L9	-1.04854	Archetype_2
607	EBF1	-1.05157	Archetype_2
608	KRTAP5-2	-1.05526	Archetype_2
609	IRX1	-1.05886	Archetype_2
610	CD3G	-1.05959	Archetype_2
611	WAS	-1.06148	Archetype_2
612	CIRBP	-1.06254	Archetype_2
613	UPK3BL	-1.07021	Archetype_2
614	HIST2H2AA4	-1.07535	Archetype_2
615	HOOK1	-1.08249	Archetype_2
616	HLA-DQA1	-1.08569	Archetype_2
617	TRPM1	-1.09598	Archetype_2
618	TESK2	-1.10998	Archetype_2
619	INTU	-1.11107	Archetype_2
620	IL32	-1.11385	Archetype_2
621	TEX41	-1.11501	Archetype_2
622	CCL5	-1.12047	Archetype_2
623	CRTAC1	-1.12225	Archetype_2
624	KIAA1217	-1.12315	Archetype_2
625	TRMT112	-1.1348	Archetype_2
626	ARAP2	-1.13612	Archetype_2
627	KCNK2	-1.13625	Archetype_2
628	SMC1A	-1.14079	Archetype_2
629	NPM1	-1.14141	Archetype_2
630	KCNG2	-1.14379	Archetype_2
631	KIT	-1.14703	Archetype_2
632	PHKA1	-1.15006	Archetype_2
633	ZNF521	-1.15706	Archetype_2
634	CAPZA1	-1.16326	Archetype_2
635	RHOBTB3	-1.17387	Archetype_2
636	JUND	-1.19279	Archetype_2
637	LMNA	-1.2133	Archetype_2
638	PAPPA2	-1.22089	Archetype_2
639	HLA-DOA	-1.22445	Archetype_2
640	TMEM204	-1.226	Archetype_2
641	KCNA5	-1.22976	Archetype_2
642	CXCL2	-1.23331	Archetype_2
643	PDE4D	-1.23549	Archetype_2
644	INPP5D	-1.23551	Archetype_2
645	CD74	-1.23818	Archetype_2
646	LDLR	-1.25491	Archetype_2
647	NR4A1	-1.26601	Archetype_2
648	EGR4	-1.26848	Archetype_2
649	ATAD3C	-1.27463	Archetype_2
650	ZNF155	-1.28068	Archetype_2
651	CD37	-1.29933	Archetype_2
652	TIGIT	-1.29994	Archetype_2
653	FAP	-1.30222	Archetype_2
654	CSDE1	-1.318	Archetype_2
655	AP4B1	-1.33018	Archetype_2
656	ATF3	-1.33263	Archetype_2
657	LMO7	-1.33658	Archetype_2
658	ZNF106	-1.33665	Archetype_2
659	NPL	-1.34139	Archetype_2
660	MORF4L1	-1.34416	Archetype_2
661	IFI44L	-1.34498	Archetype_2
662	CD8B	-1.35174	Archetype_2
663	GTSE1-AS1	-1.37255	Archetype_2
664	LTBP1	-1.37658	Archetype_2
665	FAM111A	-1.38203	Archetype_2
666	SAMD9	-1.38823	Archetype_2
667	KLF4	-1.39133	Archetype_2
668	SERF2	-1.39273	Archetype_2
669	TENM2	-1.40563	Archetype_2
670	COL9A1	-1.44852	Archetype_2
671	TYROBP	-1.45184	Archetype_2
672	PTMA	-1.46483	Archetype_2
673	MYADM	-1.46487	Archetype_2
674	MYO5C	-1.47479	Archetype_2
675	PABPC1	-1.48769	Archetype_2
676	CDH1	-1.49334	Archetype_2
677	LCP2	-1.50496	Archetype_2
678	MIR222HG	-1.52128	Archetype_2
679	CCL3	-1.5357	Archetype_2
680	LINC00152	-1.5362	Archetype_2
681	TFAP2A	-1.54253	Archetype_2
682	NBPF9	-1.57957	Archetype_2
683	YBX1	-1.6104	Archetype_2
684	GZMK	-1.64158	Archetype_2
685	PALD1	-1.6417	Archetype_2
686	LTB	-1.6422	Archetype_2
687	MALAT1	-1.69614	Archetype_2
688	MS4A7	-1.69852	Archetype_2
689	ZNF23	-1.74133	Archetype_2
690	JUN	-1.75294	Archetype_2
691	RNASE1	-1.82781	Archetype_2
692	NKG7	-1.8426	Archetype_2
693	HNRNPA1	-1.84344	Archetype_2
694	MLANA	-1.88024	Archetype_2
695	C6ORF48	-1.88394	Archetype_2
696	POU2F2	-1.91156	Archetype_2
697	IL2RG	-1.93525	Archetype_2
698	SLC35E2	-1.9962	Archetype_2
699	CYR61	-2.01376	Archetype_2
700	EMP1	-2.09721	Archetype_2
701	ZNF154	-2.12817	Archetype_2
702	PMEL	-2.229	Archetype_2
703	NAV3	-2.34477	Archetype_2
704	C1QA	-2.45065	Archetype_2
705	CD8A	-2.50416	Archetype_2
706	DTWD2	-2.53644	Archetype_2
707	FOSB	-2.5406	Archetype_2
708	B2M	-2.7085	Archetype_2
709	SLA	-2.81808	Archetype_2
710	HLA-DMB	-2.91205	Archetype_2
711	HLF	-3.45959	Archetype_2
712	DCT	-3.46134	Archetype_2
713	ITM2A	-4.28671	Archetype_2
714	IL2RB	-4.43852	Archetype_2
715	LYZ	-5.64624	Archetype_2
716	VIM	-7.45457	Archetype_2
717	TYRP1	-8.39542	Archetype_2
718	TPT1	-8.40432	Archetype_2
0	CFI	14.1751	Archetype_3
1	PAPPA2	10.2239	Archetype_3
2	B2M	8.28193	Archetype_3
3	EGR1	6.33461	Archetype_3
4	HLA-B	6.27675	Archetype_3
5	LYZ	6.05487	Archetype_3
6	GFAP	5.99266	Archetype_3
7	FRZB	5.96913	Archetype_3
8	TF	5.65402	Archetype_3
9	MAOB	5.49423	Archetype_3
10	TYRP1	5.47608	Archetype_3
11	SLA	5.14771	Archetype_3
12	FOSB	4.93579	Archetype_3
13	TPT1	4.687	Archetype_3
14	C1QA	4.58632	Archetype_3
15	LINC00152	4.2608	Archetype_3
16	IL2RB	4.21	Archetype_3
17	CD8A	4.20077	Archetype_3
18	HLA-DOA	4.05932	Archetype_3
19	HLA-C	4.03788	Archetype_3
20	TPSB2	4.00865	Archetype_3
21	FOS	3.78167	Archetype_3
22	VIM	3.66468	Archetype_3
23	HBA1	3.66052	Archetype_3
24	DTWD2	3.60586	Archetype_3
25	CRABP1	3.55845	Archetype_3
26	CD74	3.55731	Archetype_3
27	JUN	3.46699	Archetype_3
28	COL1A2	3.3343	Archetype_3
29	SGK1	3.29594	Archetype_3
30	CPA3	3.28349	Archetype_3
31	CD8B	3.22397	Archetype_3
32	DPYD	3.19654	Archetype_3
33	HLA-DMB	3.19638	Archetype_3
34	CDH1	3.18853	Archetype_3
35	IL2RG	3.10314	Archetype_3
36	LCP2	3.10168	Archetype_3
37	ATF3	3.07879	Archetype_3
38	LMNA	3.06644	Archetype_3
39	TRBC1	3.04312	Archetype_3
40	NR4A1	3.03192	Archetype_3
41	OAS2	3.01899	Archetype_3
42	NKG7	3.01276	Archetype_3
43	ADCYAP1	3.01078	Archetype_3
44	PRDM1	2.99067	Archetype_3
45	HLA-E	2.95178	Archetype_3
46	GBP4	2.92104	Archetype_3
47	PLAU	2.90475	Archetype_3
48	PTMA	2.86826	Archetype_3
49	ETV7	2.86379	Archetype_3
50	HLA-DQA1	2.84316	Archetype_3
51	KLF4	2.79332	Archetype_3
52	SFMBT2	2.77483	Archetype_3
53	DCT	2.74506	Archetype_3
54	CYR61	2.68531	Archetype_3
55	HLF	2.66507	Archetype_3
56	MIR222HG	2.65758	Archetype_3
57	ACTB	2.636	Archetype_3
58	CDH2	2.59194	Archetype_3
59	TYROBP	2.5721	Archetype_3
60	CDH12	2.55873	Archetype_3
61	TMPRSS13	2.5496	Archetype_3
62	TPSAB1	2.52864	Archetype_3
63	MCL1	2.51053	Archetype_3
64	ZNF454	2.50805	Archetype_3
65	REEP1	2.5077	Archetype_3
66	RCAN2	2.48438	Archetype_3
67	CXCL12	2.47895	Archetype_3
68	IFI44L	2.44699	Archetype_3
69	MS4A7	2.4305	Archetype_3
70	GBP3	2.42832	Archetype_3
71	GSG1	2.40958	Archetype_3
72	EMP1	2.39678	Archetype_3
73	TTR	2.38748	Archetype_3
74	CAPZA1	2.38382	Archetype_3
75	ARAP2	2.3731	Archetype_3
76	NPL	2.29147	Archetype_3
77	PINLYP	2.28927	Archetype_3
78	GBP7	2.26631	Archetype_3
79	XAF1	2.26215	Archetype_3
80	TNFRSF9	2.25018	Archetype_3
81	EGR4	2.23482	Archetype_3
82	MYADM	2.23438	Archetype_3
83	PPP1R12B	2.18445	Archetype_3
84	IL18BP	2.17428	Archetype_3
85	MORF4L1	2.16268	Archetype_3
86	NOX4	2.14383	Archetype_3
87	STAT1	2.13582	Archetype_3
88	GCH1	2.08622	Archetype_3
89	CABP7	2.06979	Archetype_3
90	SOHLH2	2.04853	Archetype_3
91	LINC01443	2.04686	Archetype_3
92	SPINT1	2.04133	Archetype_3
93	ZFP36	2.0333	Archetype_3
94	PABPC1	2.01653	Archetype_3
95	INPP5D	1.98962	Archetype_3
96	NPVF	1.96631	Archetype_3
97	CARD16	1.94979	Archetype_3
98	GEM	1.94459	Archetype_3
99	EHD4	1.944	Archetype_3
100	IDO1	1.93972	Archetype_3
101	DDX5	1.93216	Archetype_3
102	DKK3	1.9089	Archetype_3
103	PDE8B	1.90481	Archetype_3
104	IKZF2	1.90266	Archetype_3
105	TENM2	1.90204	Archetype_3
106	ZFP91-CNTF	1.90025	Archetype_3
107	LAG3	1.90009	Archetype_3
108	ERAP2	1.8957	Archetype_3
109	PELI1	1.89142	Archetype_3
110	GZMK	1.86873	Archetype_3
111	LACC1	1.86002	Archetype_3
112	ACSS3	1.85643	Archetype_3
113	LAPTM5	1.84953	Archetype_3
114	EGR3	1.84352	Archetype_3
115	CDKN2B	1.83443	Archetype_3
116	KIAA1683	1.83127	Archetype_3
117	PPP1R10	1.82165	Archetype_3
118	LIF	1.81969	Archetype_3
119	AC145110.1	1.8073	Archetype_3
120	CD274	1.80711	Archetype_3
121	GPR42	1.80264	Archetype_3
122	SLC25A33	1.79537	Archetype_3
123	UBD	1.78576	Archetype_3
124	HSPA4L	1.78493	Archetype_3
125	H3F3B	1.78011	Archetype_3
126	EGR2	1.77456	Archetype_3
127	CD3G	1.77317	Archetype_3
128	SERPINE1	1.76356	Archetype_3
129	C11ORF96	1.75677	Archetype_3
130	MFSD4A	1.75392	Archetype_3
131	YBX1	1.74055	Archetype_3
132	CD37	1.73547	Archetype_3
133	CAPN3	1.71943	Archetype_3
134	SSH1	1.71482	Archetype_3
135	FAM111A	1.71396	Archetype_3
136	TRIB1	1.70134	Archetype_3
137	ZNF154	1.69122	Archetype_3
138	GLYCTK	1.68594	Archetype_3
139	DUSP5	1.68173	Archetype_3
140	MLANA	1.67626	Archetype_3
141	AHCYL1	1.66647	Archetype_3
142	CDKN1A	1.65836	Archetype_3
143	IL16	1.65768	Archetype_3
144	PPFIA2	1.65649	Archetype_3
145	CLHC1	1.63835	Archetype_3
146	TSTD1	1.63649	Archetype_3
147	ZNF23	1.63423	Archetype_3
148	DYNC1I1	1.6306	Archetype_3
149	CCL3	1.62544	Archetype_3
150	DUSP6	1.62046	Archetype_3
151	TRIB3	1.6144	Archetype_3
152	SPATA13	1.61431	Archetype_3
153	VASH1	1.61337	Archetype_3
154	CCL5	1.60263	Archetype_3
155	TIGIT	1.59363	Archetype_3
156	LDLR	1.58675	Archetype_3
157	MAFF	1.58109	Archetype_3
158	SSUH2	1.56201	Archetype_3
159	NGRN	1.56004	Archetype_3
160	AP4B1	1.54902	Archetype_3
161	MYO5C	1.54562	Archetype_3
162	WAS	1.54523	Archetype_3
163	SDCBP	1.53802	Archetype_3
164	IGHM	1.53688	Archetype_3
165	CECR1	1.53668	Archetype_3
166	CEBPB	1.53653	Archetype_3
167	WIF1	1.53216	Archetype_3
168	EFNB2	1.53169	Archetype_3
169	HLA-DRA	1.52711	Archetype_3
170	GPR183	1.52583	Archetype_3
171	MYEOV	1.52324	Archetype_3
172	GATA2	1.51876	Archetype_3
173	USP2	1.5185	Archetype_3
174	ZNF367	1.51542	Archetype_3
175	SERF2	1.51021	Archetype_3
176	CITED1	1.50827	Archetype_3
177	GOLGA8A	1.5033	Archetype_3
178	PTN	1.49954	Archetype_3
179	FCER1G	1.49631	Archetype_3
180	FAM231D	1.49432	Archetype_3
181	IFIT2	1.49045	Archetype_3
182	JUND	1.48929	Archetype_3
183	ETV4	1.48753	Archetype_3
184	IL10RA	1.48316	Archetype_3
185	PCDHGB4	1.48146	Archetype_3
186	CYFIP2	1.48056	Archetype_3
187	IL32	1.47098	Archetype_3
188	TIGD3	1.46809	Archetype_3
189	SLC43A2	1.46599	Archetype_3
190	SAMD9	1.46495	Archetype_3
191	CCND1	1.46311	Archetype_3
192	TUBA4A	1.46179	Archetype_3
193	TRAF3IP3	1.45826	Archetype_3
194	NBPF9	1.45539	Archetype_3
195	FRMD3	1.45414	Archetype_3
196	KIAA0040	1.45299	Archetype_3
197	MAP10	1.44705	Archetype_3
198	HIST2H2AA4	1.44616	Archetype_3
199	LFNG	1.44543	Archetype_3
200	PRKX	1.44301	Archetype_3
201	PMEL	1.44139	Archetype_3
202	TNFSF13B	1.4404	Archetype_3
203	RFTN1	1.4397	Archetype_3
204	IL33	1.43555	Archetype_3
205	SLC6A1	1.42896	Archetype_3
206	SLC7A8	1.41574	Archetype_3
207	PIK3R3	1.41498	Archetype_3
208	SELM	1.41321	Archetype_3
209	ICA1	1.41266	Archetype_3
210	IQGAP1	1.41243	Archetype_3
211	C17ORF107	1.40779	Archetype_3
212	VMP1	1.39778	Archetype_3
213	LRRC69	1.39612	Archetype_3
214	NT5DC1	1.39578	Archetype_3
215	CXCL3	1.37663	Archetype_3
216	CASZ1	1.37369	Archetype_3
217	SPOCK2	1.371	Archetype_3
218	ZNF254	1.36964	Archetype_3
219	ARL6IP1	1.36302	Archetype_3
220	DNAJA1	1.36154	Archetype_3
221	GPR3	1.35888	Archetype_3
222	COL22A1	1.35833	Archetype_3
223	LGALS9	1.35607	Archetype_3
224	ULK4	1.35431	Archetype_3
225	ZNF106	1.35229	Archetype_3
226	TCF4	1.35193	Archetype_3
227	GNS	1.34946	Archetype_3
228	RNASE1	1.34837	Archetype_3
229	GZMA	1.34483	Archetype_3
230	SLC46A3	1.33792	Archetype_3
231	OSBPL3	1.33177	Archetype_3
232	NR4A2	1.32813	Archetype_3
233	STOML1	1.32802	Archetype_3
234	AGAP6	1.32754	Archetype_3
235	LST1	1.31977	Archetype_3
236	FAM124A	1.31862	Archetype_3
237	GIMAP4	1.31639	Archetype_3
238	LTF	1.31225	Archetype_3
239	TMEM236	1.30484	Archetype_3
240	CCR5	1.30284	Archetype_3
241	ZFP57	1.30084	Archetype_3
242	LINC00475	1.29352	Archetype_3
243	TAGAP	1.29033	Archetype_3
244	OMG	1.28716	Archetype_3
245	ARPIN	1.28496	Archetype_3
246	HNRNPC	1.2841	Archetype_3
247	RNF182	1.28327	Archetype_3
248	AGBL2	1.28085	Archetype_3
249	ZNF738	1.27748	Archetype_3
250	PKD2	1.2774	Archetype_3
251	ATP1A1	1.274	Archetype_3
252	SERPINB8	1.27326	Archetype_3
253	SERTAD1	1.27137	Archetype_3
254	EFEMP1	1.26907	Archetype_3
255	BTG2	1.26492	Archetype_3
256	RASSF5	1.26453	Archetype_3
257	HMGB1	1.26168	Archetype_3
258	KLF6	1.26007	Archetype_3
259	SLC17A9	1.25701	Archetype_3
260	FOXJ1	1.25558	Archetype_3
261	RNF145	1.25172	Archetype_3
262	GPR137B	1.25068	Archetype_3
263	ARHGAP9	1.24943	Archetype_3
264	FRMD4B	1.24637	Archetype_3
265	HECTD1	1.24176	Archetype_3
266	SEMA4A	1.24101	Archetype_3
267	LILRB5	1.2379	Archetype_3
268	SLFN11	1.23573	Archetype_3
269	CTGF	1.23564	Archetype_3
270	CXCL2	1.23364	Archetype_3
271	DEF6	1.23254	Archetype_3
272	PRKAR1A	1.22987	Archetype_3
273	KB-1410C5.5	1.22694	Archetype_3
274	PSTPIP1	1.22692	Archetype_3
275	NGFR	1.2234	Archetype_3
276	IRX1	1.2205	Archetype_3
277	PDSS1	1.2193	Archetype_3
278	LTB	1.21924	Archetype_3
279	LINC01465	1.21778	Archetype_3
280	MEX3B	1.20829	Archetype_3
281	MIDN	1.20753	Archetype_3
282	CA13	1.20707	Archetype_3
283	HNRNPF	1.20348	Archetype_3
284	HAVCR2	1.20077	Archetype_3
285	ULBP1	1.19785	Archetype_3
286	IER3	1.19767	Archetype_3
287	SLC38A2	1.19622	Archetype_3
288	PHKA1	1.19408	Archetype_3
289	HCLS1	1.19097	Archetype_3
290	IGFBP4	1.18898	Archetype_3
291	GATA6	1.18825	Archetype_3
292	MMAA	1.18634	Archetype_3
293	CSDE1	1.18464	Archetype_3
294	KLHL25	1.18347	Archetype_3
295	AKAP13	1.17895	Archetype_3
296	PTP4A1	1.17693	Archetype_3
297	OSBPL9	1.17628	Archetype_3
298	CHAF1A	1.17429	Archetype_3
299	TLR2	1.17023	Archetype_3
300	CYSLTR2	1.16777	Archetype_3
301	CDC42	1.16387	Archetype_3
302	RRAD	1.16344	Archetype_3
303	FOXO6	1.1611	Archetype_3
304	CCDC169	1.16009	Archetype_3
305	GBP5	1.15882	Archetype_3
306	TRDMT1	1.15159	Archetype_3
307	EXO5	1.14564	Archetype_3
308	NCF1	1.14242	Archetype_3
309	PSRC1	1.14156	Archetype_3
310	ANXA2	1.14102	Archetype_3
311	DXO	1.14047	Archetype_3
312	GZF1	1.13956	Archetype_3
313	PNRC1	1.13865	Archetype_3
314	CLIC2	1.13587	Archetype_3
315	COL3A1	1.13581	Archetype_3
316	LLGL2	1.13533	Archetype_3
317	LTBP1	1.13177	Archetype_3
318	ZNF155	1.12726	Archetype_3
319	FAM84A	1.12521	Archetype_3
320	PDIA3	1.12451	Archetype_3
321	HNRNPA1	1.12315	Archetype_3
322	SLFN12	1.11657	Archetype_3
323	KCNF1	1.11585	Archetype_3
324	FAM53C	1.11392	Archetype_3
325	RFX3	1.11294	Archetype_3
326	ACSL5	1.11264	Archetype_3
327	KIT	1.11142	Archetype_3
328	BRD2	1.11039	Archetype_3
329	BTBD19	1.10787	Archetype_3
330	LINC01266	1.10592	Archetype_3
331	LCK	1.10541	Archetype_3
332	DDX60L	1.10432	Archetype_3
333	IFI27	1.10387	Archetype_3
334	BICC1	1.1017	Archetype_3
335	PDE6H	1.10107	Archetype_3
336	ADAM19	1.09818	Archetype_3
337	PTCHD4	1.09667	Archetype_3
338	COL4A5	1.09595	Archetype_3
339	DDX17	1.09497	Archetype_3
340	C2CD4C	1.08689	Archetype_3
341	BST2	1.08485	Archetype_3
342	POLR3G	1.08356	Archetype_3
343	FSTL4	1.07921	Archetype_3
344	DOT1L	1.07653	Archetype_3
345	PFKFB3	1.07647	Archetype_3
346	PTGS1	1.07644	Archetype_3
347	TIGD5	1.07583	Archetype_3
348	GOLGA6L9	1.07526	Archetype_3
349	RGPD6	1.07339	Archetype_3
350	SLC35E2	1.07233	Archetype_3
351	GDF15	1.07233	Archetype_3
352	ERVMER34-1	1.07031	Archetype_3
353	VCAM1	1.06632	Archetype_3
354	COL6A3	1.06587	Archetype_3
355	INTS6L	1.06499	Archetype_3
356	HLA-F	1.06485	Archetype_3
357	TFAP2A	1.06457	Archetype_3
358	MALAT1	1.06264	Archetype_3
359	KLF2	1.06203	Archetype_3
360	STAB1	1.06075	Archetype_3
361	SPON2	1.05675	Archetype_3
362	TNFSF9	1.05642	Archetype_3
363	POU2F2	1.05621	Archetype_3
364	SFRP4	1.05197	Archetype_3
365	SQRDL	1.05135	Archetype_3
366	FAM26F	1.04789	Archetype_3
367	AC144831.1	1.04542	Archetype_3
368	SORD	1.04375	Archetype_3
369	PFN1	1.04194	Archetype_3
370	NPTX1	1.04086	Archetype_3
371	GS1-259H13.2	1.04067	Archetype_3
372	PALM2	1.03735	Archetype_3
373	CTSW	1.03509	Archetype_3
374	ZBTB5	1.03349	Archetype_3
375	CLCF1	1.01968	Archetype_3
376	RECQL4	1.01861	Archetype_3
377	NEFH	1.0177	Archetype_3
378	TOB2	1.01665	Archetype_3
379	TDRD3	1.0166	Archetype_3
380	RASSF7	1.0166	Archetype_3
381	PNRC2	1.01348	Archetype_3
382	CP	1.01196	Archetype_3
383	ARHGEF16	1.00923	Archetype_3
384	TMEM182	1.00854	Archetype_3
385	NR4A3	1.00644	Archetype_3
386	PLCH2	1.0051	Archetype_3
387	DUSP26	1.00467	Archetype_3
388	SEPP1	1.00464	Archetype_3
389	GAN	1.00363	Archetype_3
390	CBX4	1.00096	Archetype_3
391	CEP152	1.00088	Archetype_3
392	MITF	0.99225	Archetype_3
393	HHIP	0.9901	Archetype_3
394	KIAA1324L	0.985345	Archetype_3
395	NCKAP1L	0.984995	Archetype_3
396	ADAMTS2	0.984481	Archetype_3
397	RTKN2	0.984277	Archetype_3
398	POLR2A	0.982901	Archetype_3
399	SMARCA2	0.981294	Archetype_3
400	GAB3	0.977576	Archetype_3
401	TUBB4B	0.977104	Archetype_3
402	OLFML3	0.97651	Archetype_3
403	DLX2	0.973527	Archetype_3
404	TET1	0.97196	Archetype_3
405	KIF2C	0.971508	Archetype_3
406	SPTBN1	0.967033	Archetype_3
407	ZNF680	0.965818	Archetype_3
408	CEP57L1	0.964631	Archetype_3
409	TCP11L1	0.961813	Archetype_3
410	DAZAP2	0.96125	Archetype_3
411	PBX1	0.957834	Archetype_3
412	TNFRSF10A	0.957006	Archetype_3
413	IRF8	0.95627	Archetype_3
414	LURAP1L	0.955021	Archetype_3
415	HLA-DMA	0.954971	Archetype_3
416	LONRF1	0.954448	Archetype_3
417	MYCBP2	0.953676	Archetype_3
418	SLC6A17	0.952004	Archetype_3
419	KLF10	0.949277	Archetype_3
420	PTPRC	0.948594	Archetype_3
421	FAM212B	0.948408	Archetype_3
422	CCDC40	0.948353	Archetype_3
423	GPSM2	0.947501	Archetype_3
424	CLCNKB	0.944976	Archetype_3
425	TMEM59	0.944656	Archetype_3
426	ZFAND5	0.943206	Archetype_3
427	IFI16	0.942731	Archetype_3
428	GPR150	0.942563	Archetype_3
429	EWSAT1	0.939752	Archetype_3
430	LITAF	0.939491	Archetype_3
431	RRM2B	0.938827	Archetype_3
432	ARF4	0.935928	Archetype_3
433	SLC12A5	0.934177	Archetype_3
434	NFKBIA	0.932557	Archetype_3
435	PDE4D	0.931405	Archetype_3
436	PRDX1	0.931375	Archetype_3
437	TRMT112	0.930175	Archetype_3
438	SAMSN1	0.928587	Archetype_3
439	TTYH3	0.925877	Archetype_3
440	CBX8	0.924537	Archetype_3
441	EDNRB	0.924514	Archetype_3
442	SIRT1	0.924366	Archetype_3
443	CHAC1	0.92211	Archetype_3
444	IGSF6	0.919478	Archetype_3
445	ARHGAP30	0.919183	Archetype_3
446	FBXW2	0.914253	Archetype_3
447	LILRA4	0.913334	Archetype_3
448	SURF6	0.912091	Archetype_3
449	SLC22A23	0.911056	Archetype_3
450	WLS	0.909235	Archetype_3
451	SLC22A4	0.908835	Archetype_3
452	SLC18A2	0.908665	Archetype_3
453	SFPQ	0.905178	Archetype_3
454	ZNF565	0.904575	Archetype_3
455	CD4	0.898276	Archetype_3
456	SPHAR	0.896528	Archetype_3
457	BTN3A1	0.89501	Archetype_3
458	PIK3CA	0.893051	Archetype_3
459	DCN	0.892268	Archetype_3
460	AEN	0.889751	Archetype_3
461	CARD10	0.889249	Archetype_3
462	WHAMM	0.888842	Archetype_3
463	UCP2	0.887671	Archetype_3
464	APOL3	0.886445	Archetype_3
465	COL11A1	0.885876	Archetype_3
466	NKD2	0.88479	Archetype_3
467	WSB1	0.883434	Archetype_3
468	SORT1	0.881988	Archetype_3
469	ZNF547	0.881858	Archetype_3
470	ANXA5	0.881827	Archetype_3
471	ZBTB48	0.876305	Archetype_3
472	WDR76	0.876135	Archetype_3
473	ZNF700	0.875092	Archetype_3
474	CREB3L1	0.874594	Archetype_3
475	GBP1	0.870763	Archetype_3
476	SLC16A6	0.870277	Archetype_3
477	PTPRN2	0.868525	Archetype_3
478	CENPK	0.868451	Archetype_3
479	SEP15	0.868394	Archetype_3
480	BRCA2	0.868271	Archetype_3
481	BSG	0.867529	Archetype_3
482	MARCKSL1	0.864875	Archetype_3
483	UBA7	0.864391	Archetype_3
484	PALD1	0.862787	Archetype_3
485	ZNF81	0.862755	Archetype_3
486	CD2	0.862372	Archetype_3
487	PLEKHG4B	0.861411	Archetype_3
488	RSG1	0.857829	Archetype_3
489	PKM	0.857608	Archetype_3
490	CD163	0.856682	Archetype_3
491	MXD1	0.856647	Archetype_3
492	SGK494	0.856599	Archetype_3
493	SDS	0.853703	Archetype_3
494	RAB38	0.852737	Archetype_3
495	RNF11	0.852445	Archetype_3
496	DENND2A	0.852221	Archetype_3
497	WEE1	0.852022	Archetype_3
498	VAV1	0.851897	Archetype_3
499	ITM2B	0.847826	Archetype_3
500	RAB27A	0.847102	Archetype_3
501	DNLZ	0.846992	Archetype_3
502	MIR34A	0.846452	Archetype_3
503	IFITM1	0.846242	Archetype_3
504	C1QC	0.845842	Archetype_3
505	CD27	0.844076	Archetype_3
506	SAMD13	0.84215	Archetype_3
507	SRF	0.842138	Archetype_3
508	SLC24A5	0.841331	Archetype_3
509	L3MBTL3	0.841113	Archetype_3
510	RASD2	0.837353	Archetype_3
511	IFNLR1	0.837281	Archetype_3
512	DNAJA4	0.835404	Archetype_3
513	KBTBD6	0.835248	Archetype_3
514	RASEF	0.834791	Archetype_3
515	LINC01021	0.834567	Archetype_3
516	SHROOM4	0.8303	Archetype_3
517	TEX41	0.829771	Archetype_3
518	CHP1	0.829646	Archetype_3
519	HERC6	0.829473	Archetype_3
520	TMEM59L	0.82838	Archetype_3
521	DCDC1	0.828245	Archetype_3
522	PDE4B	0.827829	Archetype_3
523	C3AR1	0.826293	Archetype_3
524	ARR3	0.826236	Archetype_3
525	PPP1R16B	0.824521	Archetype_3
526	FBXO6	0.824501	Archetype_3
527	RASSF3	0.824454	Archetype_3
528	C15ORF41	0.82444	Archetype_3
529	FBLN7	0.823442	Archetype_3
530	SLITRK2	0.822074	Archetype_3
531	KIAA1217	0.820985	Archetype_3
532	HOXA13	-0.821501	Archetype_3
533	CAND2	-0.822038	Archetype_3
534	ARL3	-0.824368	Archetype_3
535	BORA	-0.825561	Archetype_3
536	KCTD6	-0.826311	Archetype_3
537	GNLY	-0.826748	Archetype_3
538	ARHGAP22	-0.830489	Archetype_3
[truncated: 3,595 more rows]
