# Supplementary material for: Loss of polycomb repressive complex 1 activity and chromosomal instability drive uveal melanoma progression
Source: Nat Commun. 2021 Sep 13;12:5402. doi: 10.1038/s41467-021-25529-z (PMC8438051; doi:10.1038/s41467-021-25529-z)
Supplement: Supplementary file 5 — Supplementary Dataset 3 [file 41467_2021_25529_MOESM5_ESM.zip › Supplementary Data File 3.gmt]

ALONSO_METASTASIS_DN	> Down-regulated genes in melanoma tumors that developed metastatic disease compared to primary melanoma that did not.	AKAP13	BCL2L10	CCBP2	CDH10	CX3CL1	CYP19A1	CYP7B1	EDN2	EPS15	FOXO1	GIMAP6	IDS	IFI44L	LFNG	LOC148145	LRRC2	NTF4	OLIG2	PAPPA	PCDH9	REST	RGPD1	SECISBP2	TCOF1	TOB2	WNT2
ALONSO_METASTASIS_EMT_DN	> EMT (epithelial-mesenchymal transition) genes down-regulated genes in melanoma tumous that developed metastatic disease compared to primary melanoma that did not.	CDH10	EDN2	PAPPA	PCDH9	WNT2
ALONSO_METASTASIS_EMT_UP	> EMT (epithelial-mesenchymal transition) genes up-regulated genes in melanoma tumous that developed metastatic disease compared to primary melanoma that did not.	ANLN	APLP2	CD63	CDH2	CLIC4	CTSB	CX3CR1	DSG2	EDNRB	EMP1	ENC1	ENOPH1	FGG	FZD1	HMMR	ITGAV	LUM	MFAP1	MMP2	PFN1	PRKCA	RAB1A	RAN	RRAGA	SDCBP	SEPP1	SERPINA3	SMARCA1	SPA17	SPARC	TUBA1A	TUBA3C	TUBA3D	TUBA4A	TUBB3	VCAN
ALONSO_METASTASIS_NEURAL_UP	> Neural-related genes up-regulated in melanoma tumors that developed metastases compared to primary melanoma that did not.	AKT1S1	APLP2	CD63	CHN1	EMP1	ENC1	ENOPH1	KIT	MAGEA6	MAL	MITF	PDGFRA	PMP22	PTPRZ1	S100A10	SDCBP	SEPP1	SETX
ALONSO_METASTASIS_UP	> Up-regulated genes in melanoma tumous that developed metastatic disease compared to primary melanoma that did not.	ACADM	ACSL3	ADK	ADSL	AK4	AKR7A2	AKT1S1	ALDH1A2	ANLN	ANO6	APEX1	APLP2	ARID5B	ASH2L	ATL3	ATP5L2	ATP6V0B	ATP6V0D1	BCCIP	BRK1	BTF3	BZW1	C11orf10	C14orf142	C1orf212	C22orf32	C2orf28	C7orf42	CA9	CASP5	CAV1	CBFB	CCT5	CCT6P1	CD63	CDC5L	CDH2	CDKN1A	CDYL	CGA	CHCHD1	CHCHD2	CKS1B	CLIC4	COX6B1	COX8A	CTSB	CX3CR1	CXCL12	CYC1	DAD1	DCAF13	DCK	DHRS11	DSG2	DUSP12	EDNRB	EIF1B	EIF3H	EIF5	EMP1	ENC1	ENO1	ENOPH1	EPB41L3	EXOC2	FAIM	FAM114A1	FGG	FHL1	FZD1	GABARAP	GGH	GHITM	GLO1	GNG12	GOLT1A	GRB2	GSTA4	GTF2H2	HBXIP	HIBADH	HIST1H3D	HIST1H4B	HIST1H4C	HMMR	HSPA8	HSPB1	IDE	IFITM2	IGFBP1	IL1RL1	ITGAV	KIAA1279	KIF11	KLF10	LAPTM4A	LHFPL2	LIPA	LRPAP1	LUM	MAGEA6	MAL	MAP4K3	MAPRE1	MDH1	MDM2	METTL13	MFAP1	MMADHC	MMGT1	MMP2	MRPL15	MRPL37	MRPS22	MYB	NCOA4	NDUFAB1	NDUFB11	NDUFB3	NHP2	NME2	NPC2	PAICS	PCID2	PDE5A	PFKM	PFN1	PLA2G16	PMM1	PMP22	POLR3K	PPP1R3C	PPP1R8	PPP2CB	PPP2R5C	PRDX5	PRKAR1A	PRKCA	PTPRZ1	RAB1A	RABAC1	RAN	RBM4	RCBTB2	RNASE4	RPL10A	RPL35A	RPS10	RRAGA	S100A10	SCD	SDCBP	SDHD	SEMA5A	SEPP1	SERINC2	SERPINA3	SET	SHB	SKP1	SLC25A17	SLC25A33	SLC30A6	SLC38A9	SMARCA1	SPA17	SPARC	SPCS1	SRI	STK24	TCEB1	TDG	TGFBR2	TIMM10	TMBIM4	TMCO1	TMEM199	TMEM50B	TMEM9B	TP53I3	TUBA1A	TUBA3C	TUBA3D	TUBA4A	TUBB3	TXNRD1	UBE2D2	UBL5	VBP1	VCAN	VDAC1	VKORC1	WBP5	WEE1	XRCC5	YWHAQ	ZNHIT3
EHLERS_ANEUPLOIDY_DN	> Down-regulated genes in the expression signature of aneuploidy in uveal melanoma tumors: low vs high aneuploidy.	AGPAT6	ANO6	CA14	CNIH4	FZD9	GABRB3	GMPR	LY6E	NCS1	PRELP	PTRH2	RNF144A
EHLERS_ANEUPLOIDY_UP	> Up-regulated genes in the expression signature of aneuploidy in uveal melanoma tumors: low vs high aneuploidy.	ALDH3A2	ALOX5AP	ATR	BCL2L2	CAST	CCP110	CGRRF1	CLK4	COX6A2	CWC27	EEF1A1	ERMAP	EXTL2	FAM129A	FBXO33	FERMT2	FKBP3	FNDC3A	GLTSCR2	H2AFY2	HAUS4	HDGFRP3	ID2	MBNL1	MRPS25	NEK1	PDGFD	PHTF2	PNMA1	PTEN	PTPRN2	RABGGTB	RASIP1	RHOC	RPF2	RPL9	RWDD2B	SCAF11	SPG20	TMEM47	TUBGCP3
LEE_NEURAL_CREST_STEM_CELL_UP	LEE_NEURAL_CREST_STEM_CELL_UP	AKR1C1	ALCAM	ANXA1	AP1S2	ARHGDIA	ARL6IP5	ATP1A2	BCHE	BGN	BMP5	C3ORF52	C9ORF95	CDH1	CDH19	CDH6	CEBPD	CELF3	CHGA	CHN2	CNR1	COBLL1	COL14A1	COL1A2	COL3A1	COMMD9	CRABP1	CRABP2	CRYZ	CYP26A1	DACT1	DCN	DCX	DLC1	DNAJC1	DPYD	EDNRA	EEF1A2	ELK3	ENC1	ERBB3	FAM89B	FAP	FST	GAP43	GNRH1	GPR126	GRN	GSN	GYPC	HAPLN1	HMGA1	HOXA2	HOXB2	IFI16	IGFBP5	IGFBP7	INA	ITGA4	KBTBD10	KCNK5	KCNN2	KIAA0090	L1CAM	L1TD1	LAMB1	LDLRAP1	LGALS1	LIN28A	LITAF	LPAR6	LRRN3	LUM	LZTS1	MDFI	MEF2C	MITF	MOXD1	MSTN	MSX1	NAGK	NEFL	NEFM	NFASC	NGFR	NHLH1	NHLH2	NNAT	NPR3	NR2F1	NR2F2	NRIP1	NRP2	NRXN1	PAX3	PCBP4	PCDH8	PDGFRA	PHLDA1	PHOX2B	PITX2	PMP22	PODXL	POSTN	POU4F1	QPRT	RASL12	RBP1	RHOB	ROR1	RRBP1	RUNX1T1	S100A10	S100A11	SCG3	SCN3A	SCRG1	SEMA3C	SERPINB9	SGCD	SH3BGRL3	SHC1	SLC17A6	SLIT1	SLN	SNAI2	SNAP25	SORBS1	SOX10	SPP1	SST	ST18	ST7	STMN2	STMN4	STRA6	TAGLN3	TFAP2A	TFAP2B	TGFBI	TMEM204	TNNC2	TRIL	TRIM62	XIST	ZCCHC24	ZEB2
LEE_NEURAL_CREST_STEM_CELL_DN	LEE_NEURAL_CREST_STEM_CELL_DN	AGPAT4	ARL4C	BCL2	BEGAIN	BMP7	BTG3	C14ORF159	C1ORF61	CA2	CAPN6	CD46	CD82	CD9	CEP290	CHRDL1	CNTNAP2	COCH	COL4A5	COL4A6	COL9A3	CREB5	CROT	CXCR7	DDB2	DLK1	DMD	DOCK3	DSCR6	DSP	DTNA	DUSP6	EFEMP1	EFNA1	EMX2	ENPP4	EPHA2	ETV5	F3	FABP7	FAM107A	FAM70A	FBN2	FEZF2	FGF17	FGF8	FJX1	FLJ13197	FOS	FOXG1	FUT8	FUT9	FZD5	GALNT12	GAS6	GATM	GDF15	GRAMD1C	HAUS6	HDC	HLA-B	HLA-C	HSPA4L	HTR2C	HTRA1	IGFBP3	KIAA0754	LGI1	LGR5	LHX2	LZTFL1	MAFF	MFAP3L	MPPED2	MTUS1	NACA	NAV3	NELL2	NOS2	NOTCH1	NPY2R	PALLD	PDLIM5	PLAGL1	PLEKHB1	PLK2	PMAIP1	PROM1	PRR16	PRSS23	PSTPIP2	QKI	SAT1	SIX3	SLC1A4	SLIT2	SMS	SORBS2	SOX3	SPG20	SPON1	SPRY1	SPRY2	SYNE2	TCEB1	TKTL1	TNFRSF10B	TP53TG1	TRIM22	TRIM24	TTYH1	WASF1	WIF1	WNT5B	ZBBX	ZIC1	ZMAT3	ZMYM2	ZNF236
GO_NEURAL_CREST_CELL_DIFFERENTIATION	GO_NEURAL_CREST_CELL_DIFFERENTIATION	ACVR1	ALDH1A2	BMPR1A	CORO1C	CYP26C1	EDN1	EDN3	EDNRA	EDNRB	EFNB1	ERBB4	FGF19	FOLR1	FOXC1	FOXC2	FRZB	GBX2	GDNF	GSC	HAND2	HES1	HIF1A	HTR2B	ISL1	JAG1	KITLG	LAMA5	LEF1	LRP6	MAPK1	MAPK3	MEF2C	NRG1	NRP1	NRTN	OVOL2	PHACTR4	PHOX2B	PITX2	RDH10	RET	SEMA3A	SEMA3B	SEMA3C	SEMA3D	SEMA3E	SEMA3F	SEMA3G	SEMA4A	SEMA4B	SEMA4C	SEMA4D	SEMA4F	SEMA4G	SEMA5A	SEMA5B	SEMA6A	SEMA6B	SEMA6C	SEMA6D	SEMA7A	SFRP1	SHH	SMAD4	SMO	SNAI2	SOX10	SOX11	SOX8	SOX9	TBX1	TWIST1	WNT10A	WNT8A	ZEB2
GO_NEURAL_TUBE_DEVELOPMENT	GO_NEURAL_TUBE_DEVELOPMENT	ADM	ALDH1A2	ALX1	AMBRA1	APAF1	ARHGAP35	ARID1A	ARL13B	ATP6AP2	BBS4	BCL10	BMP4	C2CD3	C3ORF54	C6ORF170	CC2D2A	CECR2	CELSR1	CHRD	COBL	CTHRC1	DACT1	DCHS1	DEAF1	DLC1	DVL1	DVL2	DVL3	EN1	EPHA2	FERD3L	FGF8	FKBP8	FOLR1	FOXA1	FOXB1	FUZ	FZD1	FZD2	FZD3	FZD6	GBX2	GDF7	GLI2	GLI3	GLMN	GRHL2	GRHL3	GSC	HES1	HES3	HES5	HIF1A	IFT122	IFT140	IFT172	IFT52	IFT57	INTU	IPMK	ITPK1	KAT2A	KDM2B	KDM6A	KIF20B	LHX2	LIAS	LMO4	LRP6	LUZP1	MED12	MIB1	MKS1	MTHFD1	MTHFD1L	NF1	NODAL	NOG	NOTCH1	NUP133	OVOL2	PAX2	PAX6	PAX7	PFN1	PHACTR4	PHGDH	PKD1	PKD2	PLOD3	PLXNA2	PLXNB2	PRICKLE1	PRKACA	PRKACB	PROX1	PSEN1	PTCH1	PTK7	RALA	RARA	RARG	RPGRIP1L	RPS7	SALL2	SALL4	SCRIB	SDC4	SEC24B	SEMA3C	SEMA4C	SETD2	SFRP1	SFRP2	SHH	SHROOM3	SKI	SMO	SOX11	SOX17	SOX4	SPINT1	SSBP3	ST14	STIL	STK3	STK4	SUFU	T	TCF7	TCTN1	TMED2	TMEM107	TRAF3IP1	TRAF6	TRIM71	TSC1	TSC2	TULP3	TWIST1	VANGL2	VASP	WDR19	WNT1	WNT3A	WNT5A	ZEB2	ZFP36L1	ZNF358
Monosomy_3_Up	Monosomy_3_Up	CITED1	CLIP3	HTR2B	CADM1	KDELR3	TSPYL5	RARRES2	WARS
Monosomy_3_Down	Monosomy_3_Down	PLIN2	ALDH5A1	MTUS1	CHL1	ETV1	COX6A2	ETS1	SSUH2	FZD6	H1FX	HCG4	ID2	IL12RB2	IL1RAP	AHCYL2	COBLL1	LPIN1	MSC	NR1D2	SLC6A15	PDE3A	PDE4B	PHLDA1	PLXNB1	PPP1R3C	CAVIN1	RAF1	ROBO1	SETMAR	SPP1	TFAP2A	TIMP3
Castle2	Castle2	CDH1	ECM1	HTR2B	RAB31
Castle1	Castle1	EIF1B	FXR1	ID2	LMCD1	LTA4H	MTUS1	ROBO1	SATB1
Class1_Onken_v2	Class1_Onken_v2	ABHD6	ABLIM1	ACAA1	SDHAF3	ACP5	ADCY6	ADD3	ADH5	ADRB2	AGPAT2	AHCYL2	AIP	AKR7A2	ALDH1L1	ALDH6A1	ALDH9A1	ANAPC5	AP2M1	APOE	APPL1	ARF4	ARL1	ARL2	ARL8B	ARMCX2	ARPC4	ASAH1	ATG3	ATP11A	ATP11B	ATP13A3	ATP5MG	ATP6V1A	ATXN7	AZGP1	BAG5	BAMBI	BBX	BEX1	BEX4	BFAR	BMI1	BRCC3	BSG	BTG1	C3ORF14	HMCES	C4ORF19	OARD1	PXDC1	ARMT1	C6ORF48	C6ORF62	CADPS2	CAND2	CAPN7	CAPRIN1	CARTPT	CAV1	CAV2	CBX7	CCDC28A	CCDC51	CCNB1IP1	CCND1	CCNG2	NOCT	CD200	CD44	CD83	CDH19	CDK2	CDV3	CEP57	CETN2	CGGBP1	CHMP2B	CIRBP	CMTM6	CNBP	CNN3	COBLL1	COPA	COX6A2	COX7A2L	CPN1	CPS1	CRBN	CREBL2	CREG1	CRTAP	CSDE1	CSGALNACT1	CSNK2A2	CTDSP2	CTH	CTNNB1	CTNNBIP1	CTSF	CUTA	CXADR	NSG1	DAB2	DAG1	DALRD3	DAZAP2	DBP	DCT	DDOST	DDX3X	DEGS1	DFFA	TEX41	DLC1	DLG1	DMD	DNAJA2	DNAJC4	DPP6	DPY19L2P2	DPYSL2	DSTN	DUSP22	DUSP3	DVL3	DYNC2H1	ECSIT	EDNRB	EFEMP2	EIF1AX	EIF1B	EIF2B5	EIF2D	EIF3G	EIF3L	EIF4A2	EIF4B	EIF4G1	EMCN	ENPP2	ENTPD1	ENTPD6	EPM2A	ERBB3	ERC1	ERP29	ETHE1	ETV1	ETV5	FAHD2A	FAM129A	FAM184A	FAM3C	FAM86B1	FARS2	FBL	FDFT1	FHL2	FSTL3	FXR1	FYCO1	FYN	FZD6	GABARAPL1	GALC	GAPDHS	GAS1	GCA	GLB1	GLCE	GLUL	GMDS	GMPR2	GMPS	GNAI1	GNAS	GNB1	GNG11	GOLGA4	GORASP1	GPD1L	GPR153	GPR161	GPR37	GSTM1	GSTM2	GSTM3	GSTP1	GTPBP8	GYG2	GYPC	H1FX	H2AFZ	HADHA	HAUS4	HBB	HDAC9	HEMK1	HFE	HIST1H1C	HIST1H2AC	HLTF	HNMT	HNRNPDL	HRASLS	HSD17B8	HSP90AB1	HSPA2	HSPD1	HYAL2	ID2	ID4	IFT57	IL11RA	IL12RB2	IMPDH2	ING3	IP6K1	IPO5	NMRK2	ITM2A	ITPKB	JAM3	KANK2	KAT2B	KCNE4	KCNS3	KDM5B	KDM6A	KIAA0485	KIAA0895	KIF3A	KIN	KLF11	KLF5	KLHDC3	KLHL21	KLHL24	KPNA4	LAMA4	LAMB2	LAMP1	LARS2	LETMD1	LMCD1	LPAR6	LPIN1	LRRC1	LRRC8D	LSG1	LSM3	LSM5	LTA4H	LYRM4	LZTFL1	M6PR	MAGEH1	MANSC1	MAPRE1	MARCKS	MASP1	MATN2	MBD4	MBNL1	MBNL2	MBTPS1	MCAM	MCM2	MED21	MEST	MFAP2	OGA	MID2	RIOX2	MLF1	MPPED2	MRPS18B	MTMR14	MTUS1	MZT2B	NAA50	NAP1L1	NAP1L2	NARS2	NCKIPSD	NDN	NDUFAF3	NDUFB4	NDUFB5	NEDD9	NEK4	NFE2L1	NFIB	NFYC	NIPSNAP1	NKTR	NMD3	NMT2	NOL7	NONO	NPM1	NR4A3	NRIP1	NRP2	NT5DC2	NUDT21	OSBPL10	OSBPL2	PALLD	PARL	PBX1	PCLO	PCNP	PCOLCE2	PDCD10	PDCD4	PDE4B	PDE4D	PDGFC	PDGFD	PDHB	PEG10	PEPD	PEX5	PEX6	PGD	PHLDA1	PIK3CA	PIK3R1	PIK3R4	PIWIL1	PLA1A	PLIN2	PLOD2	PLSCR1	PLSCR4	PMEL	PMM1	PMP22	POLR1D	POSTN	PPP1R3C	PPP2R5D	PRCP	PREPL	PRKACB	PRKAR1A	PRKCH	PRKCI	PRPF4	PSD3	PTEN	PTP4A1	PTP4A2	HACD3	HACD2	QARS	RAB11FIP1	RAB17	RAB4A	RAB6B	RAB7A	RABGAP1L	RABGGTB	RAF1	RARB	RHOA	RHOBTB3	RIOK3	RMND5A	RNASE4	RNF13	RNF7	ROBO1	ROPN1B	RPL10A	RPL11	RPL13	RPL14	RPL15	RPL18A	RPL22	RPL23	RPL24	RPL28	RPL29	RPL3	RPL31	RPL32	RPL35A	RPL36AL	RPL5	RPS10P5	RPS14P3	RPS27A	RPS5	RPS8	RPS9	RPSA	RRAGD	RSL1D1	RSL24D1	RYBP	RYR1	SAMM50	SATB1	SCAMP1	SCAP	SCARB2	SDC4	SEC11A	SEC14L5	SEC62	SECISBP2L	SEMA6A	SERBP1	SERP1	SERPINB6	SERPINB9	SERPINI1	SETD2	SIK1	SIRPA	SLC16A1	SLC25A36	SLC25A38	SLC25A6	SLC35A3	SLC35A5	SLC35D2	SLC39A6	SLC3A1	SLC41A3	SLC6A15	SLC7A8	SLC9A3R1	SMARCA1	SMARCC1	SNAP23	SNCA	SNRK	SOBP	SORBS1	SOS2	SOX9	SPAG16	SPIN1	SPP1	SPRY1	SPRY2	SS18	SSBP2	ST13	ST3GAL6	SYBU	SYNM	TBL1XR1	TBX2	TDRD3	TESK1	TFAP2A	TGOLN2	TIMP3	TIPARP	TJP1	TJP2	TKT	TLR1	TLR4	TMEFF1	TMEM47	TMEM97	TOM1L1	TOMM20	TOMM70	TOP2B	TOX4	TPP1	TRAK1	TRIP6	TSPAN14	TSPAN6	TSPYL1	TUBB4A	TUSC3	TWF1	TXNIP	TYR	UBL3	UBXN7	UMPS	UQCRC1	USP4	USP46	VAMP3	VAMP8	VWA5A	WAC	WDR1	CFAP44	WWP2	XPC	YIPF5	YLPM1	YWHAE	ZBED1	ZBTB20	ZBTB38	ZC3H13	ZDHHC3	ZMAT3	ZNF148	ZNF185	ZNF217	ZNF22	ZNF415	ZNF423	ZNF532	ZNF544	ZNF593	ZNF91	ZSCAN12	ZSCAN18	TWNK	CHMP1B	VPS51	IFT46
Class2_Onken_v2	Class2_Onken_v2	AACS	ABCC1	ABHD3	ABR	ABTB2	ACACB	ACADVL	ACIN1	ACLY	ACSL1	ACTB	ACTN4	ACTR3	ADAM17	ADAM23	ADAMDEC1	ADCY1	ADCY3	ADCY9	ADI1	AGAP1	AHI1	AHNAK2	AK4	AKAP13	AKAP9	ALG13	ALG5	ALK	AMZ2	ANK2	ANKRD10	ANKRD46	ANP32E	ANXA11	ANXA4	AP1G2	AP1S1	APOBEC3G	APOD	APP	APPBP2	ARFGEF1	ARFGEF2	ARHGAP1	ARMC1	ARMC9	ARPC2	ARRB1	ASAP1	ASAP2	ASB9	ASF1A	ASPH	ASS1	ASTN2	ATG14	ATM	ATMIN	ATP10A	ATP2A2	ATP2B1	ATP6V1C1	ATP6V1H	ATP9A	AUH	AUP1	AZIN1	B2M	BAG2	BAIAP2	BASP1	BAZ1A	BAZ1B	BAZ2B	BCOR	BDH2	BICD2	BIN1	BIRC7	BOP1	MPC1	BTAF1	BTN3A3	WBP1L	FAM216A	EMC7	C16ORF45	KNOP1	LDLRAD4	C19ORF66	ODR4	C1QA	C1QB	C1R	C2	C2CD2	TRAPPC13	C8ORF33	C8ORF44	CADM1	CALM1	CALR	CAMSAP2	CAPN2	CAPRIN2	CASP1	CASP8AP2	CBFB	CBR1	MTCL1	CCDC93	CCNA2	CCND2	CD55	CD58	CD74	ADGRE5	CDC16	CDC25B	CDC27	CDC42BPA	CDC42BPB	CDC42EP3	CDH1	CDK1	CDK17	CDK19	CDK2AP1	CDK5R1	CDKN1A	CEBPD	CELF2	CELSR1	CERS2	CERS6	CHCHD7	CHD3	CHD7	CHST3	CIAO1	CITED1	CKS2	CLEC2B	CLIC4	CLINT1	CLIP1	CNIH4	CNOT4	COL18A1	COL1A2	COL4A1	COL6A1	COMT	COPS5	COPS8	COQ2	COTL1	COX6C	CPNE3	CPSF1	CREM	CSPG4	CSPP1	CTPS1	CTSB	CTSC	CTSH	CTSK	CTSS	CTTN	CUX1	CXCR4	ACKR3	CYC1	CYP51A1	DAP	DAPK1	DCAF8	DDX39A	DDX60	DECR1	DENND5A	DERL1	DGAT1	DGCR2	DIAPH2	DLG5	DLGAP5	DLST	DMXL1	DNAJC10	DNAJC13	DNAJC2	DOCK4	DOCK9	DPY19L4	DUSP14	EBAG9	EFHC1	EFR3A	EGR1	EGR3	AGO2	EIF4E2	EIF4G3	ELOVL6	EML3	EMP1	EMP3	ENOSF1	ENY2	ETS2	EXOSC4	EXOSC8	EXT1	FABP3	FABP5	FADS1	FADS3	RETREG1	FAM174B	FAM193A	FAM49B	RMDN1	FAR2	FASN	FASTKD1	FBXL7	FCER1G	FEZ1	FGF13	FGF9	FHL1	FKBP11	FKBP1A	FLNC	FNBP1	FNBP4	FRMD4B	FRY	MRM2	FXYD5	FXYD6	FZD5	FZD7	G6PC3	GALNT7	GATAD1	GBAP1	GCH1	GDF15	GDI1	GEM	GEMIN6	GGNBP2	GLA	GLRX2	GNAS	GNPTAB	GNS	GOLM1	GOLPH3	GPAA1	GPM6B	GPR107	ADGRA3	GPR143	ADGRG1	GREB1	GRINA	GSDMD	GSPT1	GSS	GTF3A	GUSB	H2AFX	HAUS3	HCFC1R1	HCLS1	HDAC1	HDAC4	HERC2	HK2	HLA-B	HLA-C	HLA-DMA	HLA-DPA1	HLA-DPB1	HLA-DRA	HLA-DRB1	HLA-E	HLA-F	HLA-G	HLA-J	HMGB2	HMGXB3	HNRNPA1	HNRNPD	HNRNPDL	RIDA	HSD17B12	HSPB8	HSPH1	HTATIP2	HTRA1	IARS	IDE	IDH2	IER3	IER5	IFFO1	IFI16	IFITM1	IFITM2	IFITM3	IFNGR1	IGF2R	IGFBP7	IMPA1	INPP4B	INTS8	IPO9	IQGAP1	IRAK1	IRF9	ISG15	ITGA6	ITPR2	JAG2	KDM7A	JMJD1C	KCND3	KCTD12	KDELR3	KDR	PUM3	SPIDR	WASHC5	KIAA0232	SHTN1	KIF14	KIT	KPNA2	KPNB1	LACTB2	LAMA5	LAMC1	LAMTOR2	LAP3	LAPTM4B	LAPTM5	LARP1	LDB3	LETM1	LGALS1	LGALS3	LGALS8	LHFPL6	LHFPL2	LINC00342	LOC389906	ADGRL1	LRP1	LRP8	LSM14A	LTBR	LUC7L2	LUC7L3	LY6E	LY96	LYN	LYPLA1	LZTS1	MACF1	MACROD1	MAD1L1	MAN1C1	MAN2A2	MAP2K3	MAP3K12	MAP4K3	7-MAR	MARK3	MBD2	MCM3AP	MCM4	ME1	ME2	MED15	MED7	MEIS2	MET	VCPKMT	MEX3C	MFSD10	MGAT2	MGST2	MICAL1	MINK1	CENPU	MLH3	MMP2	MORC2	MPHOSPH9	MR1	MRPL13	MRPL15	MRPL19	MRPL40	MRPS28	MSL1	MSN	MT1E	MT2A	MTDH	MTERF3	MTFR1	MTR	MTSS1	MTX1	MXRA7	MYO6	MYOF	NACC2	NANS	NASP	NAT10	NBN	NCOA2	NCOR1	NDRG1	NDUFA6	NDUFB8	NEK3	NSMF	NENF	NETO2	NF1	NFATC2IP	NFIL3	NIPA2	NME4	NOTCH2NLA	NOTCH3	CCN3	NOX5	NPAS2	PDXDC2P-NPIPB14P	NPIPB15	NQO1	NR4A2	NRDC	NSMAF	NT5DC3	NT5E	NTAN1	NUCB2	NUDT15	NUMB	NUP88	NUP58	NUSAP1	NXN	OGT	OLFM1	OPN3	ORMDL2	OTUB1	OXCT1	OXR1	P4HA1	P4HA2	PAM	TENT4A	PARP12	PCDH7	PCGF2	PCGF3	PCMT1	PCNA	PDE10A	PDE4A	PDE4DIP	PDLIM1	PDS5A	PDXK	PEA15	PEX2	PFKFB3	PFKP	PFN1	PFN2	PGAM1	PGAP1	PHACTR1	PHF11	PHF20L1	PHF21A	PHLDA2	PIGA	PIK3C2A	PIK3C3	PILRB	PIN4	PITPNC1	PKD1P1	PKD2	PKM	PLEKHF2	PLOD3	PLTP	PLXNC1	PMM2	PNISR	POLA1	POLR2K	POLR3C	POMP	PLPP3	PPIP5K2	PPP1R10	PPP1R12A	PTPA	PRDX4	PRKCA	CAVIN3	PRKDC	PRPF4B	PRRC2C	PRUNE1	PSAP	PSMA3	PSMA7	PSMB1	PSMB9	PSMD14	PSME2	PSME4	PSPC1	PSRC1	PTDSS1	PTGER4	PTGS1	PTK2	PTOV1	PTP4A3	HACD1	PTPN2	PTPRA	PTPRC	PTPRM	PTRH2	PUS7	PXDN	QDPR	RAB2A	RAB31	RABGAP1L	RAD21	RAD54B	RAI14	RALGAPA1	RAP1GAP	RAP1GDS1	RAPGEF4	RARRES3	RB1CC1	RBFOX2	RBM25	RBM28	RBMS1	RCAN1	RCBTB1	RDH11	RDX	RECQL	REEP1	REV3L	RGS20	RGS5	RHOB	RHOT1	RIN3	RNF139	RNF144A	RPGR	RPL17	RPL23AP32	RPL37A	RPS6KA2	RRN3	RUFY2	RUFY3	S100A1	S100A11	S100A13	S100A6	SACS	SAFB2	SAMD4A	SAP30	SAR1B	SCAMP4	SCD	SCO2	SDHA	SEC24D	SEC63	SEL1L3	10-SEP	2-SEP	SERINC5	SETDB1	SFI1	SFPQ	SFXN3	SGCB	SGK1	SGSH	SH3BGRL3	SH3YL1	SHC1	SLC11A2	SLC1A1	SLC1A4	SLC20A1	SLC22A18	SLC23A2	SLC25A13	SLC25A32	SLC35A1	SLC35E3	SLC38A6	SLC39A4	SLC45A2	SLC7A8	SMAD3	SMARCA4	SMARCA5	SMCHD1	SNRNP35	SNRPA1	SNRPG	SNW1	SNX16	SOAT1	SOCS2	SOD2	SORD	SORL1	SOS1	SOX13	SP110	SPARC	SPARCL1	SPAST	SPATA20	SPON2	SPTAN1	SQLE	SREK1	SRSF11	SRSF7	SSX1	STAM	STAT1	STAT6	STK3	STOM	STS	SULT1A1	SUPT16H	SYNCRIP	SYNE2	SYNPO	TACC2	TAF2	TAGLN2	TAPBP	TBC1D1	TBC1D16	TBK1	TBL2	TCEA1	ELOC	TCERG1	TCF12	TDG	TERF1	TFPI2	TGS1	THUMPD2	TIA1	TIMP2	TM2D1	TM9SF2	TMCO1	TMEM164	TMEM165	TMEM168	TMEM214	TMEM38B	TMEM62	TMEM70	TMEM87A	TNFAIP2	TNFAIP8	TNKS2	TNPO1	TOR1AIP1	TPBG	TPD52	TPP2	TPR	TPST2	TRA2A	TRAF3	TRAF5	TRAM1	TRAPPC10	TRBC1	TRIB1	TRIM22	TRIM33	TRIO	TRPV2	TRRAP	TSC22D1	TSPAN31	TSPYL5	TSTA3	TTC28	TTC3	EMC2	TYMP	TYMS	TYROBP	UBE2K	UBE2S	UBE2V2	UBE2W	UBE3A	UBR5	UBXN2B	UBXN4	UFL1	UGGT2	UQCRB	URB1	USP48	VLDLR	VOPP1	VPS13B	VPS28	VSIG10	WARS	WIPF1	WIPI1	WLS	WSB1	WWC3	WWP1	WWTR1	YTHDF3	YWHAZ	ZBTB10	ZC3H11A	ZC3H7A	ZDHHC11	ZEB2	ZFP36L2	ZHX3	ZMYND8	ZNF267	ZNF410	ZNF451	ZNF623	ZNF7	ZNF706	ZNF84	NOTCH2NLC	NOTCH2NLB	PLXNA1	RPL10	NPIPA1	NPIPB3	PKD1P1	NPIPA2	NPIPB11	NPIPB10P	NPIPA5
GO_PCG_PROTEIN_COMPLEX	GO_PCG_PROTEIN_COMPLEX	AEBP2	ASXL1	BAP1	BCOR	BMI1	CBX2	CBX4	CBX6	CBX7	CBX8	CSNK2A1	CSNK2A2	CSNK2B	EED	EZH1	EZH2	H2AFY	H2AFY2	HDAC2	JARID2	KDM2B	MTF2	PCGF1	PCGF2	PCGF3	PCGF5	PCGF6	PHC1	PHC2	PHC3	PHF1	PHF19	RBBP4	RBBP7	RING1	RNF2	RYBP	SCML2	SIRT1	SKP1	SUZ12	TRIM37	UBAP2L
DOUGLAS_BMI1_TARGETS_UP	DOUGLAS_BMI1_TARGETS_UP	AASS	ABCA2	ACACA	ACBD3	ASIC1	ACIN1	PXYLP1	ACYP1	ADA	ADAMTS1	ADARB1	ADCY9	ADCYAP1R1	ADI1	GRK2	AEN	AES	AGAP3	AGPAT5	AKAP2	AKAP8	AKT1S1	ALDH1A3	ALDH9A1	ANGPTL2	ANKDD1A	ANKH	ANKRD29	APCDD1	APEH	APLP1	ARG2	ARHGAP17	ARID1B	ARL13B	ASH1L	ATE1	ATF1	ATF2	ATG9A	ATP11C	ATP13A3	ATP1B1	B3GAT1	B4GALNT3	B4GALT5	BAALC	BAG4	ADGRB2	BARX1	BASP1	BCL9	BCOR	CCDC180	BET1	BGN	BHLHE22	BMP7	BOC	C11ORF24	ANAPC15	C12ORF49	C12ORF75	C15ORF39	C19ORF24	THEMIS2	FAAP20	C1QL1	MGARP	MTURN	RABL6	TMEM268	CABLES1	CACHD1	CACNA1G	CACNB3	CALML4	CAMKV	CARM1	CARS2	CCDC3	CCT8	CD320	CDH23	CDH24	CDK14	CDK2AP1	CDKN3	CDON	CEACAM21	ADA2	CENPV	CERCAM	CERS1	CHD3	CHEK1	CITED2	CKB	CLCN2	CLDND1	CLIC4	CLPP	CMTM7	CNIH2	CNIH4	CNOT6	CNTNAP2	COL13A1	COL16A1	COL4A1	COL4A2	COL5A1	COL6A1	COL6A2	CORO1A	CPNE7	CPXM1	CRABP1	CRMP1	CRYM	CS	CTSC	CTXN1	CXCL14	CYB5B	CYP27B1	CYP27C1	DAB2IP	DAP3	DCBLD2	DCHS1	DCXR	DDX6	DHX9	DIDO1	DKK2	DKK3	DLG4	DLGAP4	DLX5	DNAJC7	DNER	DNMT1	DOCK6	DSP	DUS3L	DUSP26	DUSP6	E2F3	ECM1	EDIL3	EFHD1	EFNB1	EIF2B4	AGO2	EIF4A3	EIF4E2	EIF4E3	ELN	EML3	EMP2	SELENOI	EYA2	F2R	FAM110A	TCAF2P1	FAM135A	EMC9	SHLD2	FAM49A	FAM57A	FAM83D	FAM84B	FARP1	FASN	FBN3	FGF13	FGFR4	FHL3	FN1	FRMD4A	FSD1	FTSJ1	FXYD5	FZD1	FZD5	GAL	GALNT14	GDF11	GDI2	GFRA1	GLB1L2	GLI3	GLO1	GNAZ	GNL2	GPN1	ADGRA2	GPR162	GPRC5B	GRP	GRPEL1	GSC	GSN	GTF3A	HDAC7	HIP1	HIPK3	HIST1H4B	HIST1H4L	HK2	HMGA1	HMGB2	HNRNPD	HNRNPUL1	HOXC11	HOXC9	HPS3	HR	HRAS	HSP90AA2P	HUNK	HYAL2	HYOU1	ICMT	IDH3A	IFRD2	IGDCC4	IGSF9	IL10RB	IL11RA	IL27RA	IL6ST	ILF3	IMPDH1	INA	INPP4B	INPP5A	INPPL1	INS-IGF2	IPO11	IQGAP1	IQSEC1	IRS2	ISOC2	ITGB5	ITPKA	KAT5	KCNAB3	KCTD12	KCTD15	KDELC2	KDM1A	KIAA0100	KIAA0408	MAP3K21	KIF11	KIF20A	KLF11	KLF13	KMO	KPNA1	LAMTOR1	LAMTOR3	LANCL2	LARP6	LGR5	BRD3OS	LMNB2	LOXHD1	LOXL1	LOXL2	LPAR3	LPCAT1	PLPPR2	LRP8	LRRC17	LSM14A	LSM7	LUZP1	MACF1	MAP3K12	MAPK1IP1L	MAPK3	MBOAT7	MCAM	MED13L	MED15	MFAP4	MFSD2A	MGAT1	KMT2A	MMP2	MPP1	MPRIP	MRM1	MRPS35	MRPS6	MSX2	MTFP1	MTHFS	MTMR1	MTMR6	MTPN	BLOC1S5	MYB	MYBBP1A	NCLN	NCOA5	NCOR2	NDN	NDUFA5	NEIL2	NELL2	NEO1	NFYA	NID1	NKX2-2	NMNAT3	NOG	NOL12	NOTCH1	NOTCH3	NPAS2	NPTN	NR2F2	NR4A1	NT5DC2	NUDCD1	NUDT15	NUP43	NUP93	NXPH4	OBSCN	OIP5	OLFM1	OLFML3	OSBPL11	OSGIN2	P2RX5	PANK3	TENT4A	PAPPA	PAWR	PCBP4	PCGF1	PCSK6	PDE1B	PDE4A	PDE9A	PDGFA	PDGFC	PDP1	PEA15	PEG10	PGAM5	PIAS2	PIGW	PITHD1	PITPNA	PJA2	PKIA	PLCB3	PLOD1	PLOD3	PLTP	PLXNA3	PMAIP1	PNP	PODXL	POLD3	POLR1A	POLR2C	POLR3E	POLR3K	PLPP2	PPIF	PPP1R1A	PRC1	PRDM8	PRKAR2B	PRMT5	PRPS2	PRRC2B	PSMC3IP	PTGFRN	PTP4A1	PTP4A2	PTPN5	PTS	PWWP2B	PYGB	QKI	RAB11FIP1	RAB15	RAB26	RALB	RALGDS	RAP2B	RASAL2	RASL10B	RBM15B	RBM24	RBM38	RBP1	RBPJ	RBPMS2	RCL1	RDX	RECQL4	REEP4	RGS19	RGS4	RHOBTB2	RIT1	RND2	RNF122	RNF145	ROS1	RP2	RPS19BP1	RTF1	RUSC1	RUVBL2	RYK	S100A10	SAMD1	SAR1B	SARM1	SBNO1	SCAMP1	SCARB1	SCD	SCD5	SDC1	SEC24B	SEC63	5-SEP	SF3B4	SGTA	SH3BP5	SH3PXD2A	SHANK1	SLC16A1	SLC17A7	SLC1A3	SLC25A10	SLC29A1	SLC29A4	SLC2A1	SLC37A4	SLC39A14	SLC41A1	SLC6A6	SLC7A3	SLCO4A1	SMAD6	SNORD41	SNORD62A	SNX27	SOCS4	SP3P	SPAG5	SPPL3	SPR	SPRED2	SPTBN2	SPTLC1	SRD5A3	SREBF1	SRF	SS18	SS18L1	STEAP3	STK35	STX2	SUCLG1	TAOK2	TARBP2	TBC1D16	TBC1D3P1-DHX40P1	TBX5	TCF3	TCFL5	TCIRG1	TDO2	TEAD1	TEX15	THG1L	THY1	TIMP2	TIMP3	TIPARP	TLN1	TMEFF1	TMEM163	TMEM184B	TMEM206	TMEM41A	TMEM50B	TMEM51	TMEM54	TNFAIP6	TNFRSF10D	TNFSF13B	TNRC6A	TOMM34	TOP1MT	TP53I11	TPM1	TPM2	TPPP3	TRAM2	TRIAP1	TRIB2	TRIL	TRIM3	TRMT6	TRPV4	TSPAN7	TUB	TUBB2A	TUBB2B	TUBB4A	TUBB6	TYSND1	UBE2Q2	UBL4A	UBTF	UCK1	UCKL1	UGCG	UGP2	ULK1	UNG	URGCP	USP31	USP39	UXS1	VOPP1	VSIG10	VSTM4	VWCE	WASF1	GALNT17	WDFY1	WDR90	WNT5A	WWC3	XPR1	XYLT2	YES1	YWHAH	ZBED4	ZDHHC20	ZFAND6	ZFYVE9	ZIC2	ZMYND19	ZNF146	ZNF367	ZNF584	ZNF92	ZYX
DOUGLAS_BMI1_TARGETS_DN	DOUGLAS_BMI1_TARGETS_DN	ABHD4	ACAD9	ACSL4	ACSS3	ACTA2	ADAL	AGPAT3	AMDHD2	ANAPC1	ANKS1A	APAF1	APBB3	API5	APOBEC3D	ARAP1	ARHGAP19	ARL1	ARL5B	ARL6IP1	ARMCX1	ARNTL	ATAD5	ATP10D	ATP6V0D1	ATP6V1A	AZIN1	B4GALT6	BCL2L13	BIRC2	BIRC3	BMI1	BPGM	BST2	BTN3A1	BVES	C16ORF58	C18ORF25	SPRTN	SDE2	C2CD2	SMIM14	C6ORF58	MAP11	CALCRL	CASP8	CBR4	CCDC25	CCNDBP1	CCNG2	CCZ1	CD2AP	CEP57	CGGBP1	CHEK1	CHUK	CLCN3	CLCN7	CLIC2	CLIP4	CLU	COG5	COL1A2	COL3A1	COL5A2	COX15	CPEB4	CREBL2	CSNK1D	CSRNP3	CTC1	CTSD	CUL9	CYB5D2	CYB561A3	TKFC	DBNL	DCAF12	DCAF17	DCAKD	DCP2	DDI2	DDX60L	DHX58	DIDO1	DNAJC16	DSG3	DUSP3	ECH1	EGF	ELAVL1	ELMOD2	ENPP1	EPDR1	ETNK1	EXD2	RETREG3	FAM199X	TAFA2	FAM91A1	FCHSD2	FGD6	FGGY	FLVCR1-DT	FOXRED1	FRK	CMTR1	FZD6	G6PC3	GADD45G	GNAI3	GNPDA1	GOLGA3	GOLPH3L	GOLT1B	GPM6A	GPR137B	GPRC5A	GTPBP2	H1F0	PUDP	HELB	HERC6	MFSD14B	HMOX2	ICAM1	ICAM2	IFI35	IFI6	IFIT1	IFIT2	IFIT3	IFT46	IL1RAP	IL32	IL7R	INSIG1	INSIG2	IREB2	IRF9	ISL1	FAM234A	ITGA1	IVD	JKAMP	KATNAL1	KLHDC10	KLHL12	KLHL18	KLHL24	KLHL28	KPNA5	KPNA6	LANCL1	LCP1	LIN7C	LIPH	LIPI	LPP	LRIG3	LRP1B	LRRC37A	M6PR	MAPK6	MED16	MFSD1	MICU1	MIF4GD	MIS18A	MLC1	MOCS2	MPV17	MR1	MRGPRX3	MTMR14	MVP	MYEF2	N6AMT1	NAGK	NECAP1	NEU1	NFKB2	NFKBIZ	NGLY1	NHLRC2	NIPAL3	NIT1	NKIRAS2	NOL4	NSRP1	OAS1	OAS3	OPTN	OSBPL8	OTUD4	OXNAD1	PAAF1	PAFAH2	PAG1	PAN2	PANK1	PARM1	PBXIP1	PCMTD1	PCMTD2	PCYT1A	PDE1A	PEX16	PGM2L1	PHKB	PIGO	PIGS	PIK3CB	PIP4K2C	PITX2	PLEKHA1	PLSCR4	PPCS	PPP3CA	PSMB9	PSMD5	PTCD2	RAB8B	RAP2C	RAPGEF2	RARB	RASA1	RBCK1	RBM47	RECQL5	RMND5B	RNF141	RNF168	RPIA	RPRD1B	RPS12	RRAGC	RSC1A1	RWDD2B	RXFP2	S100PBP	SEMA3A	SERINC1	SERINC3	SESN3	SGCZ	SGK1	SHKBP1	SHPK	SIDT2	SKP2	SLC10A7	SLC16A4	SLC20A2	SLC33A1	SLC35E3	SLC39A8	SLC7A11	SLC9A8	SLFN5	SNRK	SNX11	SOAT1	SOX6	SP100	SPRYD3	SQSTM1	STAT1	STAT6	STK38L	STRA6	STX4	STYXL1	SUN2	TACC1	TAF10	TBC1D13	TBC1D7	TBCEL	TCTA	TDG	TDRKH	TIGD1	TM7SF3	TMBIM1	TMED8	TMEM127	TMEM144	TMEM164	TMEM175	TMEM179B	TMEM63A	SARAF	TNFAIP3	TNFRSF9	TOP1P1	TOR1B	TPM3	TPP1	RO60	TSPAN31	TSPYL5	UBE4B	UNKL	UROS	VEZT	VPS36	WEE1	WNT10A	YIPF4	ZBTB41	ZDHHC12	ZDHHC4	ZFYVE1	ZFYVE26
BENPORATH_PRC2_TARGETS	BENPORATH_PRC2_TARGETS	ABCC8	ABTB2	ADAMTS15	ADAMTS18	ADAP2	ADARB2	ADCY4	ADCY8	ADCYAP1	ADRA1A	ADRA2A	ADRB1	ADRB3	GPAT3	ALOX15	ALX3	ALX4	ANKRD18A	ANKRD18B	ANKRD19P	ANKRD20A1	ANKRD20A2	ANKRD20A3	ANKRD20A5P	ANKRD20A8P	ANKRD27	AQP5	ARHGAP20	ARL9	ASCL1	ASCL2	ASTN1	ASTN2	ATF3	ATOH1	ATOH8	B4GALNT1	B4GALNT2	BARHL1	BARHL2	BARX1	BARX2	BATF3	BCL2	BHLHE22	BHLHE23	BHLHE41	BMP8A	BNC1	BTG2	RGCC	C17ORF102	C17ORF82	C1ORF194	ZNF436-AS1	LAMP5	EVA1C	C2CD4A	MAATS1	MGARP	ANXA2R	ERICH5	CA10	CACNA1B	CACNA1D	CACNA1E	CACNA1G	CALCA	CAMK2N1	CASZ1	CBLN1	CBLN4	CBR3	CBX8	CCDC140	CD34	CD70	CD8A	CDH23	CDH7	CDK5R2	CDKN2C	CDX2	CGB7	CGB8	CH25H	CHODL	CHRD	CHRDL2	CHST8	CIDEA	CITED1	CLCN5	CLEC14A	CLSTN2	CMTM2	CNNM1	CNRIP1	CNTFR	COL24A1	COL25A1	COL27A1	COL2A1	COL4A5	COL4A6	COL9A2	COLEC12	COMP	CORO6	CRHR1	CRLF1	CRTAC1	CRYBA2	CSMD1	CSMD3	CTNND2	CXCL14	CXCL16	CYP24A1	CYP26A1	CYP26B1	CYP26C1	CYP27B1	DACH1	DACH2	DCC	DCHS2	DCLK2	DDAH1	DGKG	DGKI	DHH	DIO3	DKK1	DKK2	DLL4	DLX1	DLX2	DLX3	DLX4	DMRT1	DMRT2	DMRT3	DNAJC22	DOK6	DPF3	DPY19L2	DPY19L2P2	DRD5	DSC3	DSCAML1	DUOX1	DUOX2	DUOXA1	DUOXA2	DUSP4	ECEL1	EFNA1	EFNA3	EGFL6	EGR3	EGR4	ELMOD1	EN1	EN2	EOMES	EPAS1	EPB41L4A	EPHA5	EPHB1	EPHB3	ERBB4	ESAM	ESPN	ESX1	F2R	ALKAL1	FAM163A	TAFA4	FAM43B	BRINP2	BRINP3	FAM81A	FAM84A	FAM89A	FBLN7	FBN2	FBP1	FBXL8	FBXO3	FEV	FEZ1	FEZF2	FGF20	FGF3	FGF5	FGF9	FIGLA	FLI1	FLRT2	FOXA2	FOXB1	FOXD2	FOXD3	FOXD4L1	FOXD4L3	FOXD4L4	FOXE1	FOXF1	FOXG1	FOXJ1	FOXL1	FOXL2	FRMD3	FRMPD4	FUT4	FZD10	FZD2	GABRA2	GABRA4	GAD2	GALNT18	GALR2	GATA2	GATA3	GATA4	GATA6	GBX2	GDF6	GDF7	GDNF	GHR	GHSR	GIMAP5	GJB2	GJD2	COLGALT2	GNA14	GPC5	GPM6B	GPR101	GPR12	GPR88	GRIA2	GRID1	GRIK1	GRIK3	GRIN3A	GRM7	GSC	GSC2	GSX1	GSX2	GUCY1A1	GUCY2D	HAND2	HBA1	HBA2	HES2	HES7	HEY1	HHAT	HHEX	HHIP	HLX	HMX2	HMX3	HNF1B	HOXB1	HOXB13	HOXB2	HOXB3	HOXB6	HOXB7	HOXB8	HOXC11	HOXC12	HOXC4	HOXC5	HOXC6	HOXC8	HOXD1	HOXD12	HOXD13	HOXD3	HOXD4	HOXD8	HOXD9	HPCAL4	HPSE2	HRK	HS3ST3B1	HS6ST1P1	HS6ST3	HSF4	HSPA6	HTR1A	HTR2C	HTR7	ICAM5	IGF2-AS	IGSF21	IKZF3	IL1RAPL2	IL7	ILDR2	INA	INSM2	INSRR	IRX3	IRX4	IRX5	ISL1	ISL2	ITGA4	ITPKA	JUN	KAZALD1	KCNA1	KCNA3	KCNAB1	KCNC2	KCNC4	KCND3	KCNH1	KCNH3	KCNK12	KCNK13	KCNK2	KCNK4	KCNMA1	KCNQ3	KCNV1	CEMIP	KIAA1324	KIRREL3	KL	KLF4	KLHL35	KY	LAYN	LBX1	LGALS3	LGR5	LHX2	LHX4	LHX5	LHX6	LHX8	LINC00268	LMX1B	LOC153684	LONRF3	ADGRL3	LPL	PLPPR1	LRCH2	LRFN5	LRP2	LRRC71	LRRTM1	LTBP2	LTK	LYSMD2	MAB21L1	MAB21L2	MAFB	MAL	MAPK4	MAPT	MCOLN3	MESP1	METRNL	MIR137HG	MKX	MLLT3	MNX1	MSC	MSX1	MT1A	MT1B	MT1DP	MT1H	MT1M	MYF6	MYO5B	MYOD1	NAGS	NAV2	NBPF11	NCAM1	NDUFA4L2	NEFL	NEFM	NELL1	NEUROD1	NEUROD2	NEUROG1	NEUROG2	NEUROG3	NFIX	NKX2-1	NKX2-2	NKX2-3	NKX2-8	NKX3-1	NKX3-2	NKX6-1	NKX6-2	NOL4	NPAS1	NPAS4	NPNT	NPR3	NPTX1	NPY1R	NR2F2	NR4A3	NRG1	NRG2	NT5C1A	NTN1	NTNG2	NTRK1	NTRK2	FFAR4	OAF	OCA2	OLFML2B	OLIG2	ONECUT1	ONECUT2	OPRD1	OSR1	OTOP1	OTOP2	OTOP3	OTP	OTX1	OTX2	OXCT2	PABPC1L2A	PAPPA	PARM1	PAX1	PAX2	PAX3	PAX6	PAX7	PAX8	PAX9	PCDH17	PCDH8	PDE4DIP	PDGFRA	PDX1	PDZD2	PENK	PGM5	PGR	PHOX2A	PHOX2B	PIGZ	PIP5K1B	PIR	PITX1	PITX2	PITX3	PKNOX2	PKP1	PLEC	PLXNA2	PMP22	PODN	POLE	POU3F1	POU3F4	POU4F1	POU4F2	POU4F3	PPM1E	PRAC1	PRDM12	PRKCE	PRKG1	PRLHR	PROK2	PTF1A	PTGDR	PTGER2	PTGER3	PTGER4	PTGFR	PTH2	PTHLH	PTPRT	PTPRU	PXMP2	PYY	RAB6C	RASGRF1	RASL10A	RASSF5	RAX	RBP4	REPS2	RGS10	RGS20	RGS9BP	RIMBP3	RIMBP3B	RIMBP3C	RIMKLA	RIPK3	RNF128	ROBO3	RPRML	RPS6KA6	RSPO1	RSPO2	RTN4RL2	RYR3	SCD5	SCN4B	SCNN1G	SCTR	SEMA6D	SERTM1	SFRP1	SFRP5	SGPP2	SHC4	SHH	SHISA6	SHOX	SHOX2	SIDT1	SIM2	SIX1	SIX2	SIX3	SIX6	SLC10A4	SLC1A2	SLC1A4	SLC24A4	SLC26A4	SLC27A2	SLC30A2	SLC30A3	SLC30A4	SLC32A1	SLC35F3	SLC6A1	SLC6A3	SLC6A5	SLC9A2	SLC9A3	SLCO2A1	SLCO5A1	SLFN11	SLIT1	SLIT2	SLITRK1	SLITRK3	SORCS1	SORCS3	SOX14	SOX17	SOX7	SPAG6	SPOCK3	SPON1	SRD5A2	SSTR1	SSTR2	ST8SIA2	STK32B	STMN2	STXBP6	SUSD4	SV2B	SYT12	TAL1	TBR1	TBX1	TBX2	TBX21	TBX3	TBX5	TCEA3	TET2	TFAP2E	THBD	TLL1	TLX1	TLX2	TMEFF2	TMEM132E	CLTRN	TMEM30B	TMEM59L	TMEM88	TMOD2	TP73	TPPP3	TRADD	TRH	TRIM36	TRIM67	TRIM9	TRPC5	TSLP	TTYH1	UCN	UCP1	UNC5C	USH1G	VASH1	VAX1	VAX2	VDR	VSX1	VSX2	WNT1	WNT10A	WNT10B	WNT11	WNT16	WNT2	WNT3A	WNT6	WNT7A	WRAP73	WT1	WT1-AS	ZADH2	ZBTB16	RTL4	ZEB2	ZFHX3	ZFYVE28	ZIC1	ZIC4	ZMYND15	ZNF436	ZNF503	LPCAT1
WIEDERSCHAIN_TARGETS_OF_BMI1_AND_PCGF2	WIEDERSCHAIN_TARGETS_OF_BMI1_AND_PCGF2	ABLIM3	ADAM19	ADM	AXL	BCL7A	BMP1	BMP5	CAV1	CCDC80	CCND1	CDK6	CLDN1	COL5A1	CPA4	CRISPLD2	DNMT3B	EDN1	F2RL1	FAM43A	FOSL1	GADD45A	GAL	IL7R	INHBA	ITGA3	ITGA4	ITGB8	JUN	KCNN3	KRT75	LFNG	LOC151760	LRRC8A	MAP1B	MICA	MICAL2	MICALL1	MICB	MMP7	MYOF	NAV1	NAV2	NET1	NTM	P4HA2	PAPPA	PLAT	PLAUR	PODXL	PTHLH	RHOD	S100A2	SAFB2	SDC3	TEK	TIMP3	TPM1
BENPORATH_SUZ12_TARGETS	BENPORATH_SUZ12_TARGETS	ABCC6	ABCC8	ABCG4	ABHD6	ABTB2	ACADL	ACAN	ASIC2	ACSS1	ADAM12	ADAMTS15	ADAMTS18	ADAMTS5	ADAMTSL3	ADAP2	ADARB2	ADCY4	ADCY8	ADCYAP1	ADM	ADRA1A	ADRA2A	ADRB1	ADRB3	GRK3	AFF2	GPAT3	AKR7A2	ALDH1L1	ALOX15	ALOX5	ALOXE3	ALX1	ALX3	ALX4	AMMECR1	AMN	AMOT	ANKRD11	ANKRD18A	ANKRD18B	ANKRD19P	ANKRD20A1	ANKRD20A2	ANKRD20A3	ANKRD20A5P	ANKRD20A8P	ANKRD27	APBB1IP	APCDD1L	AQP5	ARHGAP20	ARHGAP6	ARHGEF7	ARL5C	ARL9	ASCL1	ASCL2	ASCL4	ASTN1	ASTN2	ATF3	ATOH1	ATOH8	B4GALNT1	B4GALNT2	ADGRB2	BARHL1	BARHL2	BARX1	BARX2	BATF3	BCL2	BHLHE22	BHLHE23	BHLHE41	BHMT	BMI1	BMP3	BMP8A	BMX	BNC1	BTG2	C11ORF87	RGCC	C17ORF102	C17ORF82	C1ORF115	C1ORF122	C1ORF194	ZNF436-AS1	LAMP5	EVA1C	ANKRD20A11P	C2CD4A	KIAA1211L	MAATS1	CFAP299	SMIM14	MGARP	C5ORF38	ANXA2R	ERICH5	CA10	CA3	CACNA1A	CACNA1B	CACNA1D	CACNA1E	CACNA1G	CACNB4	CADM3	CALCA	CAMK2N1	CASZ1	CAV2	CBLN1	CBLN4	CBR3	CBX8	CCBE1	CCDC140	CCNA1	CD34	CD38	CD44	CD70	CD8A	CD99	CDC20B	CDH11	CDH13	CDH23	CDH6	CDH7	CDK16	CDK5R2	CDKN2C	CDX2	CDX4	CEBPD	CELF3	CFTR	CGB7	CGB8	CH25H	CHODL	CHRD	CHRDL2	CHRNA3	CHST8	CIDEA	CITED1	CLCN5	CLEC14A	CLEC4G	CLIC6	CLSTN2	CMTM2	CNNM1	CNRIP1	CNTFR	COCH	COL24A1	COL25A1	COL27A1	COL2A1	COL4A5	COL4A6	COL9A2	COLEC12	COMMD3	COMP	CORO6	CRABP1	CRHBP	CRHR1	CRIP1	CRLF1	CRMP1	CRTAC1	CRYBA2	CSF1	CSMD1	CSMD3	CTNND2	CTPS2	CUZD1	CWH43	CXCL1	CXCL14	CXCL16	CYFIP1	CYP1B1	CYP24A1	CYP26A1	CYP26B1	CYP26C1	CYP27B1	CYP2J2	CYP4X1	DACH1	DACH2	DBX2	DCC	DCHS2	DCLK2	DDAH1	DGCR6	DGKG	DGKI	DHH	DIO3	DKK1	DKK2	DLC1	DLL4	DLX1	DLX2	DLX3	DLX4	DMRT1	DMRT2	DMRT3	DNAJC22	DNER	DNM1P46	DOK6	DPF3	DPP6	DPPA3P1	DPY19L2	DPY19L2P2	DPYSL5	DRD5	DSC3	DSCAML1	DUOX1	DUOX2	DUOXA1	DUOXA2	DUSP4	DUSP6	E2F4	EBF3	ECEL1	EDN3	EFNA1	EFNA3	EFNB1	EGFL6	EGFLAM	EGR2	EGR3	EGR4	EIF4E3	ELAVL3	ELF4	ELMOD1	EML5	EMX1	EMX2	EN1	EN2	EOMES	EPAS1	EPB41L4A	EPHA10	EPHA4	EPHA5	EPHB1	EPHB3	EPS8	ERBB4	ERG	ESAM	ESPN	ESX1	ESYT3	ETFA	EYA2	F2R	AMER2	FAM129A	ALKAL1	SHISAL2A	FAM163A	TAFA4	FAM24B	FAM43B	TENT5C	BRINP2	BRINP3	RIPOR1	TMEM255A	FAM81A	FAM84A	FAM89A	FBLN7	FBN1	FBN2	FBP1	FBXL8	FBXO3	FBXO39	FEV	FEZ1	FEZF2	FGF13	FGF20	FGF3	FGF5	FGF9	FIGLA	FLI1	FLRT2	FLT3	FOXA1	FOXA2	FOXB1	FOXD2	FOXD3	FOXD4L1	FOXD4L3	FOXD4L4	FOXE1	FOXE3	FOXF1	FOXG1	FOXJ1	FOXL1	FOXL2	FOXO4	FRMD3	FRMPD1	FRMPD4	FUT4	FZD10	FZD2	GABBR2	GABRA2	GABRA4	GAD2	GADD45G	GALNT18	GALR2	GAS7	GATA2	GATA3	GATA4	GATA5	GATA6	GATM	GBX2	GDA	GDF6	GDF7	GDNF	GFI1	GFRA1	GFRA2	GGN	GHR	GHSR	GIMAP5	GIPC2	GJB2	GJD2	COLGALT2	GNA14	GNAS	GNG12	GPC3	GPC4	GPC5	GPM6B	GPR101	GPR12	ADGRA2	GPR137B	GPR158	GPR27	GPR50	GPR83	GPR88	GREB1L	GRIA2	GRID1	GRIK1	GRIK3	GRIN2B	GRIN2D	GRIN3A	GRM7	GSC	GSC2	GSTM3	GSX1	GSX2	GUCY1A2	GUCY1A1	GUCY2D	HAND2	HAP1	HBA1	HBA2	HCN4	HES2	HES7	HEY1	HHAT	HHEX	HHIP	HLF	HLX	HMX2	HMX3	HNF1B	HOPX	HOXB1	HOXB13	HOXB2	HOXB3	HOXB6	HOXB7	HOXB8	HOXC11	HOXC12	HOXC13	HOXC4	HOXC5	HOXC6	HOXC8	HOXC9	HOXD1	HOXD11	HOXD12	HOXD13	HOXD3	HOXD4	HOXD8	HOXD9	HPCAL1	HPCAL4	HPSE2	HRK	HS3ST2	HS3ST3B1	HS3ST4	HS6ST1P1	HS6ST3	HSF4	HSPA4L	HSPA6	HTR1A	HTR2C	HTR6	HTR7	HTRA1	HTRA4	ICAM4	ICAM5	IER5L	IGF2	IGF2-AS	IGFBP5	IGSF21	IHH	IKZF3	IL15RA	IL17RA	IL1RAPL1	IL1RAPL2	IL7	ILDR2	IMPDH1	INA	INSM1	INSM2	INSRR	IRS4	IRX1	IRX3	IRX4	IRX5	ISL1	ISL2	ISM2	ITGA11	ITGA4	ITPKA	ITPKB	AJUBA	JUN	ANOS1	KAZALD1	KCNA1	KCNA3	KCNA5	KCNAB1	KCNC2	KCNC4	KCND3	KCNH1	KCNH3	KCNIP4	KCNJ2	KCNJ3	KCNJ5	KCNJ6	KCNK12	KCNK13	KCNK2	KCNK4	KCNMA1	KCNQ3	KCNV1	KCTD3	CEMIP	KIAA1324	NEXMIF	KIRREL3	KL	KLF14	KLF4	KLHDC1	KLHL35	KY	LAMA3	LAYN	LBH	LBX1	LCORL	LEF1	LETM2	LGALS3	LGI3	LGR5	LHX2	LHX4	LHX5	LHX6	LHX8	LINC00268	LIPG	LMX1B	LOC153684	LOC400464	LONRF3	LOX	ADGRL3	LPL	PLPPR1	PLPPR4	LRCH2	LRFN5	LRP2	LRRC3B	LRRC71	LRRC8C	LRRTM1	LTBP2	LTK	LYPD1	LYSMD2	MAB21L1	MAB21L2	MAF	MAFB	MAL	MAP6	MAP7D2	MAPK11	MAPK4	MAPK8IP2	MAPT	MCOLN3	MECOM	MEGF11	MESP1	METRNL	MFSD4A	MGAT5B	MGLL	MID1	MIR137HG	MKX	MLLT3	MLNR	MNX1	MSC	MSX1	MT1A	MT1B	MT1DP	MT1H	MT1JP	MT1M	MT1P3	MT1X	MTM1	MYF6	MYO5B	MYOD1	NAGS	NAV2	NBL1	NBPF11	NBPF3	NCAM1	NDNF	NDP	NDRG1	NDUFA4L2	NEFH	NEFL	NEFM	NELL1	NEUROD1	NEUROD2	NEUROG1	NEUROG2	NEUROG3	NFIA	NFIC	NFIX	NGB	NGF	NGFR	NHS	NID2	NIN	NKD1	NKX2-1	NKX2-2	NKX2-3	NKX2-8	NKX3-1	NKX3-2	NKX6-1	NKX6-2	NOG	NOL4	NOS1	NOTCH2	NOTCH2NLB	NOXO1	NPAS1	NPAS2	NPAS4	NPHS2	NPNT	NPR3	NPTX1	NPY1R	NPY5R	NR0B1	NR2F2	NR4A3	NRCAM	NRG1	NRG2	NRK	NRP1	NT5C1A	NTN1	NTNG2	NTRK1	NTRK2	NTRK3	FFAR4	OAF	OCA2	OLFML2B	OLIG1	OLIG2	ONECUT1	ONECUT2	OPRD1	OPRK1	OSR1	OSR2	OTOP1	OTOP2	OTOP3	OTP	OTX1	OTX2	OVOL1	OXCT2	PABPC1L2A	PAPPA	PAQR5	PARD3	PARM1	PAX1	PAX2	PAX3	PAX5	PAX6	PAX7	PAX8	PAX9	PCDH11X	PCDH11Y	PCDH17	PCDH8	PCSK1N	PCSK9	PDE4DIP	PDE8B	PDGFRA	PDX1	PDZD2	PENK	PGM5	PGR	PHLDB1	PHOX2A	PHOX2B	PHYHIPL	PIGV	PIGZ	PIP5K1B	PIR	PITX1	PITX2	PITX3	PKNOX2	PKP1	PLCB1	PLEC	PLS3	PLXNA2	PMP22	PODN	POLE	POMC	POU3F1	POU3F4	POU4F1	POU4F2	POU4F3	PPM1E	PPP1R13B	PQLC2	PRAC1	PRDM12	PRICKLE1	PRKCE	PRKCH	PRKG1	PRLHR	PRMT8	PROK2	PTCHD1	PTF1A	PTGDR	PTGER2	PTGER3	PTGER4	PTGFR	PTH2	PTHLH	PTPRT	PTPRU	PXMP2	PYCARD	PYY	QRFPR	RAB31	RAB33A	RAB40B	RAB6C	RAB9B	RAI2	RAPGEF4	RARRES1	RASEF	RASGRF1	RASGRF2	RASGRP1	RASL10A	RASSF5	RAX	RBBP7	RBP4	RBP7	RCSD1	RDH10	REPS2	RFTN1	RGS10	RGS20	RGS9BP	RHOB	RIMBP3	RIMBP3B	RIMBP3C	RIMKLA	RIN3	RIPK3	RIPK4	RNF121	RNF128	ROBO3	RORB	RPRML	RPS6KA6	RSPO1	RSPO2	RTN4RL2	RXRG	RYR3	SCARF2	SCD5	SCN4B	SCNN1G	SCP2	SCTR	SDC2	SDR16C5	SECTM1	SEMA4F	SEMA6D	SERTM1	SETD7	SFRP1	SFRP5	SFT2D2	SGPP2	SHC4	SHH	SHISA2	SHISA6	SHOX	SHOX2	SIAH3	SIDT1	SIM2	SIX1	SIX2	SIX3	SIX5	SIX6	SLC10A4	SLC12A5	SLC18A3	SLC1A2	SLC1A4	SLC24A4	SLC26A4	SLC27A2	SLC30A10	SLC30A2	SLC30A3	SLC30A4	SLC32A1	SLC35F3	SLC40A1	SLC46A2	SLC5A5	SLC6A1	SLC6A11	SLC6A2	SLC6A20	SLC6A3	SLC6A5	SLC8A3	SLC9A2	SLC9A3	SLCO2A1	SLCO4A1	SLCO5A1	SLFN11	SLIT1	SLIT2	SLITRK1	SLITRK2	SLITRK3	SLITRK4	SLITRK5	SMAD6	SNX7	SORCS1	SORCS3	SOX1	SOX10	SOX14	SOX17	SOX21	SOX3	SOX7	SOX9	SPAG6	SPATA18	SPOCK2	SPOCK3	SPON1	SPON2	SPTB	SQOR	SRD5A2	SRPX2	SSTR1	SSTR2	ST3GAL1	ST3GAL6	ST8SIA1	ST8SIA2	ST8SIA4	STK32B	STMN2	STXBP6	SUSD4	SV2B	SYT10	SYT12	SYT6	SYTL4	TACR1	TACSTD2	TAL1	TBC1D1	TBL1X	TBR1	TBX1	TBX2	TBX21	TBX22	TBX3	TBX5	TCEA3	TCEAL1	TCEAL2	TCEAL3	TCEAL6	TET2	TFAP2C	TFAP2E	THBD	THSD1	TLL1	TLL2	TLX1	TLX2	TMEFF2	TMEM132E	TMEM163	TMEM164	TMEM26	CLTRN	TMEM30B	TMEM54	TMEM59L	TMEM88	TMOD2	TMSB15B	TNFRSF11A	TNFRSF1B	TNFRSF9	TOX2	TP73	TPPP3	TRADD	TRH	TRHDE	TRIM36	TRIM67	TRIM9	TRPA1	TRPC5	TRPC6	TSC22D3	TSLP	TSPAN6	TTYH1	TUBA4A	TUBA4B	TUBA8	UCN	UCP1	UNC5B	UNC5C	UPB1	USH1G	USP3	VASH1	VAX1	VAX2	VDR	VIPR2	VSIG2	VSX1	VSX2	VWA3B	WLS	WNT1	WNT10A	WNT10B	WNT11	WNT16	WNT2	WNT3	WNT3A	WNT6	WNT7A	WRAP73	WT1	WT1-AS	XYLT1	YRDC	ZADH2	ZAR1	ZBTB16	ZCCHC12	RTL4	ZEB2	ZFHX3	ZFYVE28	ZIC1	ZIC4	ZMYND11	ZMYND15	ZNF287	ZNF365	ZNF436	ZNF503	ZNF703	ZNF711	LPCAT1	NOTCH2NLA	NOTCH2NLC
BENPORATH_EED_TARGETS	BENPORATH_EED_TARGETS	AATF	ABCA8	ABCC8	ABHD15	ABTB2	ACVR1C	ACYP2	ADAMTS15	ADAMTS18	ADAMTS5	ADAP2	ADARB2	ADCY4	ADCY8	ADCYAP1	ADM	ADRA1A	ADRA2A	ADRB1	ADRB3	AFF2	GPAT3	AHR	SLC45A2	ALOX15	ALOX5	ALX1	ALX3	ALX4	AMOT	ANKRD13C	ANKRD18A	ANKRD18B	ANKRD19P	ANKRD20A1	ANKRD20A2	ANKRD20A3	ANKRD20A5P	ANKRD20A8P	ANKRD27	ANKRD9	APBB1IP	APOO	AQP5	ARHGAP20	ARID1A	ARID3C	ARL9	ARNTL	ASAH1	ASCL1	ASCL2	ASTN1	ASTN2	ASXL1	ATAD3B	ATF3	ATOH1	ATOH8	ATP1B3	AUTS2	B4GALNT1	B4GALNT2	B4GALT6	BACH2	BAIAP2	BARHL1	BARHL2	BARX1	BARX2	BATF3	BCL2	BCL2L10	BHLHE22	BHLHE23	BHLHE41	BMI1	BMP3	BMP6	BMP8A	BMPR1B	BNC1	BTG2	BTG4	BVES	C11ORF87	RGCC	C17ORF100	C17ORF102	C17ORF82	URI1	C1ORF122	C1ORF194	ZNF436-AS1	LAMP5	EVA1C	C2CD4A	KIAA1211L	MAATS1	CFAP299	MGARP	C5ORF38	ANXA2R	CCDC170	C7ORF57	ERICH5	TRMO	CA10	CA3	CACNA1B	CACNA1D	CACNA1E	CACNA1G	CALCA	CALCR	CAMK2B	CAMK2N1	CASZ1	CBLN1	CBLN4	CBR3	CBX8	CCBE1	CCDC140	CD34	CD44	CD70	CD8A	CDC7	CDH23	CDH7	CDK5R2	CDKN2C	CDT1	CDX2	CEBPD	CENPL	CFTR	CGB7	CGB8	CH25H	CHN2	CHODL	CHRD	CHRDL2	CHST8	CIDEA	CITED1	CLCN5	CLEC14A	CLIC5	CLIP4	CLSTN2	CMTM2	CNNM1	CNNM2	CNRIP1	CNTFR	COCH	COL12A1	COL19A1	COL24A1	COL25A1	COL27A1	COL2A1	COL4A5	COL4A6	COL9A2	COLEC12	COMP	CORO6	CREG2	CRHBP	CRHR1	CRLF1	CRTAC1	CRYBA2	CSMD1	CSMD3	CSNK1E	CTCF	CCN2	CTNND2	CTSD	CUEDC1	CUL4A	CXCL12	CXCL14	CXCL16	CXORF58	CYP1B1	CYP24A1	CYP26A1	CYP26B1	CYP26C1	CYP27B1	DACH1	DACH2	DARS2	DCC	DCHS2	DCLK1	DCLK2	DDAH1	DENND3	GSDME	DGKG	DGKI	DHH	DHRS13	DIO3	DKK1	DKK2	DLGAP5	DLK1	DLL4	DLX1	DLX2	DLX3	DLX4	DLX5	DMRT1	DMRT2	DMRT3	DMRTC1	DNAJC22	DOCK11	DOK6	DPF3	DPY19L2	DPY19L2P2	DRD4	DRD5	DSC3	DSCAML1	DSP	DUOX1	DUOX2	DUOXA1	DUOXA2	DUSP4	EBF1	ECEL1	EDEM2	EEF1D	EEF2	EFNA1	EFNA3	EGFL6	EGFR	EGR3	EGR4	ELAVL1	ELAVL2	ELMOD1	ELOVL2	EML5	EMX2	EN1	EN2	EOMES	EPAS1	EPB41L4A	EPB41L4B	EPHA5	EPHB1	EPHB3	EPHX3	EPS8	ERBB4	ESAM	ESPN	ESX1	ESYT3	ETV7	EVX1	EYA2	EYA4	F2R	ALKAL1	FAM163A	FAM168B	TAFA4	FAM43B	BRINP2	BRINP3	FAM81A	FAM84A	FAM89A	FARSA	FBLN7	FBN2	FBP1	FBXL14	FBXL8	FBXO3	FBXO39	FERD3L	FEV	FEZ1	FEZF2	FGF10	FGF20	FGF3	FGF5	FGF9	FIGLA	FLI1	FLRT2	FNDC1	FOS	FOXA2	FOXB1	FOXC1	FOXD2	FOXD3	FOXD4L1	FOXD4L3	FOXD4L4	FOXE1	FOXF1	FOXF2	FOXG1	FOXJ1	FOXL1	FOXL2	FOXQ1	FRMD3	FRMPD4	FUCA2	FUT4	FUZ	FZD1	FZD10	FZD2	FZD8	GABRA2	GABRA4	GABRB2	GAD1	GAD2	GADD45G	GALNT10	GALNT18	GALR2	GATA2	GATA3	GATA4	GATA6	GBX2	GCM2	GDA	GDF6	GDF7	GDNF	GFI1	GFRA1	GHR	GHSR	GIMAP5	GINS1	GJB2	GJD2	GLIPR2	COLGALT2	GNA14	GPC5	GPM6B	GPR101	GPR12	ADGRG6	GPR50	GPR6	GPR88	GREB1L	GRIA2	GRID1	GRIK1	GRIK3	GRIN3A	GRK5	GRM3	GRM7	GSC	GSC2	GSTA4	GSX1	GSX2	GUCY1A1	GUCY2D	H1F0	H2AFX	HAND1	HAND2	HAP1	HBA1	HBA2	HCG9	HES2	HES7	HEY1	HHAT	HHEX	HHIP	HHLA3	HIC1	HIST1H2AG	HIST1H2AH	HIST1H2AI	HIST1H2AK	HIST1H2AL	HIST1H2AM	HIST1H2BK	HIST1H2BL	HIST1H2BO	HIST1H3A	HIST1H3B	HIST1H3C	HIST1H3D	HIST1H3E	HIST1H3F	HIST1H3G	HIST1H3H	HIST1H3I	HIST1H3J	HIST1H4A	HIST1H4B	HIST1H4C	HIST1H4D	HIST1H4E	HIST1H4F	HIST1H4H	HIST1H4I	HIST1H4J	HIST1H4K	HIST1H4L	HIST2H2AA3	HIST2H4A	HIST4H4	HLA-A	HLA-B	HLA-C	HLA-G	HLF	HLX	HMX2	HMX3	HNF1B	HNRNPM	HOPX	HOXA1	HOXA10	HOXA13	HOXA2	HOXA3	HOXA4	HOXA6	HOXA7	HOXA9	HOXB1	HOXB13	HOXB2	HOXB3	HOXB6	HOXB7	HOXB8	HOXC11	HOXC12	HOXC13	HOXC4	HOXC5	HOXC6	HOXC8	HOXC9	HOXD1	HOXD11	HOXD12	HOXD13	HOXD3	HOXD4	HOXD8	HOXD9	HPCAL4	HPSE2	HRK	HS3ST3B1	HS6ST1P1	HS6ST3	HSF4	HSPA1A	HSPA1B	HSPA1L	HSPA6	HTR1A	HTR1B	HTR1E	HTR2C	HTR7	HTRA1	HYOU1	ICAM5	IER5L	IGF2	IGF2-AS	IGFBP3	IGFBP7	IGSF21	IKZF3	IL1RAPL2	IL20RA	IL7	ILDR2	INA	INHBB	INPP4A	INSM2	INSRR	INTS4P1	INTU	IRAK3	IRX3	IRX4	IRX5	ISL1	ISL2	ITGA4	ITPKA	JMJD1C	JUN	ANOS1	KAZALD1	KCNA1	KCNA3	KCNAB1	KCNC2	KCNC4	KCND3	KCNH1	KCNH3	KCNJ2	KCNJ6	KCNK12	KCNK13	KCNK17	KCNK2	KCNK4	KCNMA1	KCNQ1	KCNQ3	KCNQ5	KCNV1	CEMIP	KIAA1324	KIRREL3	KL	KLF4	KLHL35	KLK4	KY	LAYN	LBX1	LCORL	LGALS3	LGR5	LHFPL3	LHX2	LHX4	LHX5	LHX6	LHX8	FAM226A	LINC00268	LMO1	LMX1B	LOC153684	LONRF3	LOX	ADGRL3	LPL	PLPPR1	LRCH2	LRFN2	LRFN5	LRP2	LRRC47	LRRC71	LRRTM1	LTBP2	LTK	LYPD1	LYSMD2	MAB21L1	MAB21L2	MAF	MAFB	MAGI2	MAL	MAP3K3	MAP3K5	MAP7D2	MAPK4	MAPT	MCHR2	MCOLN3	MDGA1	MED11	MED31	MEGF11	MEOX2	MESP1	METRNL	MICB	MID1	MIR137HG	MKX	MLLT3	MLNR	MMD2	MNX1	MOB2	MORF4L2	MOXD1	MPHOSPH6	MRPS18B	MSC	MSX1	MSX2	MT1A	MT1B	MT1DP	MT1H	MT1JP	MT1M	MT1P3	MT1X	MTSS1	MYB	MYF6	MYO5B	MYOD1	NAGS	NAV2	NBPF11	NCAM1	NDUFA13	NDUFA4L2	NEFL	NEFM	NELL1	NEURL1	NEUROD1	NEUROD2	NEUROG1	NEUROG2	NEUROG3	NFIX	NGB	NINL	NKAIN2	NKPD1	NKX2-1	NKX2-2	NKX2-3	NKX2-5	NKX2-8	NKX3-1	NKX3-2	NKX6-1	NKX6-2	NOG	NOL4	NPAS1	NPAS4	NPNT	NPPC	NPR3	NPTX1	NPTX2	NPY1R	NR2E1	NR2F2	NR4A3	NRCAM	NRG1	NRG2	NRIP3	NRN1	NT5C1A	NTN1	NTN4	NTNG2	NTRK1	NTRK2	NXPH4	FFAR4	OAF	OCA2	OGFRL1	OLFML2B	OLIG1	OLIG2	OLIG3	ONECUT1	ONECUT2	OPRD1	OR8A1	OSR1	OTOP1	OTOP2	OTOP3	OTP	OTUD6B	OTX1	OTX2	OXCT2	P2RX5	PABPC1L2A	ACP7	PAPOLA	PAPPA	PARD3	PARM1	PARP12	PAX1	PAX2	PAX3	PAX6	PAX7	PAX8	PAX9	PCDH10	PCDH17	PCDH8	PCID2	PCSK1N	PDE10A	PDE4DIP	PDE8A	PDGFRA	PDX1	PDZD2	PENK	PGM5	PGR	PHF3	PHOX2A	PHOX2B	PIGZ	PIP5K1B	PIR	PITX1	PITX2	PITX3	PKNOX2	PKP1	PLA2G7	PLCB1	PLEC	PLEKHJ1	PLXNA2	PLXNC1	PLXND1	PMP22	PNRC2	PODN	POLE	POLR2I	POU3F1	POU3F2	POU3F4	POU4F1	POU4F2	POU4F3	PPM1E	PPP1R10	PPP1R14C	PRAC1	PRDM12	PRDM13	PRDM14	PRELID1	PRICKLE1	PRKCB	PRKCE	PRKG1	PRLHR	PROK2	PSD2	PTAR1	PTF1A	PTGDR	PTGER2	PTGER3	PTGER4	PTGFR	PTH2	PTHLH	PTPRT	PTPRU	PXMP2	PYY	QRFPR	RAB24	RAB32	RAB6C	RAI2	RASGRF1	RASGRP1	RASL10A	RASSF5	RAX	RBM24	RBP4	RELN	REPS2	RFX6	RGS10	RGS20	RGS6	RGS9BP	RIMBP3	RIMBP3B	RIMBP3C	RIMKLA	RIN3	RIPK3	RNF128	RNF152	ROBO3	RPRML	RPS6KA6	RSL1D1	RSPO1	RSPO2	RSPO3	RTN4RL2	RUNX2	RYR3	SCD5	SCIN	SCN4B	SCNN1G	SCRN1	SCTR	SCUBE3	SDC2	SELENOS	SEMA6D	SERTM1	SETD7	SF3A2	SFRP1	SFRP4	SFRP5	SGPP2	SHC4	SHH	SHISA2	SHISA6	SHOX	SHOX2	SHQ1	SHROOM1	SIDT1	SIM1	SIM2	SIX1	SIX2	SIX3	SIX5	SIX6	SLC10A4	SLC18A3	SLC1A2	SLC1A4	SLC22A3	SLC24A4	SLC25A33	SLC26A4	SLC27A2	SLC30A2	SLC30A3	SLC30A4	SLC32A1	SLC35D3	SLC35F3	SLC6A1	SLC6A10P	SLC6A3	SLC6A5	SLC8A3	SLC9A2	SLC9A3	SLCO2A1	SLCO4A1	SLCO5A1	SLFN11	SLIT1	SLIT2	SLITRK1	SLITRK3	SLITRK4	SNAP91	SOD3	SORCS1	SORCS2	SORCS3	SOX1	SOX14	SOX17	SOX21	SOX3	SOX5	SOX7	SPAG6	SPOCK3	SPON1	SRD5A2	SRRM2	SSTR1	SSTR2	ST8SIA1	ST8SIA2	ST8SIA5	STC2	STEAP4	STK17A	STK32B	STMN2	STXBP6	SUSD4	SV2B	SYT10	SYT12	TBXT	TAC1	TAL1	TAP1	TBCB	TBL3	TBR1	TBX1	TBX2	TBX20	TBX21	TBX22	TBX3	TBX5	TCEA3	TCEAL8	TCF15	TCF21	TET2	TFAP2B	TFAP2D	TFAP2E	TGFA	TGFB2	THBD	TIGD5	TLL1	TLX1	TLX2	TLX3	TM6SF1	TMEFF2	TMEM106C	TMEM132E	TMEM26	CLTRN	TMEM30B	TMEM59L	TMEM65	TMEM88	TMOD2	TNFRSF11A	TNFRSF25	TP73	TPPP3	TRADD	TRH	TRHDE	TRIM36	TRIM67	TRIM7	TRIM9	TRPA1	TRPC5	TSLP	TSPAN6	TSSK6	TTPA	TTYH1	TUBA4A	TUBA4B	TWIST1	U2AF2	UAP1L1	UBE2K	UCN	UCP1	ULBP1	ULBP2	UNC5C	UPF3A	UQCR10	USH1G	VASH1	VAX1	VAX2	VDR	VGF	VGLL2	VIPR2	VSIG2	VSTM4	VSX1	VSX2	VWA3B	WASL	WLS	WNT1	WNT10A	WNT10B	WNT11	WNT16	WNT2	WNT3A	WNT6	WNT7A	WRAP73	WT1	WT1-AS	YAF2	YRDC	ZADH2	ZBTB16	ZBTB7A	ZCCHC14	RTL4	ZCCHC2	ZEB2	ZFHX3	ZFYVE28	ZIC1	ZIC2	ZIC4	ZMAT5	ZMYND15	ZNF335	ZNF365	ZNF436	ZNF503	ZNF517	ZNF711	LPCAT1	AURKB	CRYBG1
BMI1_DN.V1_DN	BMI1_DN.V1_DN	ABHD8	ALX4	API5	ARHGAP12	ARHGAP15	BLVRB	BMI1	BRCC3	BST2	BORCS6	C1ORF54	C2ORF27A	CA2	CAB39	CCKAR	CDH22	CES1	CHL1	CHMP2B	CITED1	CLDN16	CLIP3	COL4A3BP	COL9A3	CREM	CTAG1A	CTNNBIP1	CYP11A1	DCTN6	DDX60	DNAJC12	DOK5	DPYD	DYNLT3	ECH1	EEF1A2	EFHD1	EGR1	EHHADH	EIF4B	EPHA4	ESRP1	ETFB	ETV1	FAM76A	FLJ42627	FOS	GAS2	GAS7	GPD1L	GPR162	GPR88	GPX3	GTF2A1L	GTF2I	HIST1H3G	HIST1H4H	HIST2H2BE	HOXB13	HS6ST1	ID4	IDH1	IFI27	IFI44L	IFI6	IFITM1	IL1R1	ISOC1	KCNJ16	KANSL3	KLF15	LANCL1	CNMD	LMO3	LPAR2	MAOB	METTL7A	MGC2889	MSRB2	MSX2	MVP	MYH13	NDRG2	NENF	NMNAT2	PADI2	PCDH8	PCP4	PDCD4	PDE4B	PDE5A	PEG3	PID1	PIK3R3	PLAC4	PLEKHA4	PLS1	PNMA8A	PPARGC1A	PRDX2	PRPF6	PRPH	RPL18AP16	RPS20P14	RXRG	S100A4	SCNN1A	SEMA3E	SELENOP	SFXN1	SH3BGRL	SIM1	SLC17A6	SLPI	SNAI1	SNX4	SOCS2	SOD2	SOX2	SSBP2	SSPN	STON1	SUCLG2	TCEAL2	TEX14	TFAP2A	TFF2	TMEM176A	TMEM176B	TNNT1	TNP1	TP63	TRAF3IP2	TRAPPC6A	TRIM2	TRPS1	TSPAN1	TSPO	TTC33	VAV3	WDR25	WFDC2	WNT16	ZNF423
BMI1_DN.V1_UP	BMI1_DN.V1_UP	ABCA1	ACTA2	ADAM12	ADRB2	AGRN	ANPEP	ANXA3	ASPH	ATF6	ATP13A2	B4GALNT1	BDKRB2	BMP4	BMP5	BST1	C2CD2L	C3AR1	TCIM	CCL20	CCND1	CD82	ADGRE5	CDCP1	CHST11	CHST3	CLDN1	CLSPN	COL13A1	COL16A1	COL7A1	CPA4	CRISPLD2	CSF1	CSF2	CSPG4	CSPG5	CTNS	CTSS	CXCL1	ACKR3	DHRS3	DKK1	EDN1	EPHA2	F3	FADS3	FAM57A	FAP	FES	FGF21	FGFR1	FJX1	FKRP	FLNB	FOXP3	FURIN	FZD5	GABRE	GAL	GDF5	GFPT2	SLC52A2	GPRC5A	GREM1	HAPLN1	HAS2	HBEGF	HOXB1	IGKC	IL7R	INHBA	INHBE	ITGA3	ITGA4	ITGA5	ITGB6	ITGB8	JAG1	KCNC4	KRT17	LAMB3	LCP1	P3H3	LHFPL2	LIF	LRIG1	LRP5	LRRC15	LSAMP	LTBP4	3-MAR	MFAP5	MFGE8	MICA	MICB	KMT2A	MMP15	MMP3	MMP7	PLXNA1	NRP2	NT5E	PANX1	PAPPA	PDCD1LG2	PIEZO1	PLAT	PLXNA2	PMEPA1	PODXL	POMT2	PROP1	PSG5	PTHLH	SEMA3G	SIRPA	SLC19A1	SLC1A4	SLC1A5	SLC29A1	SLC29A2	SLC2A1	SLC2A6	SLC5A6	SLC7A5	SLCO2A1	SLCO4A1	SRPX2	STC2	STX1A	TAGLN	TAP1	TEK	TGFB2	TIE1	TIMP3	TMEM51	TMEM62	TNFAIP6	TNFRSF8	TNFRSF9	TNFSF9	TRIO	VANGL1	VEGFC	VLDLR	VNN1	CCN3	RPL10
BMI1_DN_MEL18_DN.V1_DN	BMI1_DN_MEL18_DN.V1_DN	A2M	ABCA4	ACOX2	AK1	API5	APOE	AQP3	ARSD	ASPHD1	BMI1	BST2	CFAP20	C1ORF54	SAYSD1	PLGRKT	CA2	CCKAR	CDH10	CH25H	CHL1	CLIP3	COL14A1	COL9A3	CREM	CRLF1	CTSH	CUX2	CXCL14	CYTL1	DDX60	DIRAS3	DLK1	DOK5	DPM3	DPYD	DUSP2	DYNLT3	EDN3	EFHD1	EHHADH	EPHA4	EPYC	ERCC4	ESRP1	ETFB	EVI5	EYA4	FCGRT	FOS	GAS2	GAS7	GNPTAB	GPR137B	GPR88	GPX3	GTF2A1L	HIST2H2BE	HOXC13	ID2	ID4	IDH1	IFI27	IFI6	IFITM1	IL1R1	IRF9	ITGA7	KCNJ16	KCNV1	KANSL3	KLHL2	CNMD	LEPR	LINC00339	LMO3	LY6E	MAOB	MAP7	MCTS1	METTL7A	MIA	MSRB2	MTA2	MXRA5	NEAT1	NEFH	NMNAT2	NR2E1	NSF	NUDT9	OGDHL	OLFM4	OSBPL10	PCDH8	PCP4	PCSK1	PDCD4	PDE3A	PDE4B	PDE5A	PDE7B	PDLIM5	PEG3	PENK	PEX11A	PIGN	PNMA8A	PPARGC1A	PRDX2	PROM1	RBP4	REEP2	RNF115	S100A4	SCNN1A	SEC31B	SECTM1	SEMA3E	SELENOP	SERPINI1	SLC16A4	SLC17A6	SLC4A4	SLPI	SMR3B	SOCS2	SOX2	SPAG16	SPINT1	SPINT2	SSPN	STON1	TCEA2	TCEAL2	TMEM176A	TMEM176B	TMOD1	TRIM2	TSFM	TSPAN1	TTC33	UBE2L6	UNC5C	VAV3	WFDC2	ZNF423
BMI1_DN_MEL18_DN.V1_UP	BMI1_DN_MEL18_DN.V1_UP	ABCA1	ABLIM3	ADAM12	ADAM19	ADM	ADM2	ADRB2	ANXA3	APBB2	ARL4A	ARL4C	ARNTL2	ASPH	ATF3	ATP13A2	BIRC3	BMP5	BST1	MAP3K7CL	C2CD2	C2CD2L	C3AR1	ADGB	TCIM	CCND1	ADGRE5	CDC42EP2	CDH13	CHST11	CHST3	CLDN1	COL13A1	COL16A1	COL7A1	CPA4	CRISPLD2	CSF1	CSF2	CSPG4	CXCL1	DUSP10	EDN1	EHD1	F3	FADS3	FAM189A1	FAP	FGF21	FJX1	FOSL1	GAB2	GADD45A	GAL	GDF5	GFPT2	GREM1	HAPLN1	HAS2	HBEGF	HTR1D	IL1A	IL7R	CXCL8	INHBA	INHBE	ITGA3	ITGA4	ITGA5	ITGB6	ITGB8	JAG1	KCNN3	KCNN4	KIF21B	KLF7	KRT75	LAMB3	LCP1	LHFPL2	LIF	LRRC15	LSAMP	3-MAR	MGLL	MICA	MICALL1	KMT2A	MMP7	MT1F	NAV2	NKAIN1	NPPB	NRP2	NT5E	NTM	OGFRL1	P2RX5	PAGE1	PAPPA	PDCD1LG2	PIEZO1	PIK3CG	PIM1	PLAT	PLAUR	PLEKHO1	PMEPA1	PODXL	PSAT1	PTHLH	RUSC2	SCML2	SIK1	SLC19A1	SLC1A4	SLC22A4	SLC6A9	SLC7A11	SLC7A5	STC2	STX1A	TACR3	TAGLN	TEK	TFEC	TGFB2	TIMP3	TMEM51	TNFAIP6	TNFRSF8	TNFRSF9	TNFSF9	TNIP3	TRIB3	TRIO	TUFT1	VEGFA	VEGFC	VLDLR	VNN1	WEE1	WNT5B	ZC3H12A	ZEB2	ZNF639
GO_CHROMATIN_BINDING	GO_CHROMATIN_BINDING	ACTB	ACTL6A	ACTN4	ADNP	AIRE	ANKRD17	ANKRD2	APBB1	APEX1	CENPS-CORT	APTX	AR	ARID1A	ARID3A	ARID3C	ARX	ASCL1	ASF1A	ASH1L	ASH2L	ATAD2	ATAD2B	ATF2	ATF5	ATOH1	ATRX	ATXN7	AUTS2	BAHCC1	BAHD1	BAP1	BARX2	BAZ1B	BCAS3	BCL6	BEND6	BMI1	BRCA1	BRD2	BRD3	BRD4	TICRR	MEIOB	URI1	FAAP24	CABIN1	CALCOCO1	CAMTA2	CBX1	CBX2	CBX4	CBX5	CBX7	PRIMPOL	CCNT1	CCNT2	CDC45	CDCA5	CDK9	CEBPB	CENPA	CENPB	CENPF	CHAF1A	CHAF1B	CHD4	CHD7	CHD8	CIC	CITED1	CITED2	CLOCK	COQ7	CREB3	CREB3L1	CREBBP	CRTC2	CSNK2B	CTBP2	CTCF	CTNNB1	DDX1	DHX30	DLX1	DLX2	DLX3	DMRT1	DNAJC2	DNMT1	DNMT3A	DNMT3B	DNTTIP1	DPPA2	EBF2	EED	EGFR	EGR2	EHMT2	ELK1	ELK4	ENY2	EOMES	EP300	EP400	ERCC6	ERG	ESR1	EXO1	EZH1	EZH2	FABP1	FANCM	FEZF2	FLI1	FOS	FOSL2	FOXC2	FOXN4	FOXO1	FOXO3	GABPA	GATA1	GATA2	GATA3	GATA4	GATA5	GATA6	GATAD2B	GLI1	GLI2	GLI3	GMNC	GPER1	GRHL1	GRHL2	GRHL3	GTF2H1	H1F0	H1FOO	H2AFY	H2AFY2	H2AFZ	H3F3A	H3F3B	H3F3C	HCFC1	HDAC1	HDAC2	HDAC3	HDAC4	HDAC5	HDAC7	HDGFL2	HES5	HESX1	HHEX	HINFP	HIST1H1A	HIST1H1B	HIST1H1C	HIST1H1D	HIST1H1E	HMGA1	HMGA2	HMGN1	HMGN2	HMGN3	HMGN4	HMGN5	HNRNPC	HNRNPD	HOXC13	HOXD10	HOXD13	HP1BP3	HSF1	IFT74	ING2	ING5	INSM1	ISL1	JARID2	JDP2	KDM8	AJUBA	JUN	KAT2A	KAT2B	KDM1A	KDM5A	KDM6A	KDM6B	PCLAF	KLHDC3	L3MBTL1	LDB1	LEF1	LHX2	LOXL2	LRWD1	MBD1	MBD2	MBD3	MBD5	MBD6	MCM5	MCMBP	MECP2	MED1	MED12	MEF2A	MEF2C	MEIS1	MEIS3	MEN1	MEOX1	MLH1	MLH3	KMT2A	MNT	MORF4L1	MPO	MSGN1	MSH6	MSL1	MTA1	MTA2	MTA3	PWWP3A	MYOD1	MYOG	NAP1L2	NCAPD2	NCAPD3	NCOA1	NCOA2	NCOA5	NCOA6	NCOR1	NEUROD1	NEUROG1	NEUROG3	NFATC2	NFIA	NFKB1	NFKB2	NIPBL	NKAP	NKX2-2	NKX2-5	NKX6-1	NOC2L	NOC3L	NONO	NOTCH1	NPM2	NR5A1	NR5A2	NSD1	NUP153	NUP62	NUPR1	ORC1	OVOL2	PAF1	PATZ1	PAX6	PBRM1	PBX2	PCGF2	PCNA	PDX1	PELP1	PER1	PHF12	PHF13	PHF21A	PHF21B	PHF8	PITX2	PKN1	PLAC8	POLA1	POLD1	POLE	POLG	POLQ	POLR2B	POLR3A	POLR3D	POU1F1	POU2F1	POU4F2	PPARG	PPARGC1A	PRDM13	PRDM14	PRKAA1	PRKAA2	PRKCB	PRMT6	PROP1	PSIP1	PTF1A	PYGO2	RAD51	RAG2	RAN	RARA	RBBP4	RBMX	RBPJ	RBPJL	RCC1	NELFE	REL	RELA	RELB	RERE	REST	RFX4	RING1	RNF168	RNF169	RNF2	RNF20	RNF4	RNF8	RUNX2	RUVBL2	RXRA	SAFB	SATB1	SATB2	SETD7	SETDB1	SETSIP	SFPQ	SHMT2	SIN3A	SIN3B	SIRT2	SIRT6	SIRT7	SIX1	SKIL	SLC30A9	SMAD2	SMAD3	SMAD4	SMAD6	SMARCA1	SMARCA2	SMARCA4	SMARCA5	SMARCB1	SMARCC1	SMARCC2	SMARCD1	SMARCD2	SMARCD3	SMARCE1	SMC1A	SMC3	SNAI2	SOX10	SOX14	SOX15	SOX9	SP3	SREBF1	SRF	SSBP1	SSRP1	STAG1	STAT3	STAT5B	SUV39H1	SUZ12	SVEP1	TADA2A	TADA2B	TAF2	TAL1	TDRD3	TFAM	TFAP2A	TFAP2B	THRA	THRB	TLE4	TNRC18	TOP1	TOP2A	TOP2B	TOX3	TP53	TP63	TP73	TPR	TRIM24	TRIM28	TRIM37	TRPS1	TSHZ3	TTC5	TTF1	UBE2T	UHRF1	UPF1	UXT	VAX1	VAX2	VCX	VRK1	VSX1	WAC	WBP2	WDR82	NSD2	WRN	XBP1	YAP1	ZC3H12A	ZEB1	ZGLP1	ZIC2	ZKSCAN3	ZMYND11	ZMYND8	ZNF304	ZNF354B	ZNF431	ZNHIT1	CENPS	IRF4
GO_CHROMATIN_MODIFICATION	GO_CHROMATIN_MODIFICATION	ACTB	ACTL6A	ACTL6B	ACTR6	ACTR8	AEBP2	ANP32E	APBB1	CENPS-CORT	ARID1A	ARID1B	ARID2	ARID4A	ARID4B	ARID5B	ASF1A	ASF1B	ASH1L	ASH2L	ASXL1	ATAD2	ATF2	ATM	ATRX	ATXN3	ATXN7	ATXN7L3	AURKA	AURKB	AURKC	BABAM1	BAG6	BAHCC1	BAHD1	BANP	BAP1	BAZ1A	BAZ1B	BAZ2A	BCOR	BCORL1	BEND3	BMI1	BPTF	BRCA2	BRCC3	BRD1	BRD2	BRD3	BRD4	BRD8	BRD9	BRDT	BABAM2	BRMS1	BRMS1L	BRPF1	BRPF3	EMSY	KANSL2	RIOX1	C17ORF49	COPRS	MRGBP	CABIN1	CARM1	KNL1	CBX2	CBX3	CBX4	CBX6	CBX7	CBX8	SGF29	CCNB1	CDC73	CDK1	CDK2	CDKN2A	CDY1	CDY1B	CDY2A	CDY2B	CDYL	CECR2	CENPA	CENPC	CENPH	CENPI	CENPK	CENPL	CENPM	CENPN	CENPO	CENPP	CENPQ	CENPT	CENPV	CENPW	CHD1	CHD1L	CHD2	CHD3	CHD4	CHD5	CHD6	CHD7	CHD8	CHD9	CHEK1	CHRAC1	CLOCK	CPA4	CREBBP	CRTC2	PET117	CTBP1	CTCF	CTCFL	CTNNB1	CTR9	CUL4B	CXXC1	DAPK3	DAXX	DDB1	DDB2	DEK	DMAP1	DNAJC2	DNMT1	DNMT3A	DOT1L	DPF3	DPPA3	DPY30	DR1	DTX3L	DYDC1	DYDC2	EED	EHMT1	EHMT2	ELK4	ELP3	ELP4	ENY2	EP300	EP400	EPC1	EPC2	ESR1	EYA1	EYA2	EYA3	EYA4	EZH1	EZH2	ABRAXAS1	FBL	FBLL1	FOXA1	FOXA2	FOXA3	FOXP3	GATA3	GATAD2B	GFI1B	HASPIN	GTF3C4	H2AFY	H2AFY2	HAT1	HCFC1	HDAC1	HDAC10	HDAC11	HDAC2	HDAC3	HDAC4	HDAC5	HDAC6	HDAC7	HDAC8	HDAC9	HELLS	HILS1	HIPK4	HIRA	HIST1H1C	HIST1H1D	HIST1H1E	HIST1H2BA	HIST1H4A	HIST1H4B	HIST1H4C	HIST1H4D	HIST1H4E	HIST1H4F	HIST1H4H	HIST1H4I	HIST1H4J	HIST1H4K	HIST1H4L	HIST2H4A	HIST2H4B	HIST4H4	HJURP	HLCS	HLTF	HMG20A	HMG20B	HMGA1	HMGA2	HMGN3	HMGN5	HNRNPC	HOPX	HSF4	HUWE1	IKZF1	ING1	ING2	ING3	ING4	ING5	INO80	INO80B	INO80C	IRF4	ITGB3BP	JAK2	JARID2	KDM7A	JMJD1C	KDM8	JMJD6	KAT2A	KAT2B	KAT5	KAT6A	KAT6B	KAT7	KAT8	KDM1A	KDM1B	KDM2A	KDM2B	KDM3A	KDM3B	KDM4A	KDM4B	KDM4C	KDM4D	KDM4E	KDM5A	KDM5B	KDM5C	KDM5D	KDM6A	KDM6B	KANSL1	KANSL3	L3MBTL1	L3MBTL2	L3MBTL3	L3MBTL4	LDB1	LEF1	LEO1	LOXL2	LRWD1	MAP3K12	MAP3K7	MBD1	MBD2	MBD3	MBD3L1	MBD3L2	MBD3L3	MBD3L4	MBD3L5	MBIP	MBTD1	MCRS1	MEAF6	MECOM	MECP2	MED24	MEN1	MIS18A	MIS18BP1	CENPU	KMT2A	KMT2B	KMT2C	KMT2B	KMT2E	MORF4L1	MORF4L2	MSL1	MSL2	MSL3	MSL3P1	MT3	MTA1	MTA2	MTA3	MTF2	MYB	MYC	MYOD1	MYSM1	NAA50	NAA60	NACC2	NASP	NCOA1	NCOA2	NCOA3	NCOR1	NEK11	NPM1	NPM2	NR1H4	NR3C1	NSD1	OGT	OIP5	PADI2	PADI4	PAF1	PAX7	PAXIP1	PBRM1	PCGF1	PCGF2	PER1	PER2	PHB	PHC1	PHF1	PHF13	JADE2	JADE3	JADE1	PHF19	PHF2	PHF20	PHF21A	PHF8	PIH1D1	PKN1	POLE3	POLE4	PPM1F	PPP5C	PRDM13	PRDM14	PRDM16	PRDM2	PRDM4	PRDM5	PRDM6	PRDM7	PRDM9	PRKAA1	PRKAA2	PRKCA	PRKCB	PRKCD	PRMT1	PRMT2	PRMT3	PRMT5	PRMT6	PRMT7	PRMT8	PSME4	RAG1	RAG2	RB1	RBBP4	RBBP5	RBBP7	RBL1	RBL2	RBM14	RCBTB1	RCOR1	RERE	REST	RING1	RNF168	RNF2	RNF20	RNF40	RNF8	RPS6KA4	RPS6KA5	RRP8	RSF1	RTF1	RUVBL1	RUVBL2	RYBP	SALL1	SAP130	SAP18	SAP30	SAP30L	SATB1	SATB2	SCMH1	SETD1A	SETD1B	SETD2	SETD3	SETD6	SETD7	KMT5A	SETDB1	SETDB2	SETMAR	SFMBT1	SFPQ	SIN3A	SIN3B	SIRT1	SIRT2	SIRT3	SIRT6	SIRT7	SKP1	SMARCA1	SMARCA2	SMARCA4	SMARCA5	SMARCAD1	SMARCB1	SMARCC1	SMARCC2	SMARCD1	SMARCD2	SMARCD3	SMARCE1	SMYD1	SMYD2	SMYD3	SOX9	SPI1	SPIN1	SPTY2D1	SRCAP	SS18L1	BHLHE40	SUDS3	SUPT3H	SUPT4H1	SUPT5H	SUPT6H	SUPT7L	SUV39H1	SUV39H2	KMT5B	KMT5C	SUZ12	SYCP3	TADA1	TADA2A	TADA2B	TADA3	TAF1	TAF10	TAF12	TAF1L	TAF5	TAF5L	TAF6L	TAF9	TBL1X	TBL1XR1	TBL1Y	TDG	TDRD3	TET1	TET2	TET3	TLK1	TLK2	TNP1	TNRC18	TOP1	TOP1MT	TP63	TRIM16	TRIM28	TRIM37	TRRAP	TSPYL2	TTF1	UBE2A	UBE2B	UBE2E1	UBE2N	UBE2U	UBN1	UBR2	UHRF1	UIMC1	USP15	USP16	USP21	USP22	USP27X	USP3	USP34	USP49	USP51	UTP3	UTY	DCAF1	VPS72	VRK1	WAC	BUD23	WDR5	WDR61	WDR75	WDR82	NSD2	NSD3	YEATS2	YEATS4	ZBTB1	ZMYND11	ZNF304	ZNF335	ZNHIT1	CENPS	KAT14	KMT2D	CENPX
GO_CHROMATIN_ORGANIZATION	GO_CHROMATIN_ORGANIZATION	ACTB	ACTL6A	ACTL6B	ACTR6	ACTR8	AEBP2	ANP32B	ANP32E	APBB1	CENPS-CORT	ARID1A	ARID1B	ARID2	ARID4A	ARID4B	ARID5B	ASF1A	ASF1B	ASH1L	ASH2L	ASXL1	ATAD2	ATF2	ATM	ATRX	ATXN3	ATXN7	ATXN7L3	AURKA	AURKB	AURKC	BABAM1	BAG6	BAHCC1	BAHD1	BANP	BAP1	BAZ1A	BAZ1B	BAZ2A	BCOR	BCORL1	BEND3	BMI1	BPTF	BRCA2	BRCC3	BRD1	BRD2	BRD3	BRD4	BRD8	BRD9	BRDT	BABAM2	BRMS1	BRMS1L	BRPF1	BRPF3	EMSY	KANSL2	RIOX1	C17ORF49	COPRS	MRGBP	M1AP	CABIN1	CARM1	KNL1	CBX2	CBX3	CBX4	CBX6	CBX7	CBX8	SGF29	CCNB1	CDAN1	CDC73	CDK1	CDK2	CDKN2A	CDY1	CDY1B	CDY2A	CDY2B	CDYL	CECR2	CENPA	CENPC	CENPH	CENPI	CENPK	CENPL	CENPM	CENPN	CENPO	CENPP	CENPQ	CENPT	CENPV	CENPW	CHAF1A	CHAF1B	CHD1	CHD1L	CHD2	CHD3	CHD4	CHD5	CHD6	CHD7	CHD8	CHD9	CHEK1	CHRAC1	CLOCK	CPA4	CREBBP	CRTC2	PET117	CTBP1	CTCF	CTCFL	CTNNB1	CTR9	CUL4B	HYPM	CXXC1	DAPK3	DAXX	DDB1	DDB2	DEK	DMAP1	DNAJC2	DNMT1	DNMT3A	DOT1L	DPF3	DPPA3	DPY30	DR1	DTX3L	DYDC1	DYDC2	EED	EHMT1	EHMT2	ELK4	ELP3	ELP4	ENY2	EP300	EP400	EPC1	EPC2	ESR1	EYA1	EYA2	EYA3	EYA4	EZH1	EZH2	ABRAXAS1	FBL	FBLL1	FOXA1	FOXA2	FOXA3	FOXP3	GATA1	GATA3	GATAD2B	GFI1B	HASPIN	GTF3C4	H1F0	H1FNT	H1FOO	H1FX	H2AFB1	H2AFB2	H2AFB3	H2AFJ	H2AFV	H2AFX	H2AFY	H2AFY2	H2AFZ	H2BFM	H2BFS	H2BFWT	H3F3A	H3F3B	HAT1	HCFC1	HDAC1	HDAC10	HDAC11	HDAC2	HDAC3	HDAC4	HDAC5	HDAC6	HDAC7	HDAC8	HDAC9	HELLS	HILS1	HIPK4	HIRA	HIRIP3	HIST1H1A	HIST1H1B	HIST1H1C	HIST1H1D	HIST1H1E	HIST1H1T	HIST1H2AA	HIST1H2AB	HIST1H2AC	HIST1H2AD	HIST1H2AE	HIST1H2AG	HIST1H2AH	HIST1H2AI	HIST1H2AK	HIST1H2AL	HIST1H2AM	HIST1H2BA	HIST1H2BB	HIST1H2BC	HIST1H2BD	HIST1H2BE	HIST1H2BF	HIST1H2BG	HIST1H2BH	HIST1H2BI	HIST1H2BJ	HIST1H2BK	HIST1H2BL	HIST1H2BM	HIST1H2BN	HIST1H2BO	HIST1H3A	HIST1H3B	HIST1H3C	HIST1H3D	HIST1H3E	HIST1H3F	HIST1H3G	HIST1H3H	HIST1H3I	HIST1H3J	HIST1H4A	HIST1H4B	HIST1H4C	HIST1H4D	HIST1H4E	HIST1H4F	HIST1H4H	HIST1H4I	HIST1H4J	HIST1H4K	HIST1H4L	HIST2H2AA3	HIST2H2AA4	HIST2H2AB	HIST2H2AC	HIST2H2BD	HIST2H2BE	HIST2H2BF	HIST2H3A	HIST2H3C	HIST2H3D	HIST2H4A	HIST2H4B	HIST3H2A	HIST3H2BB	HIST3H3	HIST4H4	HJURP	HLCS	HLTF	HMG20A	HMG20B	HMGA1	HMGA2	HMGB1	HMGB2	HMGN3	HMGN5	HNRNPC	HOPX	HP1BP3	HSF4	HUWE1	IKZF1	ING1	ING2	ING3	ING4	ING5	INO80	INO80B	INO80C	IPO4	IRF4	ITGB3BP	JAK2	JARID2	KDM7A	JMJD1C	KDM8	JMJD6	KAT2A	KAT2B	KAT5	KAT6A	KAT6B	KAT7	KAT8	KDM1A	KDM1B	KDM2A	KDM2B	KDM3A	KDM3B	KDM4A	KDM4B	KDM4C	KDM4D	KDM4E	KDM5A	KDM5B	KDM5C	KDM5D	KDM6A	KDM6B	KANSL1	KANSL3	L3MBTL1	L3MBTL2	L3MBTL3	L3MBTL4	LDB1	LEF1	LEO1	LOXL2	LRWD1	MAP3K12	MAP3K7	MBD1	MBD2	MBD3	MBD3L1	MBD3L2	MBD3L3	MBD3L4	MBD3L5	MBIP	MBTD1	MCM2	MCRS1	MEAF6	MECOM	MECP2	MED24	MEN1	MIS18A	MIS18BP1	CENPU	KMT2A	KMT2D	KMT2C	KMT2B	KMT2E	MORF4L1	MORF4L2	MOS	MSL1	MSL2	MSL3	MSL3P1	MT3	MTA1	MTA2	MTA3	MTF2	MTHFR	PWWP3A	MYB	MYC	MYOD1	MYSM1	NAA50	NAA60	NACC2	NAP1L1	NAP1L2	NAP1L3	NAP1L4	NAP1L5	NAP1L6	NASP	NCOA1	NCOA2	NCOA3	NCOR1	NEK11	NFE2	NOC2L	NPM1	NPM2	NR1H4	NR3C1	NSD1	OGT	OIP5	PADI1	PADI2	PADI3	PADI4	PAF1	PAX7	PAXIP1	PBRM1	PCGF1	PCGF2	PER1	PER2	PHB	PHC1	PHF1	PHF13	JADE2	JADE3	JADE1	PHF19	PHF2	PHF20	PHF21A	PHF8	PIH1D1	PKN1	POLE3	POLE4	PPM1F	PPP5C	PRDM13	PRDM14	PRDM16	PRDM2	PRDM4	PRDM5	PRDM6	PRDM7	PRDM9	PRKAA1	PRKAA2	PRKCA	PRKCB	PRKCD	PRMT1	PRMT2	PRMT3	PRMT5	PRMT6	PRMT7	PRMT8	PSME4	RAG1	RAG2	RB1	RBBP4	RBBP5	RBBP7	RBL1	RBL2	RBM14	RCBTB1	RCOR1	RERE	REST	RING1	RNF168	RNF2	RNF20	RNF40	RNF8	RPS6KA4	RPS6KA5	RRP8	RSF1	RTF1	RUVBL1	RUVBL2	RYBP	SAFB	SALL1	SAP130	SAP18	SAP30	SAP30L	SART3	SATB1	SATB2	SCMH1	SET	SETD1A	SETD1B	SETD2	SETD3	SETD6	SETD7	KMT5A	SETDB1	SETDB2	SETMAR	SETSIP	SFMBT1	SFPQ	SHPRH	SIN3A	SIN3B	SIRT1	SIRT2	SIRT3	SIRT4	SIRT5	SIRT6	SIRT7	SKP1	SMARCA1	SMARCA2	SMARCA4	SMARCA5	SMARCAD1	SMARCB1	SMARCC1	SMARCC2	SMARCD1	SMARCD2	SMARCD3	SMARCE1	SMYD1	SMYD2	SMYD3	SOX1	SOX15	SOX2	SOX9	SPI1	SPIN1	SPTY2D1	SRCAP	SRPK1	SS18L1	BHLHE40	SUDS3	SUPT16H	SUPT3H	SUPT4H1	SUPT5H	SUPT6H	SUPT7L	SUPV3L1	SUV39H1	SUV39H2	KMT5B	KMT5C	SUZ12	SYCP1	SYCP3	TADA1	TADA2A	TADA2B	TADA3	TAF1	TAF10	TAF12	TAF1L	TAF5	TAF5L	TAF6L	TAF9	TBL1X	TBL1XR1	TBL1Y	TCF7L1	TDG	TDRD3	TET1	TET2	TET3	TLK1	TLK2	TNP1	TNRC18	TOP1	TOP1MT	TP53	TP63	TRIM16	TRIM28	TRIM37	TRRAP	TSPY1	TSPY10	TSPY2	TSPY26P	TSPY3	TSPY4	TSPY8	TSPYL1	TSPYL2	TSPYL4	TSPYL5	TSPYL6	TSSK6	TTF1	UBE2A	UBE2B	UBE2E1	UBE2N	UBE2U	UBN1	UBR2	UHRF1	UIMC1	USP15	USP16	USP21	USP22	USP27X	USP3	USP34	USP49	USP51	UTP3	UTY	VCX	DCAF1	VPS72	VRK1	WAC	BUD23	WDR5	WDR61	WDR75	WDR82	NSD2	NSD3	YEATS2	YEATS4	ZBTB1	ZFPM1	ZMYND11	ZNF304	ZNF335	ZNF462	ZNHIT1	CENPS	IRF4	CENPX	KAT14
GO_CHROMOSOME_ORGANIZATION	GO_CHROMOSOME_ORGANIZATION	ACD	ACIN1	ACTB	ACTL6A	ACTL6B	ACTR6	ACTR8	AEBP2	AHCTF1	AIFM1	AKAP8	AKAP8L	ANP32B	ANP32E	ANXA1	APBB1	APEX1	CENPS-CORT	ARID1A	ARID1B	ARID2	ARID4A	ARID4B	ARID5B	ASCC3	ASF1A	ASF1B	ASH1L	ASH2L	ASXL1	ATAD2	ATF2	ATM	ATRX	ATXN3	ATXN7	ATXN7L3	AURKA	AURKB	AURKC	AXIN2	B9D2	BABAM1	BAG6	BAHCC1	BAHD1	BANP	BAP1	BAZ1A	BAZ1B	BAZ2A	BCOR	BCORL1	BECN1	BEND3	BIRC5	BLM	BMI1	BPTF	BRCA1	BRCA2	BRCC3	BRD1	BRD2	BRD3	BRD4	BRD8	BRD9	BRDT	BABAM2	BRIP1	BRMS1	BRMS1L	BRPF1	BRPF3	BUB1	BUB1B	BUB3	CHMP1B	EMSY	MAJIN	KANSL2	RIOX1	KNSTRN	TERB2	MEIOB	C17ORF49	COPRS	MRGBP	M1AP	CABIN1	CARM1	KNL1	CBX2	CBX3	CBX4	CBX6	CBX7	CBX8	SGF29	CCDC155	TERB1	SPDL1	CCNB1	CCNB1IP1	CDAN1	CDC14A	CDC20	CDC23	CDC45	CDC73	CDCA5	CDCA8	CDK1	CDK2	CDKN2A	CDY1	CDY1B	CDY2A	CDY2B	CDYL	CECR2	CENPA	CENPC	CENPE	CENPF	CENPH	CENPI	CENPK	CENPL	CENPM	CENPN	CENPO	CENPP	CENPQ	CENPT	CENPV	CENPW	CEP55	CEP57	CEP57L1	CETN2	CHAF1A	CHAF1B	CHAMP1	CHD1	CHD1L	CHD2	CHD3	CHD4	CHD5	CHD6	CHD7	CHD8	CHD9	CHEK1	CHMP1A	CHMP1B	CHMP2A	CHMP2B	CHMP3	CHMP4A	CHMP4B	CHMP4C	CHMP5	CHMP6	CHMP7	CHRAC1	CKAP5	CLASP1	CLASP2	CLIP1	CLOCK	COPS2	COPS3	COPS4	COPS5	COPS6	COPS7A	COPS7B	COPS8	CPA4	CREBBP	CRTC2	PET117	CTBP1	CTC1	CTCF	CTCFL	CTNNB1	CTR9	CUL3	CUL4A	CUL4B	HYPM	CXXC1	DAPK3	DAXX	DCLRE1A	DCLRE1B	DCLRE1C	DDB1	DDB2	DDX1	DDX11	DDX12P	DDX3X	DEK	DFFB	DHX9	DIS3L2	DKC1	DLGAP5	DMAP1	DMC1	DNA2	DNAJC2	DNMT1	DNMT3A	DOT1L	DPF3	DPPA3	DPY30	DR1	DSCC1	DSN1	DTX3L	DYDC1	DYDC2	EED	EHMT1	EHMT2	ELK4	ELP3	ELP4	ENY2	EP300	EP400	EPC1	EPC2	ERCC1	ERCC2	ERCC3	ERCC4	ERCC6L	ERN2	ESCO1	ESPL1	ESR1	EYA1	EYA2	EYA3	EYA4	EZH1	EZH2	ABRAXAS1	FANCD2	FBL	FBLL1	FBH1	FBXO4	FBXW7	FEN1	FOXA1	FOXA2	FOXA3	FOXP3	G3BP1	GAR1	GATA1	GATA3	GATAD2B	GEM	GFI1B	GINS1	GINS2	GINS4	GPER1	GPS1	HASPIN	GTF2H1	GTF2H2	GTF2H3	GTF2H4	GTF2H5	GTF3C4	H1F0	H1FNT	H1FOO	H1FX	H2AFB1	H2AFB2	H2AFB3	H2AFJ	H2AFV	H2AFX	H2AFY	H2AFY2	H2AFZ	H2BFM	H2BFS	H2BFWT	H3F3A	H3F3B	HAT1	HCFC1	HDAC1	HDAC10	HDAC11	HDAC2	HDAC3	HDAC4	HDAC5	HDAC6	HDAC7	HDAC8	HDAC9	HELB	HELLS	HHEX	HILS1	HIPK4	HIRA	HIRIP3	HIST1H1A	HIST1H1B	HIST1H1C	HIST1H1D	HIST1H1E	HIST1H1T	HIST1H2AA	HIST1H2AB	HIST1H2AC	HIST1H2AD	HIST1H2AE	HIST1H2AG	HIST1H2AH	HIST1H2AI	HIST1H2AK	HIST1H2AL	HIST1H2AM	HIST1H2BA	HIST1H2BB	HIST1H2BC	HIST1H2BD	HIST1H2BE	HIST1H2BF	HIST1H2BG	HIST1H2BH	HIST1H2BI	HIST1H2BJ	HIST1H2BK	HIST1H2BL	HIST1H2BM	HIST1H2BN	HIST1H2BO	HIST1H3A	HIST1H3B	HIST1H3C	HIST1H3D	HIST1H3E	HIST1H3F	HIST1H3G	HIST1H3H	HIST1H3I	HIST1H3J	HIST1H4A	HIST1H4B	HIST1H4C	HIST1H4D	HIST1H4E	HIST1H4F	HIST1H4H	HIST1H4I	HIST1H4J	HIST1H4K	HIST1H4L	HIST2H2AA3	HIST2H2AA4	HIST2H2AB	HIST2H2AC	HIST2H2BD	HIST2H2BE	HIST2H2BF	HIST2H3A	HIST2H3C	HIST2H3D	HIST2H4A	HIST2H4B	HIST3H2A	HIST3H2BB	HIST3H3	HIST4H4	HJURP	HLCS	HLTF	HMG20A	HMG20B	HMGA1	HMGA2	HMGB1	HMGB2	HMGB3	HMGN3	HMGN5	HNRNPC	HOPX	HORMAD1	HORMAD2	HP1BP3	HSF4	HSPA1A	HSPA2	HUWE1	IGHMBP2	IKZF1	INCENP	ING1	ING2	ING3	ING4	ING5	INO80	INO80B	INO80C	IPO4	IRF4	ITGB3BP	ITPA	JAK2	JARID2	KDM7A	JMJD1C	KDM8	JMJD6	KAT2A	KAT2B	KAT5	KAT6A	KAT6B	KAT7	KAT8	KATNB1	KDM1A	KDM1B	KDM2A	KDM2B	KDM3A	KDM3B	KDM4A	KDM4B	KDM4C	KDM4D	KDM4E	KDM5A	KDM5B	KDM5C	KDM5D	KDM6A	KDM6B	KANSL1	KANSL3	MAP10	KIF14	KIF18A	KIF18B	KIF22	KIF23	KIF25	KIF2A	KIF2B	KIF2C	KIF4A	KIF4B	KIFC1	KLHL22	KNTC1	KPNB1	L3MBTL1	L3MBTL2	L3MBTL3	L3MBTL4	LATS1	LDB1	LEF1	LEO1	P3H4	LIG1	LIG4	LOXL2	LRWD1	MAD1L1	MAD2L1	MAEL	MAP3K12	MAP3K7	MAPRE1	MAU2	MBD1	MBD2	MBD3	MBD3L1	MBD3L2	MBD3L3	MBD3L4	MBD3L5	MBIP	MBTD1	MCM2	MCM3	MCM4	MCM5	MCM6	MCM7	MCMBP	MCRS1	MEAF6	MECOM	MECP2	MED24	MEI1	MEN1	MIS12	MIS18A	MIS18BP1	CENPU	MLH1	MLH3	KMT2A	KMT2B	KMT2C	KMT2D	KMT2E	MORF4L1	MORF4L2	MOS	MRE11	MSH2	MSH3	MSH4	MSH5	MSH6	MSL1	MSL2	MSL3	MSL3P1	MT3	MTA1	MTA2	MTA3	MTERF1	MTF2	MTHFR	PWWP3A	MYB	MYC	MYOD1	MYSM1	NAA10	NAA50	NAA60	NACC2	NAP1L1	NAP1L2	NAP1L3	NAP1L4	NAP1L5	NAP1L6	NASP	NBN	NCAPD2	NCAPD3	NCAPG	NCAPG2	NCAPH	NCAPH2	NCOA1	NCOA2	NCOA3	NCOR1	NDC80	NDE1	NDEL1	NEK11	NEK2	NFE2	NHP2	NIPBL	NOC2L	NOP10	NPM1	NPM2	NR1H4	NR3C1	NSD1	NSL1	NSMCE2	NUDC	NUF2	NUP107	NUP133	NUP155	NUP160	NUP37	NUP43	NUP85	NUP98	NUSAP1	STN1	OGT	OIP5	PADI1	PADI2	PADI3	PADI4	PAF1	PAFAH1B1	PALB2	TENT4A	PARP1	PARP3	PAX7	PAXIP1	PBRM1	PCGF1	PCGF2	PCNA	PDCD6IP	PDS5A	PDS5B	PELO	PER1	PER2	PHB	PHB2	PHC1	PHF1	PHF13	JADE2	JADE3	JADE1	PHF19	PHF2	PHF20	PHF21A	PHF8	PIBF1	PIF1	PIH1D1	PINX1	PKN1	PLK1	PMF1	POGZ	POLA1	POLA2	POLD1	POLD2	POLD3	POLD4	POLE	POLE2	POLE3	POLE4	POT1	PPM1F	PPP1CC	PPP2R1A	PPP5C	PRC1	PRDM13	PRDM14	PRDM16	PRDM2	PRDM4	PRDM5	PRDM6	PRDM7	PRDM9	PRIM1	PRIM2	PRKAA1	PRKAA2	PRKCA	PRKCB	PRKCD	PRKDC	PRM1	PRM2	PRM3	PRMT1	PRMT2	PRMT3	PRMT5	PRMT6	PRMT7	PRMT8	PSME4	PSRC1	PTGES3	PTTG1	PTTG2	PTTG3P	PURA	RAB11A	RACGAP1	RAD21	RAD21L1	RAD23B	RAD50	RAD51	RAD51C	RAD51D	RAD54B	RAD54L	RAE1	RAG1	RAG2	RANBP2	RANGAP1	RB1	RBBP4	RBBP5	RBBP7	RBL1	RBL2	RBM14	RBX1	RCBTB1	RCC2	RCOR1	REC8	RECQL	RECQL4	RECQL5	RERE	REST	RFC1	RFC2	RFC3	RFC4	RFC5	RING1	RLF	RNF168	RNF2	RNF20	RNF212	RNF40	RNF8	RPA1	RPA2	RPA3	RPS27	RPS27A	RPS6KA4	RPS6KA5	RRP8	RRS1	RSF1	RTEL1	RTF1	RUVBL1	RUVBL2	RYBP	SAFB	SALL1	SAP130	SAP18	SAP30	SAP30L	SART3	SATB1	SATB2	SCMH1	SEC13	SEH1L	SET	SETD1A	SETD1B	SETD2	SETD3	SETD6	SETD7	KMT5A	SETDB1	SETDB2	SETMAR	SETSIP	SETX	SFMBT1	SFPQ	SGO1	SGO2	SHPRH	SIN3A	SIN3B	SIRT1	SIRT2	SIRT3	SIRT4	SIRT5	SIRT6	SIRT7	SKA1	SKA2	SKP1	SLX1A	SLX1B	SLX4	SMARCA1	SMARCA2	SMARCA4	SMARCA5	SMARCAD1	SMARCB1	SMARCC1	SMARCC2	SMARCD1	SMARCD2	SMARCD3	SMARCE1	SMC1A	SMC1B	SMC2	SMC3	SMC4	SMC5	SMC6	SMCHD1	SMG1	SMG6	SMYD1	SMYD2	SMYD3	SOX1	SOX15	SOX2	SOX9	SP100	SPAG5	SPATA22	SPC24	SPC25	SPI1	SPIN1	SPO11	SPTY2D1	SRCAP	SRPK1	SS18L1	STAG1	STAG2	STAG3	BHLHE40	STRA8	SUDS3	SUN1	SUPT16H	SUPT3H	SUPT4H1	SUPT5H	SUPT6H	SUPT7L	SUPV3L1	SUV39H1	SUV39H2	KMT5B	KMT5C	SUZ12	SYCE1	SYCE1L	SYCE2	SYCE3	SYCP1	SYCP2	SYCP3	TADA1	TADA2A	TADA2B	TADA3	TAF1	TAF10	TAF12	TAF1L	TAF5	TAF5L	TAF6L	TAF9	TAOK1	TBL1X	TBL1XR1	TBL1Y	TCF7L1	TCF7L2	TDG	TDRD3	TEP1	TERF1	TERF2	TERF2IP	TERT	TET1	TET2	TET3	TEX11	TEX12	TEX14	TEX15	TFIP11	TINF2	TLK1	TLK2	NDC1	TNKS1BP1	TNP1	TNRC18	TOP1	TOP1MT	TOP2A	TOP2B	TOP3A	TOP3B	TP53	TP63	TRIM16	TRIM28	TRIM37	TRIP13	TRRAP	TSPY1	TSPY10	TSPY2	TSPY26P	TSPY3	TSPY4	TSPY8	TSPYL1	TSPYL2	TSPYL4	TSPYL5	TSPYL6	TSSK6	TTF1	TTN	UBA52	UBB	UBC	UBE2A	UBE2B	UBE2E1	UBE2N	UBE2U	UBN1	UBR2	UHRF1	UIMC1	UPF1	USP15	USP16	USP21	USP22	USP27X	USP3	USP34	USP49	USP51	UTP3	UTY	VCX	DCAF1	VPS4A	VPS4B	VPS72	VRK1	WAC	WAPL	BUD23	WDR5	WDR61	WDR75	WDR82	NSD2	NSD3	WRAP53	WRN	XPA	XPC	XPO1	XRCC3	XRCC5	XRCC6	YEATS2	YEATS4	ZBTB1	ZFPM1	ZMYND11	ZNF207	ZNF304	ZNF335	ZNF462	ZNF830	ZNHIT1	ZRANB3	ZSCAN4	ZW10	ZWILCH	ZWINT	IRF4	CENPX	KAT14	TWNK	CENPS
GO_HISTONE_H2A_MONOUBIQUITINATION	GO_HISTONE_H2A_MONOUBIQUITINATION	BCOR	CUL4B	DDB1	DDB2	KDM2B	PCGF1	RING1	RNF168	RNF2	RYBP	SKP1	TRIM37
GO_HISTONE_H2A_UBIQUITINATION	GO_HISTONE_H2A_UBIQUITINATION	BCOR	CUL4B	DDB1	DDB2	KDM2B	PCGF1	RING1	RNF168	RNF2	RNF8	RYBP	SKP1	TRIM37	UBE2A	UBE2B	UBR2
GO_HISTONE_MONOUBIQUITINATION	GO_HISTONE_MONOUBIQUITINATION	BCOR	CDC73	CTR9	CUL4B	DDB1	DDB2	DTX3L	KDM2B	LEO1	PAF1	PCGF1	RAG1	RING1	RNF168	RNF2	RNF20	RNF40	RYBP	SKP1	TRIM37	UBE2E1	UHRF1	WAC
GO_HISTONE_UBIQUITINATION	GO_HISTONE_UBIQUITINATION	BCOR	CBX8	CDC73	CTR9	CUL4B	DDB1	DDB2	DTX3L	HUWE1	KDM2B	LEO1	PAF1	PCGF1	PHC1	RAG1	RING1	RNF168	RNF2	RNF20	RNF40	RNF8	RYBP	SKP1	SUZ12	TRIM37	UBE2A	UBE2B	UBE2E1	UBE2N	UBE2U	UBR2	UHRF1	USP22	WAC
GO_NUCLEAR_UBIQUITIN_LIGASE_COMPLEX	GO_NUCLEAR_UBIQUITIN_LIGASE_COMPLEX	ANAPC1	ANAPC10	ANAPC11	ANAPC13	ANAPC16	ANAPC2	ANAPC4	ANAPC5	ANAPC7	BARD1	BMI1	BRCA1	BRCC3	BABAM2	BUB1B	CACUL1	ANAPC15	CBX2	CBX4	CBX7	CBX8	CDC16	CDC20	CDC23	CDC26	CDC27	CUL7	FZR1	MAD2L2	PCGF2	PCGF6	PHC1	PHC2	PHC3	RBX1	RING1	RNF2	RNF222	RNF4	RNF7	UBE2C	UBE2S
GO_PROTEIN_MODIFICATION_BY_SMALL_PROTEIN_CONJUGATION_OR_REMOVAL	GO_PROTEIN_MODIFICATION_BY_SMALL_PROTEIN_CONJUGATION_OR_REMOVAL	AAAS	AKT1	AKTIP	AMFR	ANAPC1	ANAPC10	ANAPC11	ANAPC13	ANAPC16	ANAPC2	ANAPC4	ANAPC5	ANAPC7	ANKIB1	ARIH1	ARIH2	ARRB1	ARRB2	ASB1	ASB10	ASB11	ASB12	ASB13	ASB14	ASB15	ASB16	ASB17	ASB18	ASB2	ASB3	ASB4	ASB5	ASB6	ASB7	ASB8	ASB9	ASXL1	ATG10	ATG3	ATG7	ATXN3	ATXN3L	ATXN7	ATXN7L3	AURKA	AURKB	BABAM1	BACH1	BACH2	BAP1	BARD1	BCL11A	BCL2	BCOR	BFAR	BIRC2	BIRC3	BIRC5	BIRC6	BIRC7	BIRC8	BLM	BLMH	BMI1	BRAP	BRCA1	BRCC3	BABAM2	BTBD1	BTBD18	BTRC	BUB1B	BUB3	CACUL1	ANAPC15	HECTD4	C18ORF25	ZSWIM9	CAND1	CAND2	CBFB	CBL	CBLB	CBLC	CBLL1	CBX2	CBX4	CBX8	CCIN	CCNB1	CCNB1IP1	CCNC	CCNF	CDC16	CDC20	CDC23	CDC26	CDC27	CDC34	CDC42	CDC73	CDCA3	CDCA8	CDK1	CDK5RAP3	CDKN2A	CETN2	CHFR	CISH	CNOT4	COPS2	COPS3	COPS4	COPS5	COPS6	COPS7A	COPS7B	COPS8	CRBN	CTR9	CTU1	CTU2	CUL1	CUL2	CUL3	CUL4A	CUL4B	CUL5	CUL7	CUL9	CYLD	DCAF10	DCAF11	DCAF12	DCAF13	DCAF15	DCAF16	DCAF17	DCAF4	DCAF5	DCAF6	DCAF7	DCAF8	DCUN1D1	DCUN1D2	DCUN1D3	DCUN1D4	DCUN1D5	DDB1	DDB2	DDRGK1	DTL	DTX1	DTX2	DTX3	DTX3L	DTX4	DZIP3	E4F1	EGR2	EID3	EIF3F	ENC1	ENY2	ERCC8	EYA1	OTULIN	ABRAXAS2	FAM76A	FAM76B	FANCF	FANCL	FBXL12	FBXL14	FBXL15	FBXL2	FBXL21P	FBXL22	FBXL3	FBXL4	FBXL5	FBXL6	FBXL7	FBXL8	FBXO10	FBXO11	FBH1	FBXO2	FBXO21	FBXO22	FBXO24	FBXO25	FBXO3	FBXO30	FBXO31	FBXO32	FBXO33	FBXO4	FBXO40	FBXO43	FBXO45	FBXO6	FBXO7	FBXO9	FBXW11	FBXW2	FBXW5	FBXW7	FBXW8	FEM1A	FEM1B	FEM1C	FZR1	G2E3	GAN	GMCL2	GPS1	HACE1	HDAC6	HDAC7	HECTD1	HECTD2	HECTD3	HECW1	HECW2	HERC1	HERC2	HERC2P3	HERC3	HERC4	HERC5	HERC6	HLTF	HNRNPC	HNRNPK	HUWE1	IFIH1	INCENP	IPP	ITCH	JOSD1	JOSD2	KAT2A	KLHL41	KBTBD11	KBTBD12	KBTBD13	KBTBD2	KBTBD3	KLHL40	KBTBD6	KBTBD7	KBTBD8	KCTD10	KCTD11	KCTD13	KDM2B	KEAP1	AREL1	UVSSA	KIAA1586	KLHL42	KLHDC7A	KLHDC7B	KLHDC8A	KLHL1	KLHL10	KLHL12	KLHL13	KLHL14	KLHL15	KLHL17	KLHL18	KLHL2	KLHL20	KLHL21	KLHL22	KLHL23	KLHL24	KLHL25	KLHL26	KLHL28	KLHL29	KLHL3	KLHL30	KLHL31	KLHL32	KLHL33	KLHL34	KLHL36	KLHL38	KLHL4	KLHL5	KLHL7	KLHL8	KLHL9	L3MBTL2	LEO1	LMO7	LNPEP	LNX1	LONRF1	LRR1	LRRC41	LRSAM1	LTN1	MAD2L1	MAGEL2	MALT1	1-MAR	10-MAR	11-MAR	2-MAR	3-MAR	4-MAR	5-MAR	6-MAR	7-MAR	8-MAR	9-MAR	MDC1	MDM2	MDM4	MED1	MED10	MED11	MED12	MED17	MED20	MED21	MED24	MED27	MED30	MED31	MED7	MED8	MGRN1	MIB1	MIB2	MID2	MITF	MKRN1	MKRN2	MKRN3	MKRN4P	MOCS3	MSL2	MTA1	MUL1	MYCBP2	MYLIP	MYSM1	NAE1	NAIP	NSMCE3	NEDD4	NEDD4L	NEDD8	NEURL1	NEURL1B	NEURL2	NEURL3	NEUROD2	NFATC2IP	NFE2L2	NHLRC1	NLRC4	NOP58	NPEPPS	NSMCE1	NSMCE2	NSMCE4A	NUB1	NUP107	NUP133	NUP153	NUP155	NUP160	NUP188	NUP205	NUP210	NUP214	NUP35	NUP37	NUP43	NUP50	NUP54	NUP62	NUP85	NUP88	NUP93	NUP98	NUP58	NUPL2	OS9	OTUB1	OTUB2	OTUD1	OTUD3	OTUD4	OTUD5	OTUD6A	OTUD7A	OTUD7B	PAF1	PRKN	PARP1	PAX6	PCGF1	PCGF2	PCNA	PCNP	PDZRN3	PDZRN4	PELI1	PELI2	PELI3	PEX12	PHC1	PHC2	PHC3	PHOSPHO2-KLHL23	PIAS1	PIAS2	PIAS3	PIAS4	PINK1	PJA1	PJA2	PLK1	PML	POM121	POM121C	PPIL2	SH3RF2	PRPF19	PSMA1	PSMA2	PSMA3	PSMA4	PSMA5	PSMA6	PSMA7	PSMA8	PSMB1	PSMB10	PSMB11	PSMB2	PSMB3	PSMB4	PSMB5	PSMB6	PSMB7	PSMB8	PSMB9	PSMC1	PSMC2	PSMC3	PSMC4	PSMC5	PSMC6	PSMD1	PSMD10	PSMD11	PSMD12	PSMD13	PSMD14	PSMD2	PSMD3	PSMD4	PSMD5	PSMD6	PSMD7	PSMD8	PSMD9	PSME1	PSME2	PSME3	PSME4	PSMF1	PTTG1	RAB40A	RAB40AL	RAB40B	RAB40C	RABGEF1	RAD18	RAD21	RAD52	RAE1	RAG1	RAG2	RANBP2	RANGAP1	RBBP6	RBCK1	RBX1	RC3H1	RC3H2	RCHY1	RFFL	COP1	RFWD3	RING1	RLIM	RNF10	RNF103	RNF11	RNF111	RNF114	RNF115	RNF121	RNF122	RNF123	RNF125	RNF126	RNF128	RNF13	RNF130	RNF133	RNF135	RNF138	RNF139	RNF14	RNF141	RNF144A	RNF144B	RNF145	RNF146	RNF149	RNF151	RNF152	RNF165	RNF166	RNF167	RNF168	RNF169	RNF170	RNF175	RNF180	RNF181	RNF182	RNF185	RNF187	RNF19A	RNF19B	RNF2	RNF20	RNF208	RNF212	RNF213	RNF216	RNF217	RNF220	RNF222	RNF24	RNF25	RNF31	RNF34	RNF38	RNF4	RNF40	RNF41	RNF43	RNF44	RNF5	RNF6	RNF7	RNF8	RPA1	RPS27A	RUSC1	RYBP	SAE1	SASH1	SCMH1	SEH1L	SENP1	SENP2	SENP3	SENP5	SENP6	SH3RF1	SHARPIN	SHMT2	SHPRH	SIAH1	SIAH2	SIAH3	SIRT1	SKP1	SKP2	SMC1A	SMC3	SMC5	SMC6	SMURF1	SMURF2	SOCS1	SOCS2	SOCS3	SOCS4	SOCS5	SOCS6	SOCS7	SP100	SP3	SPOP	SPOPL	SPSB1	SPSB2	SPSB3	SPSB4	STAG1	STAG2	STAMBP	STUB1	SUMO1	SUMO2	SUMO3	SUMO4	SUPT3H	SUZ12	SYVN1	TAF10	ELOC	ELOB	TDG	TMEM129	TMEM189	NDC1	TNFAIP1	TNFAIP3	TNKS	TNKS2	TOP1	TOP2A	TOP2B	TOPORS	TOR1A	TP53	TP53BP1	TPP2	TPR	TRAF2	TRAF3	TRAF4	TRAF5	TRAF6	TRAF7	TRAIP	TRIM11	TRIM13	TRIM17	TRIM2	TRIM21	TRIM22	TRIM23	TRIM24	TRIM25	TRIM27	TRIM28	TRIM3	TRIM31	TRIM32	TRIM33	TRIM36	TRIM37	TRIM38	TRIM39	TRIM4	TRIM40	TRIM41	TRIM5	TRIM56	TRIM58	TRIM6	TRIM62	TRIM63	TRIM68	TRIM69	TRIM71	TRIM72	TRIM8	TRIM9	TRIML1	TRIML2	TRIP12	TRPC4AP	TRPM4	TRRAP	TSG101	TSPAN17	TTC3	TULP4	UBA1	UBA2	UBA3	UBA5	UBA52	UBA6	UBA7	UBAC1	UBB	UBC	UBD	UBE2A	UBE2B	UBE2C	UBE3D	UBE2D1	UBE2D2	UBE2D3	UBE2D4	UBE2E1	UBE2E2	UBE2E3	UBE2F	UBE2G1	UBE2G2	UBE2H	UBE2I	UBE2J1	UBE2J2	UBE2K	UBE2L3	UBE2L6	UBE2M	UBE2N	UBE2NL	UBE2O	UBE2Q1	UBE2Q2	UBE2QL1	UBE2R2	UBE2S	UBE2T	UBE2U	UBE2V1	UBE2V2	UBE2W	UBE2Z	UBE3A	UBE3B	UBE3C	UBE4A	UBE4B	UBOX5	UBR1	UBR2	UBR3	UBR4	UBR5	UBR7	UCHL1	UCHL3	UCHL5	UFC1	UFL1	UFM1	UHRF1	UHRF2	UIMC1	UNKL	URM1	USP1	USP10	USP11	USP12	USP13	USP14	USP15	USP16	USP17L9P	USP17L1	USP17L2	USP17L3	USP17L4	USP17L5	USP17L6P	USP17L7	USP17L8	USP18	USP19	USP2	USP20	USP21	USP22	USP24	USP25	USP26	USP27X	USP28	USP29	USP3	USP30	USP31	USP32	USP33	USP34	USP35	USP36	USP37	USP38	USP39	USP4	USP40	USP41	USP42	USP43	USP44	USP45	USP46	USP47	USP48	USP49	USP5	USP50	USP51	USP53	USP54	USP6	USP7	USP8	USP9X	USP9Y	USPL1	VCP	VCPIP1	VHL	VHLL	DCAF1	WAC	WDR48	WDSUB1	WDTC1	WRN	WSB1	WSB2	WWP1	WWP2	WWTR1	XIAP	XPC	XRCC4	YOD1	ZBTB16	ZC3H12A	ZC3HC1	ZER1	ZFP91	ZNF451	CBLL2	ZNF738	ZNRF1	ZNRF2	ZNRF3	ZNRF4	ZRANB1	ZSWIM2	ZYG11A	ZYG11B	USP17L2
GO_PROTEIN_MONOUBIQUITINATION	GO_PROTEIN_MONOUBIQUITINATION	BCOR	CDC73	CTR9	CUL1	CUL3	CUL4B	DDB1	DDB2	DTL	DTX3L	FANCL	FBXL2	HUWE1	KDM2B	KLHL12	KLHL22	LEO1	MGRN1	NEDD4	NEDD4L	NEURL1	PAF1	PRKN	PCGF1	PEX12	RAD18	RAG1	RBX1	RING1	RNF126	RNF168	RNF2	RNF20	RNF40	RYBP	SKP1	TOPORS	TRIM21	TRIM25	TRIM37	TSG101	UBE2B	UBE2D3	UBE2E1	UBE2O	UBE2R2	UBE2T	UBE2W	UBE4B	UHRF1	WAC
GO_PROTEIN_UBIQUITINATION	GO_PROTEIN_UBIQUITINATION	AKT1	AKTIP	AMFR	ANAPC1	ANAPC10	ANAPC11	ANAPC13	ANAPC16	ANAPC2	ANAPC4	ANAPC5	ANAPC7	ANKIB1	ARIH1	ARIH2	ARRB1	ARRB2	ASB1	ASB10	ASB11	ASB12	ASB13	ASB14	ASB15	ASB16	ASB17	ASB18	ASB2	ASB3	ASB4	ASB5	ASB6	ASB7	ASB8	ASB9	ATG3	ATG7	AURKA	AURKB	BACH1	BACH2	BARD1	BCL2	BCOR	BFAR	BIRC2	BIRC3	BIRC5	BIRC6	BIRC7	BIRC8	BLMH	BRAP	BRCA1	BTBD1	BTBD18	BTRC	BUB1B	BUB3	CACUL1	ANAPC15	HECTD4	C18ORF25	ZSWIM9	CAND1	CAND2	CBFB	CBL	CBLB	CBLC	CBLL1	CBX8	CCIN	CCNB1	CCNB1IP1	CCNC	CCNF	CDC16	CDC20	CDC23	CDC26	CDC27	CDC34	CDC42	CDC73	CDCA3	CDK1	CDKN2A	CHFR	CISH	CNOT4	CRBN	CTR9	CUL1	CUL2	CUL3	CUL4A	CUL4B	CUL5	CUL7	CUL9	DCAF10	DCAF11	DCAF12	DCAF13	DCAF15	DCAF16	DCAF17	DCAF4	DCAF5	DCAF6	DCAF7	DCAF8	DDB1	DDB2	DTL	DTX1	DTX2	DTX3	DTX3L	DTX4	DZIP3	E4F1	ENC1	ERCC8	FANCF	FANCL	FBXL12	FBXL14	FBXL15	FBXL2	FBXL21P	FBXL22	FBXL3	FBXL4	FBXL5	FBXL6	FBXL7	FBXL8	FBXO10	FBXO11	FBH1	FBXO2	FBXO21	FBXO22	FBXO24	FBXO25	FBXO3	FBXO30	FBXO31	FBXO32	FBXO33	FBXO4	FBXO40	FBXO43	FBXO45	FBXO6	FBXO7	FBXO9	FBXW11	FBXW2	FBXW5	FBXW7	FBXW8	FEM1A	FEM1B	FEM1C	FZR1	G2E3	GAN	GMCL2	HACE1	HDAC6	HECTD1	HECTD2	HECTD3	HECW1	HECW2	HERC1	HERC2	HERC2P3	HERC3	HERC4	HERC5	HERC6	HLTF	HUWE1	IPP	ITCH	KLHL41	KBTBD11	KBTBD12	KBTBD13	KBTBD2	KBTBD3	KLHL40	KBTBD6	KBTBD7	KBTBD8	KCTD10	KCTD11	KCTD13	KDM2B	KEAP1	AREL1	UVSSA	KLHL42	KLHDC7A	KLHDC7B	KLHDC8A	KLHL1	KLHL10	KLHL12	KLHL13	KLHL14	KLHL15	KLHL17	KLHL18	KLHL2	KLHL20	KLHL21	KLHL22	KLHL23	KLHL24	KLHL25	KLHL26	KLHL28	KLHL29	KLHL3	KLHL30	KLHL31	KLHL32	KLHL33	KLHL34	KLHL36	KLHL38	KLHL4	KLHL5	KLHL7	KLHL8	KLHL9	LEO1	LMO7	LNPEP	LNX1	LONRF1	LRR1	LRRC41	LRSAM1	LTN1	MAD2L1	MAGEL2	MALT1	1-MAR	10-MAR	11-MAR	2-MAR	3-MAR	4-MAR	5-MAR	6-MAR	7-MAR	8-MAR	9-MAR	MDM2	MDM4	MED1	MED10	MED11	MED12	MED17	MED20	MED21	MED24	MED27	MED30	MED31	MED7	MED8	MGRN1	MIB1	MIB2	MID2	MKRN1	MKRN2	MKRN3	MKRN4P	MSL2	MUL1	MYCBP2	MYLIP	NAIP	NEDD4	NEDD4L	NEURL1	NEURL1B	NEURL2	NEURL3	NEUROD2	NFE2L2	NHLRC1	NLRC4	NPEPPS	NSMCE1	NUB1	OS9	PAF1	PRKN	PAX6	PCGF1	PCNP	PDZRN3	PDZRN4	PELI1	PELI2	PELI3	PEX12	PHC1	PHOSPHO2-KLHL23	PINK1	PJA1	PJA2	PLK1	PPIL2	SH3RF2	PRPF19	PSMA1	PSMA2	PSMA3	PSMA4	PSMA5	PSMA6	PSMA7	PSMA8	PSMB1	PSMB10	PSMB11	PSMB2	PSMB3	PSMB4	PSMB5	PSMB6	PSMB7	PSMB8	PSMB9	PSMC1	PSMC2	PSMC3	PSMC4	PSMC5	PSMC6	PSMD1	PSMD10	PSMD11	PSMD12	PSMD13	PSMD14	PSMD2	PSMD3	PSMD4	PSMD5	PSMD6	PSMD7	PSMD8	PSMD9	PSME1	PSME2	PSME3	PSME4	PSMF1	PTTG1	RAB40A	RAB40AL	RAB40B	RAB40C	RABGEF1	RAD18	RAG1	RAG2	RBBP6	RBCK1	RBX1	RC3H1	RC3H2	RCHY1	RFFL	COP1	RFWD3	RING1	RLIM	RNF10	RNF103	RNF11	RNF111	RNF114	RNF115	RNF121	RNF122	RNF123	RNF125	RNF126	RNF128	RNF13	RNF130	RNF133	RNF135	RNF138	RNF139	RNF14	RNF141	RNF144A	RNF144B	RNF145	RNF146	RNF149	RNF151	RNF152	RNF165	RNF166	RNF167	RNF168	RNF169	RNF170	RNF175	RNF180	RNF181	RNF182	RNF185	RNF187	RNF19A	RNF19B	RNF2	RNF20	RNF208	RNF213	RNF216	RNF217	RNF220	RNF222	RNF24	RNF25	RNF31	RNF34	RNF38	RNF4	RNF40	RNF41	RNF43	RNF44	RNF5	RNF6	RNF7	RNF8	RPS27A	RUSC1	RYBP	SAE1	SASH1	SH3RF1	SHARPIN	SHPRH	SIAH1	SIAH2	SIAH3	SIRT1	SKP1	SKP2	SMURF1	SMURF2	SOCS1	SOCS2	SOCS3	SOCS4	SOCS5	SOCS6	SOCS7	SPOP	SPOPL	SPSB1	SPSB2	SPSB3	SPSB4	STUB1	SUZ12	SYVN1	ELOC	ELOB	TMEM129	TMEM189	TNFAIP1	TNFAIP3	TNKS	TNKS2	TOPORS	TPP2	TRAF2	TRAF3	TRAF4	TRAF5	TRAF6	TRAF7	TRAIP	TRIM11	TRIM13	TRIM17	TRIM2	TRIM21	TRIM22	TRIM23	TRIM24	TRIM25	TRIM27	TRIM28	TRIM3	TRIM31	TRIM32	TRIM33	TRIM36	TRIM37	TRIM38	TRIM39	TRIM4	TRIM41	TRIM5	TRIM56	TRIM58	TRIM6	TRIM62	TRIM63	TRIM68	TRIM69	TRIM71	TRIM72	TRIM8	TRIM9	TRIML1	TRIML2	TRIP12	TRPC4AP	TSG101	TSPAN17	TTC3	TULP4	UBA1	UBA52	UBA6	UBA7	UBAC1	UBB	UBC	UBD	UBE2A	UBE2B	UBE2C	UBE3D	UBE2D1	UBE2D2	UBE2D3	UBE2D4	UBE2E1	UBE2E2	UBE2E3	UBE2F	UBE2G1	UBE2G2	UBE2H	UBE2J1	UBE2J2	UBE2K	UBE2L3	UBE2L6	UBE2M	UBE2N	UBE2NL	UBE2O	UBE2Q1	UBE2Q2	UBE2QL1	UBE2R2	UBE2S	UBE2T	UBE2U	UBE2V1	UBE2V2	UBE2W	UBE2Z	UBE3A	UBE3B	UBE3C	UBE4A	UBE4B	UBOX5	UBR1	UBR2	UBR3	UBR4	UBR5	UBR7	UHRF1	UHRF2	UNKL	USP22	VCP	VCPIP1	VHL	VHLL	DCAF1	WAC	WDSUB1	WDTC1	WSB1	WSB2	WWP1	WWP2	WWTR1	XIAP	ZBTB16	ZC3HC1	ZER1	ZFP91	CBLL2	ZNF738	ZNRF1	ZNRF2	ZNRF3	ZNRF4	ZSWIM2	ZYG11A	ZYG11B
GO_UBIQUITIN_LIGASE_COMPLEX	GO_UBIQUITIN_LIGASE_COMPLEX	AMFR	ANAPC1	ANAPC10	ANAPC11	ANAPC13	ANAPC16	ANAPC2	ANAPC4	ANAPC5	ANAPC7	ANKIB1	ARIH1	ARIH2	ASB2	ASB4	ATG3	AUP1	BACH1	BACH2	BARD1	BMI1	BRAP	BRCA1	BRCC3	BABAM2	BTBD18	BTRC	BUB1B	CACUL1	ANAPC15	CAND1	CBLL1	CBX2	CBX4	CBX7	CBX8	CCIN	CCNC	CCNF	CDC16	CDC20	CDC23	CDC26	CDC27	CDKN1B	COMMD1	CRBN	CUL1	CUL2	CUL3	CUL4A	CUL4B	CUL5	CUL7	CUL9	DCAF10	DCAF11	DCAF12	DCAF13	DCAF16	DCAF17	DCAF4	DCAF5	DCAF6	DCAF7	DCAF8	DCUN1D1	DCUN1D2	DCUN1D3	DCUN1D4	DCUN1D5	DDB1	DDB2	DNAJA1	DTL	DYRK2	ENC1	ERCC8	OTULIN	FBXL12	FBXL15	FBXL19	FBXL2	FBXL21P	FBXL22	FBXL3	FBXL4	FBXL5	FBXL7	FBXO10	FBXO11	FBXO17	FBH1	FBXO2	FBXO21	FBXO24	FBXO25	FBXO27	FBXO31	FBXO32	FBXO39	FBXO4	FBXO44	FBXO6	FBXO7	FBXO8	FBXO9	FBXW11	FBXW4	FBXW5	FBXW7	FBXW8	FZR1	GAN	GLMN	GPR37	HSPA1A	HSPA1B	HSPA8	IKBKG	IPP	KLHL41	KBTBD11	KBTBD12	KBTBD13	KBTBD2	KBTBD3	KLHL40	KBTBD6	KBTBD7	KBTBD8	KCTD10	KCTD13	KCTD17	KEAP1	KLHL42	KLHDC7A	KLHDC7B	KLHDC8A	KLHL1	KLHL10	KLHL12	KLHL13	KLHL14	KLHL15	KLHL17	KLHL18	KLHL2	KLHL20	KLHL21	KLHL22	KLHL23	KLHL24	KLHL25	KLHL26	KLHL28	KLHL29	KLHL3	KLHL30	KLHL31	KLHL32	KLHL33	KLHL34	KLHL36	KLHL38	KLHL4	KLHL5	KLHL7	KLHL8	KLHL9	LMO7	MAD2L2	6-MAR	MED1	MED10	MED11	MED12	MED17	MED20	MED21	MED24	MED27	MED30	MED31	MED7	MIB2	NEDD4	OS9	PRKN	PCGF2	PCGF6	PHC1	PHC2	PHC3	PHOSPHO2-KLHL23	PINK1	PLRG1	RAD18	RBCK1	RBX1	RCHY1	RING1	RNF11	RNF14	RNF144A	RNF144B	RNF168	RNF19A	RNF19B	RNF2	RNF20	RNF217	RNF222	RNF31	RNF4	RNF40	RNF7	RNF8	SEL1L	SHARPIN	SKP1	SKP2	SMURF2	SPOP	SPOPL	STUB1	SUGT1	SYVN1	ELOB	TNFAIP1	TOPORS	TRAF2	TRAF7	TRIM21	TRPC4AP	TSPAN17	UBE2A	UBE2B	UBE2C	UBE2D1	UBE2D2	UBE2E1	UBE2J2	UBE2L3	UBE2N	UBE2S	UBE2U	UBE2V1	UBE4A	UBE4B	UBR1	UBR2	UBR3	USP33	USP47	VHL	VHLL	WWP1	WWP2	ZER1	ZYG11A	ZYG11B
STEGMEIER_PREMITOTIC_CELL_CYCLE_REGULATORS	STEGMEIER_PREMITOTIC_CELL_CYCLE_REGULATORS	CYLD	DZIP3	FBXO5	LTN1	RAD18	RING1	RNF32	SKP2	SOCS2	TRIM32	UBE2J2
GO_HISTONE_H2A_ACETYLATION	GO_HISTONE_H2A_ACETYLATION	ACTL6A	BRD8	DMAP1	EP400	EPC1	ING3	MEAF6	MORF4L1	MORF4L2	MSL3	MSL3P1	RUVBL1	RUVBL2	TRRAP	YEATS4
GO_HISTONE_DEUBIQUITINATION	GO_HISTONE_DEUBIQUITINATION	ASXL1	ATXN7	ATXN7L3	BAP1	BRCC3	ENY2	KAT2A	MYSM1	SUPT3H	TAF10	TRRAP	UIMC1	USP15	USP16	USP21	USP22	USP27X	USP3	USP34	USP49	USP51
GO_HISTONE_H3_K4_TRIMETHYLATION	GO_HISTONE_H3_K4_TRIMETHYLATION	ARID4A	BEND3	CTR9	HIST1H1C	HIST1H1D	HIST1H1E	KMT2A	KMT2B	OGT	RTF1	TET2	TET3	WDR61	ZNF335	KMT2D
KEGG_ABC_TRANSPORTERS	> ABC transporters	ABCA1	ABCA10	ABCA12	ABCA13	ABCA2	ABCA3	ABCA4	ABCA5	ABCA6	ABCA7	ABCA8	ABCA9	ABCB1	ABCB10	ABCB11	ABCB4	ABCB5	ABCB6	ABCB7	ABCB8	ABCB9	ABCC1	ABCC10	ABCC11	ABCC12	ABCC2	ABCC3	ABCC4	ABCC5	ABCC6	ABCC8	ABCC9	ABCD1	ABCD2	ABCD3	ABCD4	ABCG1	ABCG2	ABCG4	ABCG5	ABCG8	CFTR	TAP1	TAP2
KEGG_ACUTE_MYELOID_LEUKEMIA	> Acute myeloid leukemia	AKT1	AKT2	AKT3	ARAF	BAD	BRAF	CCNA1	CCND1	CEBPA	CHUK	EIF4EBP1	FLT3	GRB2	HRAS	IKBKB	IKBKG	JUP	KIT	KRAS	LEF1	LOC652346	LOC652671	LOC652799	MAP2K1	MAP2K2	MAPK1	MAPK3	MTOR	MYC	NFKB1	NRAS	PIK3CA	PIK3CB	PIK3CD	PIK3CG	PIK3R1	PIK3R2	PIK3R3	PIK3R5	PIM1	PIM2	PML	PPARD	RAF1	RARA	RELA	RPS6KB1	RPS6KB2	RUNX1	RUNX1T1	SOS1	SOS2	SPI1	STAT3	STAT5A	STAT5B	TCF7	TCF7L1	TCF7L2	ZBTB16
KEGG_ADHERENS_JUNCTION	> Adherens junction	ACP1	ACTB	ACTG1	ACTN1	ACTN2	ACTN3	ACTN4	BAIAP2	CDC42	CDH1	CREBBP	CSNK2A1	CSNK2A2	CSNK2B	CTNNA1	CTNNA2	CTNNA3	CTNNB1	CTNND1	EGFR	EP300	ERBB2	FARP2	FER	FGFR1	FYN	IGF1R	INSR	IQGAP1	LEF1	LMO7	LOC100418883	LOC646821	MAP3K7	MAPK1	MAPK3	MET	MLLT4	NLK	PARD3	PTPN1	PTPN6	PTPRB	PTPRF	PTPRJ	PTPRM	PVRL1	PVRL2	PVRL3	PVRL4	RAC1	RAC2	RAC3	RHOA	SMAD2	SMAD3	SMAD4	SNAI1	SNAI2	SORBS1	SRC	SSX2IP	TCF7	TCF7L1	TCF7L2	TGFBR1	TGFBR2	TJP1	VCL	WAS	WASF1	WASF2	WASF3	WASL	YES1
KEGG_ADIPOCYTOKINE_SIGNALING_PATHWAY	> Adipocytokine signaling pathway	ACACB	ACSL1	ACSL3	ACSL4	ACSL5	ACSL6	ADIPOQ	ADIPOR1	ADIPOR2	AGRP	AKT1	AKT2	AKT3	CAMKK1	CAMKK2	CD36	CHUK	CPT1A	CPT1B	CPT1C	G6PC	G6PC2	IKBKB	IKBKG	IRS1	IRS2	IRS4	JAK2	LEP	LEPR	MAPK10	MAPK8	MAPK9	MTOR	NFKB1	NFKBIA	NFKBIB	NFKBIE	NPY	PCK1	PCK2	POMC	PPARA	PPARGC1A	PRKAA1	PRKAA2	PRKAB1	PRKAB2	PRKAG1	PRKAG2	PRKAG3	PRKCQ	PTPN11	RELA	RXRA	RXRB	RXRG	SLC2A1	SLC2A4	SOCS3	STAT3	STK11	TNF	TNFRSF1A	TNFRSF1B	TRADD	TRAF2
KEGG_ALANINE_ASPARTATE_AND_GLUTAMATE_METABOLISM	> Alanine, aspartate and glutamate metabolism	ABAT	ACY3	ADSL	ADSS	ADSSL1	AGXT	AGXT2	ALDH4A1	ALDH5A1	ASL	ASNS	ASPA	ASS1	CAD	CPS1	DDO	GAD1	GAD2	GFPT1	GFPT2	GLS	GLS2	GLUD1	GLUD2	GLUL	GOT1	GOT2	GPT	GPT2	IL4I1	NIT2	PPAT
KEGG_ALDOSTERONE_REGULATED_SODIUM_REABSORPTION	> Aldosterone-regulated sodium reabsorption	ATP1A1	ATP1A2	ATP1A3	ATP1A4	ATP1B1	ATP1B2	ATP1B3	ATP1B4	FXYD2	FXYD4	HSD11B1	HSD11B2	IGF1	INS	INSR	IRS1	IRS2	IRS4	KCNJ1	KRAS	MAPK1	MAPK3	NEDD4L	NR3C2	PDPK1	PIK3CA	PIK3CB	PIK3CD	PIK3CG	PIK3R1	PIK3R2	PIK3R3	PIK3R5	PRKCA	PRKCB	PRKCG	SCNN1A	SCNN1B	SCNN1G	SFN	SGK1	SLC9A3R2
KEGG_ALLOGRAFT_REJECTION	> Allograft rejection	CD28	CD40	CD40LG	CD80	CD86	FAS	FASLG	GZMB	HLA-A	HLA-B	HLA-C	HLA-DMA	HLA-DMB	HLA-DOA	HLA-DOB	HLA-DPA1	HLA-DPB1	HLA-DQA1	HLA-DQA2	HLA-DQB1	HLA-DRA	HLA-DRB1	HLA-DRB3	HLA-DRB4	HLA-DRB5	HLA-E	HLA-F	HLA-G	IFNG	IL10	IL12A	IL12B	IL2	IL4	IL5	LOC652614	PRF1	TNF
KEGG_ALPHA_LINOLENIC_ACID_METABOLISM	> alpha-Linolenic acid metabolism	ACOX1	ACOX3	FADS2	JMJD7-PLA2G4B	PLA2G10	PLA2G12A	PLA2G12B	PLA2G1B	PLA2G2A	PLA2G2C	PLA2G2D	PLA2G2E	PLA2G2F	PLA2G3	PLA2G4A	PLA2G4B	PLA2G4E	PLA2G5	PLA2G6
KEGG_ALZHEIMERS_DISEASE	> Alzheimer's disease	ADAM10	ADAM17	APAF1	APBB1	APH1A	APOE	APP	ATF6	ATP2A1	ATP2A2	ATP2A3	ATP5A1	ATP5B	ATP5C1	ATP5D	ATP5E	ATP5F1	ATP5G1	ATP5G1P5	ATP5G2	ATP5G3	ATP5H	ATP5J	ATP5O	ATP6	ATP8	BACE1	BACE2	BAD	BID	CACNA1C	CACNA1D	CACNA1F	CACNA1S	CALM1	CALM2	CALM3	CALML3	CALML5	CALML6	CAPN1	CAPN2	CASP3	CASP7	CASP8	CASP9	CDK5	CDK5R1	CHP	CHP2	COX1	COX2	COX3	COX4I1	COX4I2	COX5A	COX5B	COX6A1	COX6A2	COX6B1	COX6B2	COX6C	COX6CP3	COX7A1	COX7A2	COX7A2L	COX7B	COX7B2	COX7C	COX8A	COX8C	CYC1	CYCS	CYTB	EIF2AK3	ERN1	FADD	FAS	GAPDH	GNAQ	GRIN1	GRIN2A	GRIN2B	GRIN2C	GRIN2D	GSK3B	HSD17B10	IDE	IL1B	ITPR1	ITPR2	ITPR3	LOC100133737	LOC642502	LOC644310	LOC727947	LPL	LRP1	MAPK1	MAPK3	MAPT	MME	NAE1	NCSTN	NDUFA1	NDUFA10	NDUFA2	NDUFA3	NDUFA4	NDUFA4L2	NDUFA5	NDUFA6	NDUFA7	NDUFA8	NDUFA9	NDUFAB1	NDUFB1	NDUFB10	NDUFB2	NDUFB3	NDUFB4	NDUFB5	NDUFB6	NDUFB7	NDUFB8	NDUFB9	NDUFC1	NDUFC2	NDUFS1	NDUFS2	NDUFS3	NDUFS4	NDUFS5	NDUFS6	NDUFS7	NDUFS8	NDUFV1	NDUFV2	NDUFV3	NOS1	PLCB1	PLCB2	PLCB3	PLCB4	PPP3CA	PPP3CB	PPP3CC	PPP3R1	PPP3R2	PSEN1	PSEN2	PSENEN	RYR3	SDHA	SDHB	SDHC	SDHD	SNCA	TNF	TNFRSF1A	UQCR10	UQCR11	UQCRB	UQCRC1	UQCRC2	UQCRFS1	UQCRH	UQCRHL	UQCRQ
KEGG_AMINO_SUGAR_AND_NUCLEOTIDE_SUGAR_METABOLISM	> Amino sugar and nucleotide sugar metabolism	AMDHD2	CHIA	CHIT1	CMAS	CYB5R1	CYB5R3	FPGT	FUK	GALE	GALK1	GALK2	GALT	GCK	GFPT1	GFPT2	GMDS	GMPPA	GMPPB	GNE	GNPDA1	GNPDA2	GNPNAT1	GPI	HEXA	HEXB	HK1	HK2	HK3	MPI	NAGK	NANP	NANS	NPL	PGM1	PGM2	PGM3	PMM1	PMM2	RENBP	TSTA3	UAP1	UGDH	UGP2	UXS1
KEGG_AMINOACYL_TRNA_BIOSYNTHESIS	> Aminoacyl-tRNA biosynthesis	AARS	AARS2	CARS	CARS2	DARS	DARS2	EARS2	EPRS	FARS2	FARSA	FARSB	GARS	HARS	HARS2	IARS	IARS2	KARS	LARS	LARS2	MARS	MARS2	MTFMT	NARS	NARS2	PARS2	PSTK	QARS	RARS	RARS2	SARS	SARS2	SEPSECS	TARS	TARS2	TARSL2	VARS	VARS2	WARS	WARS2	YARS	YARS2
KEGG_AMYOTROPHIC_LATERAL_SCLEROSIS_ALS	> Amyotrophic lateral sclerosis (ALS)	ALS2	APAF1	BAD	BAX	BCL2	BCL2L1	BID	CASP1	CASP3	CASP9	CAT	CCS	CHP	CHP2	CYCS	DAXX	DERL1	GPX1	GRIA1	GRIA2	GRIN1	GRIN2A	GRIN2B	GRIN2C	GRIN2D	MAP2K3	MAP2K6	MAP3K5	MAPK11	MAPK12	MAPK13	MAPK14	NEFH	NEFL	NEFM	NOS1	PPP3CA	PPP3CB	PPP3CC	PPP3R1	PPP3R2	PRPH	PRPH2	RAB5A	RAC1	SLC1A2	SOD1	TNF	TNFRSF1A	TNFRSF1B	TOMM40	TOMM40L	TP53
KEGG_ANTIGEN_PROCESSING_AND_PRESENTATION	> Antigen processing and presentation	B2M	CALR	CANX	CD4	CD74	CD8A	CD8B	CIITA	CREB1	CTSB	CTSL1	CTSS	HLA-A	HLA-B	HLA-C	HLA-DMA	HLA-DMB	HLA-DOA	HLA-DOB	HLA-DPA1	HLA-DPB1	HLA-DQA1	HLA-DQA2	HLA-DQB1	HLA-DRA	HLA-DRB1	HLA-DRB3	HLA-DRB4	HLA-DRB5	HLA-E	HLA-F	HLA-G	HSP90AA1	HSP90AB1	HSPA1A	HSPA1B	HSPA1L	HSPA2	HSPA4	HSPA5	HSPA6	HSPA8	IFI30	IFNA1	IFNA10	IFNA13	IFNA14	IFNA16	IFNA17	IFNA2	IFNA21	IFNA4	IFNA5	IFNA6	IFNA7	IFNA8	KIR2DL1	KIR2DL2	KIR2DL3	KIR2DL4	KIR2DL5A	KIR2DS1	KIR2DS3	KIR2DS4	KIR2DS5	KIR3DL1	KIR3DL2	KIR3DL3	KLRC1	KLRC2	KLRC3	KLRC4	KLRD1	LGMN	LOC652614	LTA	NFYA	NFYB	NFYC	PDIA3	PSME1	PSME2	PSME3	RFX5	RFXANK	RFXAP	TAP1	TAP2	TAPBP
KEGG_APOPTOSIS	> Apoptosis	AIFM1	AKT1	AKT2	AKT3	APAF1	ATM	BAD	BAX	BCL2	BCL2L1	BID	BIRC2	BIRC3	CAPN1	CAPN2	CASP10	CASP3	CASP6	CASP7	CASP8	CASP9	CFLAR	CHP	CHP2	CHUK	CSF2RB	CYCS	DFFA	DFFB	ENDOD1	ENDOG	EXOG	FADD	FAS	FASLG	IKBKB	IKBKG	IL1A	IL1B	IL1R1	IL1RAP	IL3	IL3RA	IRAK1	IRAK2	IRAK3	IRAK4	LOC651610	MAP3K14	MYD88	NFKB1	NFKBIA	NGF	NTRK1	PIK3CA	PIK3CB	PIK3CD	PIK3CG	PIK3R1	PIK3R2	PIK3R3	PIK3R5	PPP3CA	PPP3CB	PPP3CC	PPP3R1	PPP3R2	PRKACA	PRKACB	PRKACG	PRKAR1A	PRKAR1B	PRKAR2A	PRKAR2B	PRKX	RELA	RIPK1	TNF	TNFRSF10A	TNFRSF10B	TNFRSF10C	TNFRSF10D	TNFRSF1A	TNFSF10	TP53	TRADD	TRAF2	XIAP
KEGG_ARACHIDONIC_ACID_METABOLISM	> Arachidonic acid metabolism	AKR1C3	ALOX12	ALOX12B	ALOX15	ALOX15B	ALOX5	CBR1	CBR3	CYP2B6	CYP2C18	CYP2C19	CYP2C8	CYP2C9	CYP2E1	CYP2J2	CYP2U1	CYP4A11	CYP4A22	CYP4F2	CYP4F3	EPHX2	GGT1	GGT5	GGT6	GGT7	GPX1	GPX2	GPX3	GPX4	GPX5	GPX6	GPX7	HPGDS	JMJD7-PLA2G4B	LTA4H	LTC4S	PLA2G10	PLA2G12A	PLA2G12B	PLA2G1B	PLA2G2A	PLA2G2C	PLA2G2D	PLA2G2E	PLA2G2F	PLA2G3	PLA2G4A	PLA2G4B	PLA2G4E	PLA2G5	PLA2G6	PTGDS	PTGES	PTGES2	PTGIS	PTGS1	PTGS2	TBXAS1
KEGG_ARGININE_AND_PROLINE_METABOLISM	> Arginine and proline metabolism	ABP1	ACY1	ADC	AGMAT	ALDH18A1	ALDH1B1	ALDH2	ALDH3A2	ALDH4A1	ALDH7A1	ALDH9A1	AMD1	ARG1	ARG2	ASL	ASS1	CKB	CKM	CKMT1A	CKMT1B	CKMT2	CPS1	DAO	GAMT	GATM	GLS	GLS2	GLUD1	GLUD2	GLUL	GOT1	GOT2	LAP3	MAOA	MAOB	NAGS	NOS1	NOS2	NOS3	OAT	ODC1	OTC	P4HA1	P4HA2	P4HA3	PRODH	PRODH2	PYCR1	PYCR2	PYCRL	SAT1	SAT2	SMS	SRM
KEGG_ARRHYTHMOGENIC_RIGHT_VENTRICULAR_CARDIOMYOPATHY_ARVC	> Arrhythmogenic right ventricular cardiomyopathy (ARVC)	ACTB	ACTG1	ACTN1	ACTN2	ACTN3	ACTN4	ATP2A2	CACNA1C	CACNA1D	CACNA1F	CACNA1S	CACNA2D1	CACNA2D2	CACNA2D3	CACNA2D4	CACNB1	CACNB2	CACNB3	CACNB4	CACNG1	CACNG2	CACNG3	CACNG4	CACNG5	CACNG6	CACNG7	CACNG8	CDH2	CTNNA1	CTNNA2	CTNNA3	CTNNB1	DAG1	DES	DMD	DSC2	DSG2	DSP	EMD	GJA1	ITGA1	ITGA10	ITGA11	ITGA2	ITGA2B	ITGA3	ITGA4	ITGA5	ITGA6	ITGA7	ITGA8	ITGA9	ITGAV	ITGB1	ITGB3	ITGB4	ITGB5	ITGB6	ITGB7	ITGB8	JUP	LAMA2	LEF1	LMNA	LOC100418883	LOC646821	PKP2	RYR2	SGCA	SGCB	SGCD	SGCG	SLC8A1	TCF7	TCF7L1	TCF7L2
KEGG_ASCORBATE_AND_ALDARATE_METABOLISM	> Ascorbate and aldarate metabolism	ALDH1B1	ALDH2	ALDH3A2	ALDH7A1	ALDH9A1	MIOX	UGDH	UGT1A1	UGT1A10	UGT1A3	UGT1A4	UGT1A5	UGT1A6	UGT1A7	UGT1A8	UGT1A9	UGT2A1	UGT2A3	UGT2B10	UGT2B11	UGT2B15	UGT2B17	UGT2B28	UGT2B4	UGT2B7
KEGG_ASTHMA	> Asthma	CCL11	CD40	CD40LG	EPX	FCER1A	FCER1G	HLA-DMA	HLA-DMB	HLA-DOA	HLA-DOB	HLA-DPA1	HLA-DPB1	HLA-DQA1	HLA-DQA2	HLA-DQB1	HLA-DRA	HLA-DRB1	HLA-DRB3	HLA-DRB4	HLA-DRB5	IL10	IL13	IL3	IL4	IL5	IL9	MS4A2	PRG2	RNASE3	TNF
KEGG_AUTOIMMUNE_THYROID_DISEASE	> Autoimmune thyroid disease	CD28	CD40	CD40LG	CD80	CD86	CGA	CTLA4	FAS	FASLG	GZMB	HLA-A	HLA-B	HLA-C	HLA-DMA	HLA-DMB	HLA-DOA	HLA-DOB	HLA-DPA1	HLA-DPB1	HLA-DQA1	HLA-DQA2	HLA-DQB1	HLA-DRA	HLA-DRB1	HLA-DRB3	HLA-DRB4	HLA-DRB5	HLA-E	HLA-F	HLA-G	IFNA1	IFNA10	IFNA13	IFNA14	IFNA16	IFNA17	IFNA2	IFNA21	IFNA4	IFNA5	IFNA6	IFNA7	IFNA8	IL10	IL2	IL4	IL5	LOC652614	PRF1	TG	TPO	TSHB	TSHR
KEGG_AXON_GUIDANCE	> Axon guidance	ABL1	ABLIM1	ABLIM2	ABLIM3	ARHGEF12	CDC42	CDK5	CFL1	CFL2	CHP	CHP2	CXCL12	CXCR4	DCC	DPYSL2	DPYSL5	EFNA1	EFNA2	EFNA3	EFNA4	EFNA5	EFNB1	EFNB2	EFNB3	EPHA1	EPHA2	EPHA3	EPHA4	EPHA5	EPHA6	EPHA7	EPHA8	EPHB1	EPHB2	EPHB3	EPHB4	EPHB6	FES	FYN	GNAI1	GNAI2	GNAI3	GSK3B	HRAS	ITGB1	KRAS	L1CAM	LIMK1	LIMK2	LRRC4C	MAPK1	MAPK3	MET	NCK1	NCK2	NFAT5	NFATC1	NFATC2	NFATC3	NFATC4	NGEF	NRAS	NRP1	NTN1	NTN3	NTN4	NTNG1	PAK1	PAK2	PAK3	PAK4	PAK6	PAK7	PLXNA1	PLXNA2	PLXNA3	PLXNB1	PLXNB2	PLXNB3	PLXNC1	PPP3CA	PPP3CB	PPP3CC	PPP3R1	PPP3R2	PTK2	RAC1	RAC2	RAC3	RASA1	RGS3	RHOA	RHOD	RND1	ROBO1	ROBO2	ROBO3	ROCK1	ROCK2	SEMA3A	SEMA3B	SEMA3C	SEMA3D	SEMA3E	SEMA3F	SEMA3G	SEMA4A	SEMA4B	SEMA4C	SEMA4D	SEMA4F	SEMA4G	SEMA5A	SEMA5B	SEMA6A	SEMA6B	SEMA6C	SEMA6D	SEMA7A	SLIT1	SLIT2	SLIT3	SRGAP1	SRGAP2	SRGAP3	UNC5A	UNC5B	UNC5C	UNC5D
KEGG_B_CELL_RECEPTOR_SIGNALING_PATHWAY	> B cell receptor signaling pathway	AKT1	AKT2	AKT3	BCL10	BLNK	BTK	CARD11	CD19	CD22	CD72	CD79A	CD79B	CD81	CHP	CHP2	CHUK	CR2	DAPP1	FCGR2B	FOS	GRB2	GSK3B	HRAS	IFITM1	IKBKB	IKBKG	INPP5D	JUN	KRAS	LILRB3	LYN	MALT1	MAP2K1	MAP2K2	MAPK1	MAPK3	NFAT5	NFATC1	NFATC2	NFATC3	NFATC4	NFKB1	NFKBIA	NFKBIB	NFKBIE	NRAS	PIK3AP1	PIK3CA	PIK3CB	PIK3CD	PIK3CG	PIK3R1	PIK3R2	PIK3R3	PIK3R5	PLCG2	PPP3CA	PPP3CB	PPP3CC	PPP3R1	PPP3R2	PRKCB	PTPN6	RAC1	RAC2	RAC3	RAF1	RASGRP3	RELA	SOS1	SOS2	SYK	VAV1	VAV2	VAV3
KEGG_BASAL_CELL_CARCINOMA	> Basal cell carcinoma	APC	APC2	AXIN1	AXIN2	BMP2	BMP4	CTNNB1	DVL1	DVL2	DVL3	FZD1	FZD10	FZD2	FZD3	FZD4	FZD5	FZD6	FZD7	FZD8	FZD9	GLI1	GLI2	GLI3	GSK3B	HHIP	LEF1	PTCH1	PTCH2	SHH	SMO	STK36	SUFU	TCF7	TCF7L1	TCF7L2	TP53	WNT1	WNT10A	WNT10B	WNT11	WNT16	WNT2	WNT2B	WNT3	WNT3A	WNT4	WNT5A	WNT5B	WNT6	WNT7A	WNT7B	WNT8A	WNT8B	WNT9A	WNT9B
KEGG_BASAL_TRANSCRIPTION_FACTORS	> Basal transcription factors	GTF2A1	GTF2A1L	GTF2A2	GTF2B	GTF2E1	GTF2E2	GTF2F1	GTF2F2	GTF2H1	GTF2H2	GTF2H3	GTF2H4	GTF2I	GTF2IRD1	LOC391764	STON1	TAF1	TAF10	TAF11	TAF12	TAF13	TAF1L	TAF2	TAF4	TAF4B	TAF5	TAF5L	TAF6	TAF6L	TAF7	TAF7L	TAF9	TAF9B	TBP	TBPL1	TBPL2
KEGG_BASE_EXCISION_REPAIR	> Base excision repair	APEX1	APEX2	FEN1	HMGB1	HMGB1P1	HMGB1P40	LIG1	LIG3	MBD4	MPG	MUTYH	NEIL1	NEIL2	NEIL3	NTHL1	OGG1	PARP1	PARP2	PARP3	PARP4	PCNA	POLB	POLD1	POLD2	POLD3	POLD4	POLE	POLE2	POLE3	POLE4	POLL	SMUG1	TDG	UNG	XRCC1
KEGG_BETA_ALANINE_METABOLISM	> beta-Alanine metabolism	ABAT	ACADM	ALDH1B1	ALDH2	ALDH3A2	ALDH7A1	ALDH9A1	AOC2	AOC3	CNDP1	DPYD	DPYS	ECHS1	EHHADH	GAD1	GAD2	HADHA	HIBCH	MLYCD	SMS	SRM	UPB1
KEGG_BIOSYNTHESIS_OF_UNSATURATED_FATTY_ACIDS	> Biosynthesis of unsaturated fatty acids	ACAA1	ACOT1	ACOT2	ACOT4	ACOT7	ACOX1	ACOX3	BAAT	ELOVL2	ELOVL5	ELOVL6	FADS1	FADS2	HADHA	HSD17B12	PECR	PTPLA	PTPLB	SCD	SCD5	TECR	YOD1
KEGG_BLADDER_CANCER	> Bladder cancer	ARAF	BRAF	CCND1	CDH1	CDK4	CDKN1A	CDKN2A	DAPK1	DAPK2	DAPK3	E2F1	E2F2	E2F3	EGF	EGFR	ERBB2	FGFR3	FIGF	HRAS	IL8	KRAS	MAP2K1	MAP2K2	MAPK1	MAPK3	MDM2	MMP1	MMP2	MMP9	MYC	NRAS	PGF	RAF1	RASSF1	RB1	RPS6KA5	THBS1	TP53	TYMP	VEGFA	VEGFB	VEGFC
KEGG_BUTANOATE_METABOLISM	> Butanoate metabolism	AACS	ABAT	ACADS	ACAT1	ACAT2	ACSM1	ACSM2A	ACSM3	ACSM4	ACSM5	AKR1B10	ALDH1B1	ALDH2	ALDH3A2	ALDH5A1	ALDH7A1	ALDH9A1	BDH1	BDH2	ECHS1	EHHADH	GAD1	GAD2	HADH	HADHA	HMGCL	HMGCS1	HMGCS2	L2HGDH	OXCT1	OXCT2	PDHA1	PDHA2	PDHB
KEGG_CALCIUM_SIGNALING_PATHWAY	> Calcium signaling pathway	ADCY1	ADCY2	ADCY3	ADCY4	ADCY7	ADCY8	ADCY9	ADORA2A	ADORA2B	ADRA1A	ADRA1B	ADRA1D	ADRB1	ADRB2	ADRB3	AGTR1	ATP2A1	ATP2A2	ATP2A3	ATP2B1	ATP2B2	ATP2B3	ATP2B4	AVPR1A	AVPR1B	BDKRB1	BDKRB2	BST1	CACNA1A	CACNA1B	CACNA1C	CACNA1D	CACNA1E	CACNA1F	CACNA1G	CACNA1H	CACNA1I	CACNA1S	CALM1	CALM2	CALM3	CALML3	CALML5	CALML6	CAMK2A	CAMK2B	CAMK2D	CAMK2G	CAMK4	CCKAR	CCKBR	CD38	CHP	CHP2	CHRM1	CHRM2	CHRM3	CHRM5	CHRNA7	CYSLTR1	CYSLTR2	DRD1	DRD5	EDNRA	EDNRB	EGFR	ERBB2	ERBB3	ERBB4	F2R	GNA11	GNA14	GNA15	GNAL	GNAQ	GNAS	GRIN1	GRIN2A	GRIN2C	GRIN2D	GRM1	GRM5	GRPR	HRH1	HRH2	HTR2A	HTR2B	HTR2C	HTR4	HTR5A	HTR6	HTR7	ITPKA	ITPKB	ITPR1	ITPR2	ITPR3	LHCGR	LOC729317	LTB4R2	MYLK	MYLK2	MYLK3	NOS1	NOS2	NOS3	NTSR1	OXTR	P2RX1	P2RX2	P2RX3	P2RX4	P2RX5	P2RX6	P2RX7	PDE1A	PDE1B	PDE1C	PDGFRA	PDGFRB	PHKA1	PHKA2	PHKB	PHKG1	PHKG2	PLCB1	PLCB2	PLCB3	PLCB4	PLCD1	PLCD3	PLCD4	PLCE1	PLCG1	PLCG2	PLCZ1	PLN	PPID	PPP3CA	PPP3CB	PPP3CC	PPP3R1	PPP3R2	PRKACA	PRKACB	PRKACG	PRKCA	PRKCB	PRKCG	PRKX	PTAFR	PTGER1	PTGER3	PTGFR	PTK2B	RYR1	RYR2	RYR3	SLC25A31	SLC25A4	SLC25A5	SLC25A6	SLC8A1	SLC8A2	SLC8A3	SPHK1	SPHK2	TACR1	TACR2	TACR3	TBXA2R	TNNC1	TNNC2	TRHR	TRPC1	VDAC1	VDAC2	VDAC3
KEGG_CARDIAC_MUSCLE_CONTRACTION	> Cardiac muscle contraction	ACTC1	ATP1A1	ATP1A2	ATP1A3	ATP1A4	ATP1B1	ATP1B2	ATP1B3	ATP1B4	ATP2A2	CACNA1C	CACNA1D	CACNA1F	CACNA1S	CACNA2D1	CACNA2D2	CACNA2D3	CACNA2D4	CACNB1	CACNB2	CACNB3	CACNB4	CACNG1	CACNG2	CACNG3	CACNG4	CACNG5	CACNG6	CACNG7	CACNG8	COX1	COX2	COX3	COX4I1	COX4I2	COX5A	COX5B	COX6A1	COX6A2	COX6B1	COX6B2	COX6C	COX6CP3	COX7A1	COX7A2	COX7A2L	COX7B	COX7B2	COX7C	COX8A	COX8C	CYC1	CYTB	FXYD2	LOC644310	LOC727947	MYH6	MYH7	MYL2	MYL3	RYR2	SLC8A1	SLC9A1	SLC9A6	TNNC1	TNNI3	TNNT2	TPM1	TPM2	TPM3	TPM4	UQCR10	UQCR11	UQCRB	UQCRC1	UQCRC2	UQCRFS1	UQCRH	UQCRHL	UQCRQ
KEGG_CELL_ADHESION_MOLECULES_CAMS	> Cell adhesion molecules (CAMs)	ALCAM	CADM1	CADM3	CD2	CD22	CD226	CD274	CD276	CD28	CD34	CD4	CD40	CD40LG	CD58	CD6	CD80	CD86	CD8A	CD8B	CD99	CDH1	CDH15	CDH2	CDH3	CDH4	CDH5	CLDN1	CLDN10	CLDN11	CLDN14	CLDN15	CLDN16	CLDN17	CLDN18	CLDN19	CLDN2	CLDN20	CLDN22	CLDN23	CLDN3	CLDN4	CLDN5	CLDN6	CLDN7	CLDN8	CLDN9	CNTN1	CNTN2	CNTNAP1	CNTNAP2	CTLA4	ESAM	F11R	GLG1	HLA-A	HLA-B	HLA-C	HLA-DMA	HLA-DMB	HLA-DOA	HLA-DOB	HLA-DPA1	HLA-DPB1	HLA-DQA1	HLA-DQA2	HLA-DQB1	HLA-DRA	HLA-DRB1	HLA-DRB3	HLA-DRB4	HLA-DRB5	HLA-E	HLA-F	HLA-G	ICAM1	ICAM2	ICAM3	ICOS	ICOSLG	ITGA4	ITGA6	ITGA8	ITGA9	ITGAL	ITGAM	ITGAV	ITGB1	ITGB2	ITGB7	ITGB8	JAM2	JAM3	L1CAM	LOC652614	MADCAM1	MAG	MPZ	MPZL1	NCAM1	NCAM2	NEGR1	NEO1	NFASC	NLGN1	NLGN2	NLGN3	NLGN4X	NRCAM	NRXN1	NRXN2	NRXN3	OCLN	PDCD1	PDCD1LG2	PECAM1	PTPRC	PTPRF	PTPRM	PVR	PVRL1	PVRL2	PVRL3	SDC1	SDC2	SDC3	SDC4	SELE	SELL	SELP	SELPLG	SIGLEC1	SPN	VCAM1	VCAN
KEGG_CELL_CYCLE	> Cell cycle	ABL1	ANAPC1	ANAPC10	ANAPC11	ANAPC13	ANAPC2	ANAPC4	ANAPC5	ANAPC7	ATM	ATR	BUB1	BUB1B	BUB3	CCNA1	CCNA2	CCNB1	CCNB2	CCNB3	CCND1	CCND2	CCND3	CCNE1	CCNE2	CCNH	CDC14A	CDC14B	CDC16	CDC20	CDC23	CDC25A	CDC25B	CDC25C	CDC26	CDC27	CDC45	CDC6	CDC7	CDK1	CDK2	CDK4	CDK6	CDK7	CDKN1A	CDKN1B	CDKN1C	CDKN2A	CDKN2B	CDKN2C	CDKN2D	CHEK1	CHEK2	CREBBP	CUL1	DBF4	E2F1	E2F2	E2F3	E2F4	E2F5	EP300	ESPL1	FZR1	GADD45A	GADD45B	GADD45G	GSK3B	HDAC1	HDAC2	LOC650621	LOC651610	LOC728622	LOC731751	MAD1L1	MAD2L1	MAD2L2	MCM2	MCM3	MCM4	MCM5	MCM6	MCM7	MDM2	MYC	ORC1	ORC2	ORC3	ORC4	ORC5	ORC6	PCNA	PKMYT1	PLK1	PRKDC	PTTG1	PTTG2	RAD21	RB1	RBL1	RBL2	RBX1	SFN	SKP1	SKP2	SMAD2	SMAD3	SMAD4	SMC1A	SMC1B	SMC3	STAG1	STAG2	TFDP1	TFDP2	TGFB1	TGFB2	TGFB3	TP53	TTK	WEE1	WEE2	YWHAB	YWHAE	YWHAG	YWHAH	YWHAQ	YWHAZ	ZBTB17
KEGG_CHEMOKINE_SIGNALING_PATHWAY	> Chemokine signaling pathway	ADCY1	ADCY2	ADCY3	ADCY4	ADCY5	ADCY6	ADCY7	ADCY8	ADCY9	ADRBK1	ADRBK2	AKT1	AKT2	AKT3	ARRB1	ARRB2	BCAR1	BRAF	CCL1	CCL11	CCL13	CCL14	CCL15	CCL16	CCL17	CCL18	CCL19	CCL2	CCL20	CCL21	CCL22	CCL23	CCL24	CCL25	CCL26	CCL27	CCL28	CCL3	CCL3L1	CCL3L3	CCL4	CCL4L1	CCL4L2	CCL5	CCL7	CCL8	CCR1	CCR10	CCR2	CCR3	CCR4	CCR5	CCR6	CCR7	CCR8	CCR9	CDC42	CHUK	CRK	CRKL	CSK	CX3CL1	CX3CR1	CXCL1	CXCL10	CXCL11	CXCL12	CXCL13	CXCL14	CXCL16	CXCL2	CXCL3	CXCL5	CXCL6	CXCL9	CXCR1	CXCR2	CXCR3	CXCR4	CXCR5	CXCR6	DOCK2	ELMO1	FGR	FOXO3	GNAI1	GNAI2	GNAI3	GNB1	GNB2	GNB3	GNB4	GNB5	GNG10	GNG11	GNG12	GNG13	GNG2	GNG3	GNG4	GNG5	GNG7	GNG8	GNGT1	GNGT2	GRB2	GRK1	GRK4	GRK5	GRK6	GRK7	GSK3A	GSK3B	HCK	HRAS	IKBKB	IKBKG	IL8	ITK	JAK2	JAK3	KRAS	LYN	MAP2K1	MAPK1	MAPK3	NCF1	NFKB1	NFKBIA	NFKBIB	NRAS	PAK1	PARD3	PF4	PF4V1	PIK3CA	PIK3CB	PIK3CD	PIK3CG	PIK3R1	PIK3R2	PIK3R3	PIK3R5	PLCB1	PLCB2	PLCB3	PLCB4	PPBP	PPBPL1	PREX1	PRKACA	PRKACB	PRKACG	PRKCB	PRKCD	PRKCZ	PRKX	PTK2	PTK2B	PXN	RAC1	RAC2	RAF1	RAP1A	RAP1B	RASGRP2	RELA	RHOA	ROCK1	ROCK2	SHC1	SHC2	SHC3	SHC4	SOS1	SOS2	STAT1	STAT2	STAT3	STAT5B	TIAM1	TIAM2	VAV1	VAV2	VAV3	WAS	WASL	XCL1	XCL2	XCR1
KEGG_CHRONIC_MYELOID_LEUKEMIA	> Chronic myeloid leukemia	ABL1	AKT1	AKT2	AKT3	ARAF	BAD	BCL2L1	BCR	BRAF	CBL	CBLB	CBLC	CCND1	CDK4	CDK6	CDKN1A	CDKN1B	CDKN2A	CHUK	CRK	CRKL	CTBP1	CTBP2	E2F1	E2F2	E2F3	GAB2	GRB2	HDAC1	HDAC2	HRAS	IKBKB	IKBKG	KRAS	MAP2K1	MAP2K2	MAPK1	MAPK3	MDM2	MECOM	MYC	NFKB1	NFKBIA	NRAS	PIK3CA	PIK3CB	PIK3CD	PIK3CG	PIK3R1	PIK3R2	PIK3R3	PIK3R5	PTPN11	RAF1	RB1	RELA	RUNX1	SHC1	SHC2	SHC3	SHC4	SMAD3	SMAD4	SOS1	SOS2	STAT5A	STAT5B	TGFB1	TGFB2	TGFB3	TGFBR1	TGFBR2	TP53
KEGG_CIRCADIAN_RHYTHM_MAMMAL	> Circadian rhythm - mammal	ARNTL	BHLHE40	BHLHE41	CLOCK	CRY1	CRY2	CSNK1D	CSNK1E	NPAS2	NR1D1	PER1	PER2	PER3
KEGG_CITRATE_CYCLE_TCA_CYCLE	> Citrate cycle (TCA cycle)	ACLY	ACO1	ACO2	CS	DLAT	DLD	DLST	FH	IDH1	IDH2	IDH3A	IDH3B	IDH3G	LOC283398	LOC642502	MDH1	MDH2	OGDH	OGDHL	PC	PCK1	PCK2	PDHA1	PDHA2	PDHB	SDHA	SDHB	SDHC	SDHD	SUCLA2	SUCLG1	SUCLG2
KEGG_COLORECTAL_CANCER	> Colorectal cancer	AKT1	AKT2	AKT3	APC	APC2	APPL1	ARAF	AXIN1	AXIN2	BAD	BAX	BCL2	BIRC5	BRAF	CASP3	CASP9	CCND1	CTNNB1	CYCS	DCC	FOS	GSK3B	JUN	KRAS	LEF1	MAP2K1	MAPK1	MAPK10	MAPK3	MAPK8	MAPK9	MLH1	MSH2	MSH3	MSH6	MYC	PIK3CA	PIK3CB	PIK3CD	PIK3CG	PIK3R1	PIK3R2	PIK3R3	PIK3R5	RAC1	RAC2	RAC3	RAF1	RALGDS	RHOA	SMAD2	SMAD3	SMAD4	TCF7	TCF7L1	TCF7L2	TGFB1	TGFB2	TGFB3	TGFBR1	TGFBR2	TP53
KEGG_COMPLEMENT_AND_COAGULATION_CASCADES	> Complement and coagulation cascades	A2M	BDKRB1	BDKRB2	C1QA	C1QB	C1QC	C1R	C1S	C2	C3	C3AR1	C4A	C4B	C4BPA	C4BPB	C5	C5AR1	C6	C7	C8A	C8B	C8G	C9	CD46	CD55	CD59	CFB	CFD	CFH	CFI	CPB2	CR1	CR2	F10	F11	F12	F13A1	F13B	F2	F2R	F3	F5	F7	F8	F9	FGA	FGB	FGG	KLKB1	KNG1	MASP1	MASP2	MBL2	PLAT	PLAU	PLAUR	PLG	PROC	PROS1	SERPINA1	SERPINA5	SERPINC1	SERPIND1	SERPINE1	SERPINF2	SERPING1	TFPI	THBD	VWF
KEGG_CYSTEINE_AND_METHIONINE_METABOLISM	> Cysteine and methionine metabolism	ADI1	AHCY	AHCYL1	AHCYL2	AMD1	APIP	BHMT	CBS	CDO1	CTH	DNMT1	DNMT3A	DNMT3B	DNMT3L	ENOPH1	GOT1	GOT2	IL4I1	LDHA	LDHAL6A	LDHAL6B	LDHB	LDHC	MAT1A	MAT2A	MAT2B	MPST	MTAP	MTR	SDS	SMS	SRM	TAT	TRDMT1
KEGG_CYTOKINE_CYTOKINE_RECEPTOR_INTERACTION	> Cytokine-cytokine receptor interaction	ACVR1	ACVR1B	ACVR2A	ACVR2B	ACVRL1	AMH	AMHR2	BMP2	BMP7	BMPR1A	BMPR1B	BMPR2	CCL1	CCL11	CCL13	CCL14	CCL15	CCL16	CCL17	CCL18	CCL19	CCL2	CCL20	CCL21	CCL22	CCL23	CCL24	CCL25	CCL26	CCL27	CCL28	CCL3	CCL3L1	CCL3L3	CCL4	CCL4L1	CCL4L2	CCL5	CCL7	CCL8	CCR1	CCR10	CCR2	CCR3	CCR4	CCR5	CCR6	CCR7	CCR8	CCR9	CD27	CD40	CD40LG	CD70	CLCF1	CNTF	CNTFR	CRLF2	CSF1	CSF1R	CSF2	CSF2RA	CSF2RB	CSF3	CSF3R	CTF1	CX3CL1	CX3CR1	CXCL1	CXCL10	CXCL11	CXCL12	CXCL13	CXCL14	CXCL16	CXCL2	CXCL3	CXCL5	CXCL6	CXCL9	CXCR1	CXCR2	CXCR3	CXCR4	CXCR5	CXCR6	EDA	EDA2R	EDAR	EGF	EGFR	EPO	EPOR	FAS	FASLG	FIGF	FLT1	FLT3	FLT3LG	FLT4	GDF5	GH1	GH2	GHR	HGF	IFNA1	IFNA10	IFNA13	IFNA14	IFNA16	IFNA17	IFNA2	IFNA21	IFNA4	IFNA5	IFNA6	IFNA7	IFNA8	IFNAR1	IFNAR2	IFNB1	IFNE	IFNG	IFNGR1	IFNGR2	IFNK	IFNW1	IL10	IL10RA	IL10RB	IL11	IL11RA	IL12A	IL12B	IL12RB1	IL12RB2	IL13	IL13RA1	IL15	IL15RA	IL17A	IL17B	IL17RA	IL17RB	IL18	IL18R1	IL18RAP	IL19	IL1A	IL1B	IL1R1	IL1R2	IL1RAP	IL2	IL20	IL20RA	IL20RB	IL21	IL21R	IL22	IL22RA1	IL22RA2	IL23A	IL23R	IL24	IL25	IL26	IL28A	IL28B	IL28RA	IL29	IL2RA	IL2RB	IL2RG	IL3	IL3RA	IL4	IL4R	IL5	IL5RA	IL6	IL6R	IL6ST	IL7	IL7R	IL8	IL9	IL9R	INHBA	INHBB	INHBC	INHBE	KDR	KIT	KITLG	LEP	LEPR	LIF	LIFR	LOC652799	LTA	LTB	LTBR	MET	MPL	NGFR	OSM	OSMR	PDGFA	PDGFB	PDGFC	PDGFRA	PDGFRB	PF4	PF4V1	PLEKHO2	PPBP	PPBPL1	PRL	PRLR	RELT	TGFB1	TGFB2	TGFB3	TGFBR1	TGFBR2	TNF	TNFRSF10A	TNFRSF10B	TNFRSF10C	TNFRSF10D	TNFRSF11A	TNFRSF11B	TNFRSF12A	TNFRSF13B	TNFRSF13C	TNFRSF14	TNFRSF17	TNFRSF18	TNFRSF19	TNFRSF1A	TNFRSF1B	TNFRSF21	TNFRSF25	TNFRSF4	TNFRSF6B	TNFRSF8	TNFRSF9	TNFSF10	TNFSF11	TNFSF12	TNFSF13	TNFSF13B	TNFSF14	TNFSF15	TNFSF18	TNFSF4	TNFSF8	TNFSF9	TPO	TSLP	VEGFA	VEGFB	VEGFC	XCL1	XCL2	XCR1
KEGG_CYTOSOLIC_DNA_SENSING_PATHWAY	> Cytosolic DNA-sensing pathway	ADAR	AIM2	CASP1	CCL4	CCL4L1	CCL4L2	CCL5	CHUK	CXCL10	DDX58	IFNA1	IFNA10	IFNA13	IFNA14	IFNA16	IFNA17	IFNA2	IFNA21	IFNA4	IFNA5	IFNA6	IFNA7	IFNA8	IFNB1	IKBKB	IKBKE	IKBKG	IL18	IL1B	IL33	IL6	IRF3	IRF7	MAVS	NFKB1	NFKBIA	NFKBIB	POLR1C	POLR1D	POLR3A	POLR3B	POLR3C	POLR3D	POLR3F	POLR3G	POLR3GL	POLR3H	POLR3K	PYCARD	RELA	RIPK1	RIPK3	TBK1	TMEM173	TREX1	ZBP1
KEGG_DILATED_CARDIOMYOPATHY	> Dilated cardiomyopathy	ACTB	ACTC1	ACTG1	ADCY1	ADCY2	ADCY3	ADCY4	ADCY5	ADCY6	ADCY7	ADCY8	ADCY9	ADRB1	ATP2A2	CACNA1C	CACNA1D	CACNA1F	CACNA1S	CACNA2D1	CACNA2D2	CACNA2D3	CACNA2D4	CACNB1	CACNB2	CACNB3	CACNB4	CACNG1	CACNG2	CACNG3	CACNG4	CACNG5	CACNG6	CACNG7	CACNG8	DAG1	DES	DMD	EMD	GNAS	IGF1	ITGA1	ITGA10	ITGA11	ITGA2	ITGA2B	ITGA3	ITGA4	ITGA5	ITGA6	ITGA7	ITGA8	ITGA9	ITGAV	ITGB1	ITGB3	ITGB4	ITGB5	ITGB6	ITGB7	ITGB8	LAMA2	LMNA	LOC100418883	LOC646821	MYBPC3	MYH6	MYH7	MYL2	MYL3	PLN	PRKACA	PRKACB	PRKACG	PRKX	RYR2	SGCA	SGCB	SGCD	SGCG	SLC8A1	TGFB1	TGFB2	TGFB3	TNF	TNNC1	TNNI3	TNNT2	TPM1	TPM2	TPM3	TPM4	TTN
KEGG_DNA_REPLICATION	> DNA replication	DNA2	FEN1	LIG1	MCM2	MCM3	MCM4	MCM5	MCM6	MCM7	PCNA	POLA1	POLA2	POLD1	POLD2	POLD3	POLD4	POLE	POLE2	POLE3	POLE4	PRIM1	PRIM2	RFC1	RFC2	RFC3	RFC4	RFC5	RNASEH1	RNASEH2A	RNASEH2B	RNASEH2C	RPA1	RPA2	RPA3	RPA4	SSBP1
KEGG_DORSO_VENTRAL_AXIS_FORMATION	> Dorso-ventral axis formation	CPEB1	EGFR	ETS1	ETS2	ETV6	ETV7	FMN2	GRB2	KRAS	LOC652554	MAP2K1	MAPK1	MAPK3	NOTCH1	NOTCH2	NOTCH3	NOTCH4	PIWIL1	PIWIL2	PIWIL3	PIWIL4	SOS1	SOS2	SPIRE1	SPIRE2
KEGG_DRUG_METABOLISM_CYTOCHROME_P450	> Drug metabolism - cytochrome P450	ADH1A	ADH1B	ADH1C	ADH4	ADH5	ADH6	ADH7	ALDH1A3	ALDH3A1	ALDH3B1	ALDH3B2	AOX1	CYP1A2	CYP2A13	CYP2A6	CYP2A7	CYP2B6	CYP2C18	CYP2C19	CYP2C8	CYP2C9	CYP2D6	CYP2E1	CYP3A4	CYP3A43	CYP3A5	CYP3A7	FMO1	FMO2	FMO3	FMO4	FMO5	GSTA1	GSTA2	GSTA3	GSTA4	GSTA5	GSTK1	GSTM1	GSTM2	GSTM3	GSTM4	GSTM5	GSTO1	GSTO2	GSTP1	GSTT1	GSTT2	GSTZ1	MAOA	MAOB	MGST1	MGST2	MGST3	UGT1A1	UGT1A10	UGT1A3	UGT1A4	UGT1A5	UGT1A6	UGT1A7	UGT1A8	UGT1A9	UGT2A1	UGT2A3	UGT2B10	UGT2B11	UGT2B15	UGT2B17	UGT2B28	UGT2B4	UGT2B7
KEGG_DRUG_METABOLISM_OTHER_ENZYMES	> Drug metabolism - other enzymes	CDA	CES1	CES2	CES5A	CYP2A13	CYP2A6	CYP2A7	CYP3A4	CYP3A43	CYP3A5	CYP3A7	DPYD	DPYS	GMPS	GUSB	HPRT1	IMPDH1	IMPDH2	ITPA	NAT1	NAT2	TK1	TK2	TPMT	TYMP	UCK1	UCK2	UCKL1	UGT1A1	UGT1A10	UGT1A3	UGT1A4	UGT1A5	UGT1A6	UGT1A7	UGT1A8	UGT1A9	UGT2A1	UGT2A3	UGT2B10	UGT2B11	UGT2B15	UGT2B17	UGT2B28	UGT2B4	UGT2B7	UMPS	UPB1	UPP1	UPP2	XDH
KEGG_ECM_RECEPTOR_INTERACTION	> ECM-receptor interaction	AGRN	CD36	CD44	CD47	CHAD	COL11A1	COL11A2	COL1A1	COL1A2	COL2A1	COL3A1	COL4A1	COL4A2	COL4A4	COL4A6	COL5A1	COL5A2	COL5A3	COL6A1	COL6A2	COL6A3	COL6A6	COMP	DAG1	FN1	GP1BA	GP1BB	GP5	GP6	GP9	HMMR	HSPG2	IBSP	ITGA1	ITGA10	ITGA11	ITGA2	ITGA2B	ITGA3	ITGA4	ITGA5	ITGA6	ITGA7	ITGA8	ITGA9	ITGAV	ITGB1	ITGB3	ITGB4	ITGB5	ITGB6	ITGB7	ITGB8	LAMA1	LAMA2	LAMA3	LAMA4	LAMA5	LAMB1	LAMB2	LAMB3	LAMB4	LAMC1	LAMC2	LAMC3	RELN	SDC1	SDC2	SDC3	SDC4	SPP1	SV2A	SV2B	SV2C	THBS1	THBS2	THBS3	THBS4	TNC	TNN	TNR	TNXB	VTN	VWF
KEGG_ENDOCYTOSIS	> Endocytosis	ACAP1	ACAP2	ACAP3	ADRB1	ADRB2	ADRB3	ADRBK1	ADRBK2	AGAP1	AGAP2	AP2A1	AP2A2	AP2B1	AP2M1	AP2S1	ARAP1	ARAP2	ARAP3	ARF6	ARFGAP1	ARFGAP2	ARFGAP3	ARRB1	ARRB2	ASAP1	ASAP2	ASAP3	CBL	CBLB	CBLC	CCR5	CDC42	CHMP1B	CHMP2A	CHMP2B	CHMP3	CHMP4A	CHMP4B	CHMP4C	CHMP5	CHMP6	CLTA	CLTB	CLTC	CLTCL1	CSF1R	CXCR1	CXCR2	CXCR4	DAB2	DNAJC6	DNM1	DNM1L	DNM2	DNM3	EEA1	EGF	EGFR	EHD1	EHD2	EHD3	EHD4	EPN1	EPN2	EPN3	EPS15	ERBB3	ERBB4	F2R	FAM125A	FAM125B	FGFR2	FGFR3	FGFR4	FLT1	GIT1	GIT2	GRK1	GRK4	GRK5	GRK6	GRK7	HGS	HLA-A	HLA-B	HLA-C	HLA-E	HLA-F	HLA-G	HRAS	HSPA1A	HSPA1B	HSPA1L	HSPA2	HSPA6	HSPA8	IGF1R	IL2RA	IL2RB	IL2RG	IQSEC1	IQSEC2	IQSEC3	ITCH	KDR	KIT	LDLR	LDLRAP1	LOC652614	LOC652799	MDM2	MET	NEDD4	NEDD4L	NTRK1	PARD3	PARD6A	PARD6B	PARD6G	PDCD6IP	PDGFRA	PIKFYVE	PIP4K2B	PIP5K1A	PIP5K1B	PIP5K1C	PLD1	PLD2	PRKCI	PRKCZ	PSD	PSD2	PSD3	PSD4	RAB11A	RAB11B	RAB11FIP1	RAB11FIP2	RAB11FIP3	RAB11FIP4	RAB11FIP5	RAB22A	RAB31	RAB4A	RAB5A	RAB5B	RAB5C	RABEP1	RET	RNF41	RUFY1	SH3GL1	SH3GL2	SH3GL3	SH3GLB1	SH3GLB2	SH3KBP1	SMAP1	SMAP2	SMURF1	SMURF2	SNF8	SRC	STAM	STAM2	STAMBP	TFRC	TRAF6	TSG101	USP8	VPS25	VPS28	VPS36	VPS37A	VPS37B	VPS37C	VPS37D	VPS45	VPS4A	VPS4B	VTA1	WWP1	ZFYVE20
KEGG_ENDOMETRIAL_CANCER	> Endometrial cancer	AKT1	AKT2	AKT3	APC	APC2	ARAF	AXIN1	AXIN2	BAD	BRAF	CASP9	CCND1	CDH1	CTNNA1	CTNNA2	CTNNA3	CTNNB1	EGF	EGFR	ELK1	ERBB2	FOXO3	GRB2	GSK3B	HRAS	ILK	KRAS	LEF1	MAP2K1	MAP2K2	MAPK1	MAPK3	MLH1	MYC	NRAS	PDPK1	PIK3CA	PIK3CB	PIK3CD	PIK3CG	PIK3R1	PIK3R2	PIK3R3	PIK3R5	PTEN	RAF1	SOS1	SOS2	TCF7	TCF7L1	TCF7L2	TP53
KEGG_EPITHELIAL_CELL_SIGNALING_IN_HELICOBACTER_PYLORI_INFECTION	> Epithelial cell signaling in Helicobacter pylori infection	ADAM10	ADAM17	ATP6AP1	ATP6V0A1	ATP6V0A2	ATP6V0A4	ATP6V0B	ATP6V0C	ATP6V0D1	ATP6V0D2	ATP6V0E1	ATP6V0E2	ATP6V1A	ATP6V1B1	ATP6V1B2	ATP6V1C1	ATP6V1C2	ATP6V1D	ATP6V1E1	ATP6V1E2	ATP6V1F	ATP6V1G1	ATP6V1G2	ATP6V1G3	ATP6V1H	CASP3	CCL5	CDC42	CHUK	CSK	CXCL1	CXCR1	CXCR2	EGFR	F11R	GIT1	HBEGF	IGSF5	IKBKB	IKBKG	IL8	JAM2	JAM3	JUN	LYN	MAP2K4	MAP3K14	MAPK10	MAPK11	MAPK12	MAPK13	MAPK14	MAPK8	MAPK9	MET	NFKB1	NFKBIA	NOD1	PAK1	PLCG1	PLCG2	PTPN11	PTPRZ1	RAC1	RELA	SRC	TCIRG1	TJP1
KEGG_ERBB_SIGNALING_PATHWAY	> ErbB signaling pathway	ABL1	ABL2	AKT1	AKT2	AKT3	ARAF	AREG	BAD	BRAF	BTC	CAMK2A	CAMK2B	CAMK2D	CAMK2G	CBL	CBLB	CBLC	CDKN1A	CDKN1B	CRK	CRKL	EGF	EGFR	EIF4EBP1	ELK1	ERBB2	ERBB3	ERBB4	EREG	GAB1	GRB2	GSK3B	HBEGF	HRAS	JUN	KRAS	MAP2K1	MAP2K2	MAP2K4	MAP2K7	MAPK1	MAPK10	MAPK3	MAPK8	MAPK9	MTOR	MYC	NCK1	NCK2	NRAS	NRG1	NRG2	NRG3	NRG4	PAK1	PAK2	PAK3	PAK4	PAK6	PAK7	PIK3CA	PIK3CB	PIK3CD	PIK3CG	PIK3R1	PIK3R2	PIK3R3	PIK3R5	PLCG1	PLCG2	PRKCA	PRKCB	PRKCG	PTK2	RAF1	RPS6KB1	RPS6KB2	SHC1	SHC2	SHC3	SHC4	SOS1	SOS2	SRC	STAT5A	STAT5B	TGFA
KEGG_ETHER_LIPID_METABOLISM	> Ether lipid metabolism	AGPS	CHPT1	ENPP2	ENPP6	JMJD7-PLA2G4B	LPCAT1	LPCAT2	LPCAT4	PAFAH1B1	PAFAH1B2	PAFAH1B3	PAFAH2	PLA2G10	PLA2G12A	PLA2G12B	PLA2G1B	PLA2G2A	PLA2G2C	PLA2G2D	PLA2G2E	PLA2G2F	PLA2G3	PLA2G4A	PLA2G4B	PLA2G4E	PLA2G5	PLA2G6	PLA2G7	PLD1	PLD2	PPAP2A	PPAP2B	PPAP2C
KEGG_FATTY_ACID_METABOLISM	> Fatty acid metabolism	ACAA1	ACAA2	ACADL	ACADM	ACADS	ACADSB	ACADVL	ACAT1	ACAT2	ACOX1	ACOX3	ACSL1	ACSL3	ACSL4	ACSL5	ACSL6	ADH1A	ADH1B	ADH1C	ADH4	ADH5	ADH6	ADH7	ALDH1B1	ALDH2	ALDH3A2	ALDH7A1	ALDH9A1	CPT1A	CPT1B	CPT1C	CPT2	CYP4A11	CYP4A22	ECHS1	ECI1	ECI2	EHHADH	GCDH	HADH	HADHA	HADHB
KEGG_FC_EPSILON_RI_SIGNALING_PATHWAY	> Fc epsilon RI signaling pathway	AKT1	AKT2	AKT3	BTK	CSF2	FCER1A	FCER1G	FYN	GAB2	GRB2	HRAS	IL13	IL3	IL4	IL5	INPP5D	JMJD7-PLA2G4B	KRAS	LAT	LCP2	LYN	MAP2K1	MAP2K2	MAP2K3	MAP2K4	MAP2K6	MAP2K7	MAPK1	MAPK10	MAPK11	MAPK12	MAPK13	MAPK14	MAPK3	MAPK8	MAPK9	MS4A2	NRAS	PDPK1	PIK3CA	PIK3CB	PIK3CD	PIK3CG	PIK3R1	PIK3R2	PIK3R3	PIK3R5	PLA2G10	PLA2G12A	PLA2G12B	PLA2G1B	PLA2G2A	PLA2G2C	PLA2G2D	PLA2G2E	PLA2G2F	PLA2G3	PLA2G4A	PLA2G4B	PLA2G4E	PLA2G5	PLA2G6	PLCG1	PLCG2	PRKCA	PRKCB	PRKCD	PRKCE	RAC1	RAC2	RAC3	RAF1	SOS1	SOS2	SYK	TNF	VAV1	VAV2	VAV3
KEGG_FC_GAMMA_R_MEDIATED_PHAGOCYTOSIS	> Fc gamma R-mediated phagocytosis	AKT1	AKT2	AKT3	AMPH	ARF6	ARPC1A	ARPC1B	ARPC2	ARPC3	ARPC4	ARPC5	ARPC5L	ASAP1	ASAP2	ASAP3	CDC42	CFL1	CFL2	CRK	CRKL	DNM1	DNM1L	DNM2	DNM3	DOCK2	FCGR1A	FCGR2A	FCGR2B	FCGR2C	FCGR3A	GAB2	GSN	HCK	INPP5D	LAT	LIMK1	LIMK2	LOC653888	LYN	MAP2K1	MAPK1	MAPK3	MARCKS	MARCKSL1	MYO10	NCF1	PAK1	PIK3CA	PIK3CB	PIK3CD	PIK3CG	PIK3R1	PIK3R2	PIK3R3	PIK3R5	PIKFYVE	PIP4K2B	PIP5K1A	PIP5K1B	PIP5K1C	PLA2G4A	PLA2G4B	PLA2G4D	PLA2G4E	PLA2G4F	PLA2G6	PLCG1	PLCG2	PLD1	PLD2	PPAP2A	PPAP2B	PPAP2C	PRKCA	PRKCB	PRKCD	PRKCE	PRKCG	PTPRC	RAC1	RAC2	RAF1	RPS6KB1	RPS6KB2	SCIN	SPHK1	SPHK2	SYK	VASP	VAV1	VAV2	VAV3	WAS	WASF1	WASF2	WASF3	WASL
KEGG_FOCAL_ADHESION	> Focal adhesion	ACTB	ACTG1	ACTN1	ACTN2	ACTN3	ACTN4	AKT1	AKT2	AKT3	ARHGAP35	ARHGAP5	BAD	BCAR1	BCL2	BIRC2	BIRC3	BRAF	CAPN2	CAV1	CAV2	CAV3	CCND1	CCND2	CCND3	CDC42	CHAD	COL11A1	COL11A2	COL1A1	COL1A2	COL2A1	COL3A1	COL4A1	COL4A2	COL4A4	COL4A6	COL5A1	COL5A2	COL5A3	COL6A1	COL6A2	COL6A3	COL6A6	COMP	CRK	CRKL	CTNNB1	DIAPH1	DOCK1	EGF	EGFR	ELK1	ERBB2	FIGF	FLNA	FLNB	FLNC	FLT1	FLT4	FN1	FYN	GRB2	GSK3B	HGF	HRAS	IBSP	IGF1	IGF1R	ILK	ITGA1	ITGA10	ITGA11	ITGA2	ITGA2B	ITGA3	ITGA4	ITGA5	ITGA6	ITGA7	ITGA8	ITGA9	ITGAV	ITGB1	ITGB3	ITGB4	ITGB5	ITGB6	ITGB7	ITGB8	JUN	KDR	LAMA1	LAMA2	LAMA3	LAMA4	LAMA5	LAMB1	LAMB2	LAMB3	LAMB4	LAMC1	LAMC2	LAMC3	LOC100418883	LOC646821	MAP2K1	MAPK1	MAPK10	MAPK3	MAPK8	MAPK9	MET	MYL10	MYL12A	MYL12B	MYL2	MYL5	MYL7	MYL9	MYLK	MYLK2	MYLK3	MYLPF	PAK1	PAK2	PAK3	PAK4	PAK6	PAK7	PARVA	PARVB	PARVG	PDGFA	PDGFB	PDGFC	PDGFD	PDGFRA	PDGFRB	PDPK1	PGF	PIK3CA	PIK3CB	PIK3CD	PIK3CG	PIK3R1	PIK3R2	PIK3R3	PIK3R5	PIP5K1C	PPP1CA	PPP1CB	PPP1CC	PPP1R12A	PRKCA	PRKCB	PRKCG	PTEN	PTK2	PXN	RAC1	RAC2	RAC3	RAF1	RAP1A	RAP1B	RAPGEF1	RASGRF1	RELN	RHOA	ROCK1	ROCK2	SHC1	SHC2	SHC3	SHC4	SOS1	SOS2	SPP1	SRC	THBS1	THBS2	THBS3	THBS4	TLN1	TLN2	TNC	TNN	TNR	TNXB	VASP	VAV1	VAV2	VAV3	VCL	VEGFA	VEGFB	VEGFC	VTN	VWF	XIAP	ZYX
KEGG_FOLATE_BIOSYNTHESIS	> Folate biosynthesis	ALPI	ALPL	ALPP	ALPPL2	DHFR	FPGS	GCH1	GGH	PTS	QDPR	SPR
KEGG_FRUCTOSE_AND_MANNOSE_METABOLISM	> Fructose and mannose metabolism	AKR1B1	AKR1B10	ALDOA	ALDOB	ALDOC	FBP1	FBP2	FPGT	FUK	GMDS	GMPPA	GMPPB	HK1	HK2	HK3	KHK	MPI	MTMR1	MTMR2	MTMR6	MTMR7	PFKFB1	PFKFB2	PFKFB3	PFKFB4	PFKL	PFKM	PFKP	PHPT1	PMM1	PMM2	SORD	TPI1	TSTA3
KEGG_GALACTOSE_METABOLISM	> Galactose metabolism	AKR1B1	B4GALT1	B4GALT2	G6PC	G6PC2	GAA	GALE	GALK1	GALK2	GALT	GANC	GCK	GLA	GLB1	HK1	HK2	HK3	LALBA	LCT	MGAM	PFKL	PFKM	PFKP	PGM1	PGM2	UGP2
KEGG_GAP_JUNCTION	> Gap junction	ADCY1	ADCY2	ADCY3	ADCY4	ADCY5	ADCY6	ADCY7	ADCY8	ADCY9	ADRB1	CDK1	CSNK1D	DRD1	DRD2	EGF	EGFR	GJA1	GJD2	GNA11	GNAI1	GNAI2	GNAI3	GNAQ	GNAS	GRB2	GRM1	GRM5	GUCY1A2	GUCY1A3	GUCY1B3	HRAS	HTR2A	HTR2B	HTR2C	ITPR1	ITPR2	ITPR3	KRAS	LPAR1	MAP2K1	MAP2K2	MAP2K5	MAP3K2	MAPK1	MAPK3	MAPK7	NRAS	PDGFA	PDGFB	PDGFC	PDGFD	PDGFRA	PDGFRB	PLCB1	PLCB2	PLCB3	PLCB4	PRKACA	PRKACB	PRKACG	PRKCA	PRKCB	PRKCG	PRKG1	PRKG2	PRKX	RAF1	SOS1	SOS2	SRC	TJP1	TUBA1A	TUBA1B	TUBA1C	TUBA3C	TUBA3D	TUBA3E	TUBA4A	TUBA8	TUBAL3	TUBB	TUBB1	TUBB2A	TUBB2B	TUBB3	TUBB4A	TUBB4B	TUBB6	TUBB7P	TUBB8
KEGG_GLIOMA	> Glioma	AKT1	AKT2	AKT3	ARAF	BRAF	CALM1	CALM2	CALM3	CALML3	CALML5	CALML6	CAMK2A	CAMK2B	CAMK2D	CAMK2G	CCND1	CDK4	CDK6	CDKN1A	CDKN2A	E2F1	E2F2	E2F3	EGF	EGFR	GRB2	HRAS	IGF1	IGF1R	KRAS	MAP2K1	MAP2K2	MAPK1	MAPK3	MDM2	MTOR	NRAS	PDGFA	PDGFB	PDGFRA	PDGFRB	PIK3CA	PIK3CB	PIK3CD	PIK3CG	PIK3R1	PIK3R2	PIK3R3	PIK3R5	PLCG1	PLCG2	PRKCA	PRKCB	PRKCG	PTEN	RAF1	RB1	SHC1	SHC2	SHC3	SHC4	SOS1	SOS2	TGFA	TP53
KEGG_GLUTATHIONE_METABOLISM	> Glutathione metabolism	ANPEP	G6PD	GCLC	GCLM	GGCT	GGT1	GGT5	GGT6	GGT7	GPX1	GPX2	GPX3	GPX4	GPX5	GPX6	GPX7	GSR	GSS	GSTA1	GSTA2	GSTA3	GSTA4	GSTA5	GSTK1	GSTM1	GSTM2	GSTM3	GSTM4	GSTM5	GSTO1	GSTO2	GSTP1	GSTT1	GSTT2	GSTZ1	IDH1	IDH2	LAP3	MGST1	MGST2	MGST3	ODC1	OPLAH	PGD	RRM1	RRM2	RRM2B	SMS	SRM	TXNDC12
KEGG_GLYCEROLIPID_METABOLISM	> Glycerolipid metabolism	AGK	AGPAT1	AGPAT2	AGPAT3	AGPAT4	AGPAT6	AGPAT9	AKR1A1	AKR1B1	ALDH1B1	ALDH2	ALDH3A2	ALDH7A1	ALDH9A1	AWAT2	CEL	DAK	DGAT1	DGAT2	DGKA	DGKB	DGKD	DGKE	DGKG	DGKH	DGKI	DGKQ	DGKZ	GK	GK2	GLA	GLYCTK	GPAM	GPAT2	LCLAT1	LIPC	LIPF	LIPG	LPL	MBOAT1	MBOAT2	MGLL	PNLIP	PNLIPRP1	PNLIPRP2	PNPLA3	PPAP2A	PPAP2B	PPAP2C
KEGG_GLYCEROPHOSPHOLIPID_METABOLISM	> Glycerophospholipid metabolism	ACHE	AGPAT1	AGPAT2	AGPAT3	AGPAT4	AGPAT6	AGPAT9	C17orf48	CDIPT	CDS1	CDS2	CHAT	CHKA	CHKB	CHPT1	CRLS1	DGKA	DGKB	DGKD	DGKE	DGKG	DGKH	DGKI	DGKQ	DGKZ	ETNK1	ETNK2	GNPAT	GPAM	GPAT2	GPD1	GPD1L	GPD2	JMJD7-PLA2G4B	LCAT	LCLAT1	LPCAT1	LPCAT2	LPCAT3	LPCAT4	LPGAT1	LYPLA1	LYPLA2	MBOAT1	MBOAT2	MBOAT7	PCYT1A	PCYT1B	PCYT2	PEMT	PGS1	PHOSPHO1	PISD	PLA2G10	PLA2G12A	PLA2G12B	PLA2G15	PLA2G1B	PLA2G2A	PLA2G2C	PLA2G2D	PLA2G2E	PLA2G2F	PLA2G3	PLA2G4A	PLA2G4B	PLA2G4E	PLA2G5	PLA2G6	PLD1	PLD2	PPAP2A	PPAP2B	PPAP2C	PTDSS1	PTDSS2	TAZ
KEGG_GLYCINE_SERINE_AND_THREONINE_METABOLISM	> Glycine, serine and threonine metabolism	AGXT	AGXT2	ALAS1	ALAS2	AMT	AOC2	AOC3	BHMT	CBS	CHDH	CTH	DAO	DLD	DMGDH	GAMT	GATM	GCAT	GLDC	GLYCTK	GNMT	MAOA	MAOB	PHGDH	PIPOX	PSAT1	PSPH	SARDH	SDS	SHMT1	SHMT2	SRR
KEGG_GLYCOLYSIS_GLUCONEOGENESIS	> Glycolysis / Gluconeogenesis	ACSS1	ACSS2	ADH1A	ADH1B	ADH1C	ADH4	ADH5	ADH6	ADH7	AKR1A1	ALDH1A3	ALDH1B1	ALDH2	ALDH3A1	ALDH3A2	ALDH3B1	ALDH3B2	ALDH7A1	ALDH9A1	ALDOA	ALDOB	ALDOC	BPGM	DLAT	DLD	ENO1	ENO2	ENO3	FBP1	FBP2	G6PC	G6PC2	GALM	GAPDH	GCK	GPI	HK1	HK2	HK3	LDHA	LDHAL6A	LDHAL6B	LDHB	LDHC	PCK1	PCK2	PDHA1	PDHA2	PDHB	PFKL	PFKM	PFKP	PGAM1	PGAM2	PGAM4	PGK1	PGK2	PGM1	PGM2	PKLR	PKM2	TPI1
KEGG_GLYCOSAMINOGLYCAN_BIOSYNTHESIS_CHONDROITIN_SULFATE	> Glycosaminoglycan biosynthesis - chondroitin sulfate	B3GALT6	B3GAT1	B3GAT2	B3GAT3	B4GALT7	CHPF	CHPF2	CHST11	CHST12	CHST13	CHST14	CHST15	CHST3	CHST7	CHSY1	CHSY3	CSGALNACT1	CSGALNACT2	DSE	UST	XYLT1	XYLT2
KEGG_GLYCOSAMINOGLYCAN_BIOSYNTHESIS_HEPARAN_SULFATE	> Glycosaminoglycan biosynthesis - heparan sulfate	B3GALT6	B3GAT1	B3GAT2	B3GAT3	B4GALT7	EXT1	EXT2	EXTL1	EXTL2	EXTL3	GLCE	HS2ST1	HS3ST1	HS3ST2	HS3ST3A1	HS3ST3B1	HS3ST5	HS6ST1	HS6ST2	HS6ST3	NDST1	NDST2	NDST3	NDST4	XYLT1	XYLT2
KEGG_GLYCOSAMINOGLYCAN_BIOSYNTHESIS_KERATAN_SULFATE	> Glycosaminoglycan biosynthesis - keratan sulfate	B3GNT1	B3GNT2	B3GNT7	B4GALT1	B4GALT2	B4GALT3	B4GALT4	CHST1	CHST2	CHST4	CHST6	FUT8	ST3GAL1	ST3GAL2	ST3GAL3
KEGG_GLYCOSAMINOGLYCAN_DEGRADATION	> Glycosaminoglycan degradation	ARSB	GALNS	GLB1	GNS	GUSB	HEXA	HEXB	HGSNAT	HPSE	HPSE2	HS3ST3A1	HS3ST3B1	HYAL1	HYAL2	HYAL3	HYAL4	IDS	IDUA	NAGLU	SGSH	SPAM1
KEGG_GLYCOSPHINGOLIPID_BIOSYNTHESIS_GANGLIO_SERIES	> Glycosphingolipid biosynthesis - ganglio series	B3GALT4	B4GALNT1	GLB1	HEXA	HEXB	SLC33A1	ST3GAL1	ST3GAL2	ST3GAL5	ST6GALNAC3	ST6GALNAC4	ST6GALNAC5	ST6GALNAC6	ST8SIA1	ST8SIA5
KEGG_GLYCOSPHINGOLIPID_BIOSYNTHESIS_GLOBO_SERIES	> Glycosphingolipid biosynthesis - globo series	A4GALT	B3GALNT1	B3GALT5	FUT1	FUT2	FUT9	GBGT1	GLA	HEXA	HEXB	NAGA	ST3GAL1	ST3GAL2	ST8SIA1
KEGG_GLYCOSPHINGOLIPID_BIOSYNTHESIS_LACTO_AND_NEOLACTO_SERIES	> Glycosphingolipid biosynthesis - lacto and neolacto series	ABO	B3GALT1	B3GALT2	B3GALT5	B3GNT1	B3GNT2	B3GNT3	B3GNT4	B3GNT5	B4GALT1	B4GALT2	B4GALT3	B4GALT4	FUT1	FUT2	FUT3	FUT4	FUT5	FUT6	FUT7	FUT9	GCNT2	ST3GAL3	ST3GAL4	ST3GAL6	ST8SIA1
KEGG_GLYCOSYLPHOSPHATIDYLINOSITOL_GPI_ANCHOR_BIOSYNTHESIS	> Glycosylphosphatidylinositol(GPI)-anchor biosynthesis	DPM2	GPAA1	GPLD1	PGAP1	PIGA	PIGB	PIGC	PIGF	PIGG	PIGH	PIGK	PIGL	PIGM	PIGN	PIGO	PIGP	PIGQ	PIGS	PIGT	PIGU	PIGV	PIGW	PIGX	PIGY	PIGZ
KEGG_GLYOXYLATE_AND_DICARBOXYLATE_METABOLISM	> Glyoxylate and dicarboxylate metabolism	ACO1	ACO2	AFMID	CS	GLYCTK	GRHPR	HAO1	HAO2	HYI	MDH1	MDH2	MTHFD1	MTHFD1L	MTHFD2	MTHFD2L	PGP
KEGG_GNRH_SIGNALING_PATHWAY	> GnRH signaling pathway	ADCY1	ADCY2	ADCY3	ADCY4	ADCY5	ADCY6	ADCY7	ADCY8	ADCY9	ATF4	CACNA1C	CACNA1D	CACNA1F	CACNA1S	CALM1	CALM2	CALM3	CALML3	CALML5	CALML6	CAMK2A	CAMK2B	CAMK2D	CAMK2G	CDC42	CGA	EGFR	ELK1	FSHB	GNA11	GNAQ	GNAS	GNRH1	GNRH2	GNRHR	GRB2	HBEGF	HRAS	ITPR1	ITPR2	ITPR3	JMJD7-PLA2G4B	JUN	KRAS	LHB	MAP2K1	MAP2K2	MAP2K3	MAP2K4	MAP2K6	MAP2K7	MAP3K1	MAP3K2	MAP3K3	MAP3K4	MAPK1	MAPK10	MAPK11	MAPK12	MAPK13	MAPK14	MAPK3	MAPK7	MAPK8	MAPK9	MMP14	MMP2	NRAS	PLA2G10	PLA2G12A	PLA2G12B	PLA2G1B	PLA2G2A	PLA2G2C	PLA2G2D	PLA2G2E	PLA2G2F	PLA2G3	PLA2G4A	PLA2G4B	PLA2G4E	PLA2G5	PLA2G6	PLCB1	PLCB2	PLCB3	PLCB4	PLD1	PLD2	PRKACA	PRKACB	PRKACG	PRKCA	PRKCB	PRKCD	PRKX	PTK2B	RAF1	SOS1	SOS2	SRC
KEGG_GRAFT_VERSUS_HOST_DISEASE	> Graft-versus-host disease	CD28	CD80	CD86	FAS	FASLG	GZMB	HLA-A	HLA-B	HLA-C	HLA-DMA	HLA-DMB	HLA-DOA	HLA-DOB	HLA-DPA1	HLA-DPB1	HLA-DQA1	HLA-DQA2	HLA-DQB1	HLA-DRA	HLA-DRB1	HLA-DRB3	HLA-DRB4	HLA-DRB5	HLA-E	HLA-F	HLA-G	IFNG	IL1A	IL1B	IL2	IL6	KIR2DL1	KIR2DL2	KIR2DL3	KIR2DL5A	KIR3DL1	KIR3DL2	KLRC1	KLRD1	LOC652614	PRF1	TNF
KEGG_HEDGEHOG_SIGNALING_PATHWAY	> Hedgehog signaling pathway	BMP2	BMP4	BMP5	BMP6	BMP7	BMP8A	BMP8B	BTRC	CSNK1A1	CSNK1A1L	CSNK1D	CSNK1E	CSNK1G1	CSNK1G2	CSNK1G3	DHH	FBXW11	GAS1	GLI1	GLI2	GLI3	GSK3B	HHIP	IHH	LRP2	PRKACA	PRKACB	PRKACG	PRKX	PTCH1	PTCH2	RAB23	SHH	SMO	STK36	SUFU	WNT1	WNT10A	WNT10B	WNT11	WNT16	WNT2	WNT2B	WNT3	WNT3A	WNT4	WNT5A	WNT5B	WNT6	WNT7A	WNT7B	WNT8A	WNT8B	WNT9A	WNT9B	ZIC2
KEGG_HEMATOPOIETIC_CELL_LINEAGE	> Hematopoietic cell lineage	ANPEP	CD14	CD19	CD1A	CD1B	CD1C	CD1D	CD1E	CD2	CD22	CD33	CD34	CD36	CD37	CD38	CD3D	CD3E	CD3G	CD4	CD44	CD5	CD55	CD59	CD7	CD8A	CD8B	CD9	CR1	CR2	CSF1	CSF1R	CSF2	CSF2RA	CSF3	CSF3R	DNTT	EPO	EPOR	FCER2	FCGR1A	FLT3	FLT3LG	GP1BA	GP1BB	GP5	GP9	GYPA	HLA-DRA	HLA-DRB1	HLA-DRB3	HLA-DRB4	HLA-DRB5	IL11	IL11RA	IL1A	IL1B	IL1R1	IL1R2	IL2RA	IL3	IL3RA	IL4	IL4R	IL5	IL5RA	IL6	IL6R	IL7	IL7R	IL9R	ITGA1	ITGA2	ITGA2B	ITGA3	ITGA4	ITGA5	ITGA6	ITGAM	ITGB3	KIT	KITLG	LOC652799	MME	MS4A1	TFRC	THPO	TNF	TPO
KEGG_HISTIDINE_METABOLISM	> Histidine metabolism	ABP1	ACY3	ALDH1A3	ALDH1B1	ALDH2	ALDH3A1	ALDH3A2	ALDH3B1	ALDH3B2	ALDH7A1	ALDH9A1	AMDHD1	ASPA	CNDP1	DDC	FTCD	HAL	HDC	HEMK1	HNMT	LCMT1	LCMT2	MAOA	MAOB	METTL2B	METTL6	TRMT11	UROC1	WBSCR22
KEGG_HOMOLOGOUS_RECOMBINATION	> Homologous recombination	BLM	BRCA2	EME1	MRE11A	MUS81	NBN	POLD1	POLD2	POLD3	POLD4	RAD50	RAD51	RAD51B	RAD51C	RAD51D	RAD52	RAD54B	RAD54L	RPA1	RPA2	RPA3	RPA4	SHFM1	SSBP1	TOP3A	TOP3B	XRCC2	XRCC3
KEGG_HUNTINGTONS_DISEASE	> Huntington's disease	AP2A1	AP2A2	AP2B1	AP2M1	AP2S1	APAF1	ATP5A1	ATP5B	ATP5C1	ATP5D	ATP5E	ATP5F1	ATP5G1	ATP5G1P5	ATP5G2	ATP5G3	ATP5H	ATP5J	ATP5O	ATP6	ATP8	BAX	BBC3	BDNF	CASP3	CASP8	CASP9	CLTA	CLTB	CLTC	CLTCL1	COX1	COX2	COX3	COX4I1	COX4I2	COX5A	COX5B	COX6A1	COX6A2	COX6B1	COX6B2	COX6C	COX6CP3	COX7A1	COX7A2	COX7A2L	COX7B	COX7B2	COX7C	COX8A	COX8C	CREB1	CREB3	CREB3L1	CREB3L2	CREB3L3	CREB3L4	CREB5	CREBBP	CYC1	CYCS	CYTB	DCTN1	DCTN2	DCTN4	DLG4	DNAH1	DNAH2	DNAH3	DNAI1	DNAI2	DNAL1	DNAL4	DNALI1	EP300	GNAQ	GPX1	GRIN1	GRIN2B	GRM5	HAP1	HDAC1	HDAC2	HIP1	HTT	IFT57	ITPR1	LOC100133737	LOC642502	LOC644310	LOC727947	LOC729317	NDUFA1	NDUFA10	NDUFA2	NDUFA3	NDUFA4	NDUFA4L2	NDUFA5	NDUFA6	NDUFA7	NDUFA8	NDUFA9	NDUFAB1	NDUFB1	NDUFB10	NDUFB2	NDUFB3	NDUFB4	NDUFB5	NDUFB6	NDUFB7	NDUFB8	NDUFB9	NDUFC1	NDUFC2	NDUFS1	NDUFS2	NDUFS3	NDUFS4	NDUFS5	NDUFS6	NDUFS7	NDUFS8	NDUFV1	NDUFV2	NDUFV3	NRF1	PLCB1	PLCB2	PLCB3	PLCB4	POLR2A	POLR2B	POLR2C	POLR2D	POLR2E	POLR2F	POLR2G	POLR2H	POLR2I	POLR2J	POLR2J2	POLR2J3	POLR2K	POLR2L	PPARG	PPARGC1A	PPID	RCOR1	REST	SDHA	SDHB	SDHC	SDHD	SIN3A	SLC25A31	SLC25A4	SLC25A5	SLC25A6	SOD1	SOD2	SP1	TAF4	TAF4B	TBP	TBPL1	TBPL2	TFAM	TGM2	TP53	UCP1	UQCR10	UQCR11	UQCRB	UQCRC1	UQCRC2	UQCRFS1	UQCRH	UQCRHL	UQCRQ	VDAC1	VDAC2	VDAC3
KEGG_HYPERTROPHIC_CARDIOMYOPATHY_HCM	> Hypertrophic cardiomyopathy (HCM)	ACE	ACTB	ACTC1	ACTG1	ATP2A2	CACNA1C	CACNA1D	CACNA1F	CACNA1S	CACNA2D1	CACNA2D2	CACNA2D3	CACNA2D4	CACNB1	CACNB2	CACNB3	CACNB4	CACNG1	CACNG2	CACNG3	CACNG4	CACNG5	CACNG6	CACNG7	CACNG8	DAG1	DES	DMD	EMD	IGF1	IL6	ITGA1	ITGA10	ITGA11	ITGA2	ITGA2B	ITGA3	ITGA4	ITGA5	ITGA6	ITGA7	ITGA8	ITGA9	ITGAV	ITGB1	ITGB3	ITGB4	ITGB5	ITGB6	ITGB7	ITGB8	LAMA2	LMNA	LOC100418883	LOC646821	MYBPC3	MYH6	MYH7	MYL2	MYL3	PRKAA1	PRKAA2	PRKAB1	PRKAB2	PRKAG1	PRKAG2	PRKAG3	RYR2	SGCA	SGCB	SGCD	SGCG	SLC8A1	TGFB1	TGFB2	TGFB3	TNF	TNNC1	TNNI3	TNNT2	TPM1	TPM2	TPM3	TPM4	TTN
KEGG_INOSITOL_PHOSPHATE_METABOLISM	> Inositol phosphate metabolism	ALDH6A1	CDIPT	IMPA1	IMPA2	INPP1	INPP4A	INPP4B	INPP5A	INPP5B	INPP5E	INPP5J	INPP5K	INPPL1	IPMK	IPPK	ISYNA1	ITPK1	ITPKA	ITPKB	MINPP1	MIOX	OCRL	PI4KA	PI4KB	PIK3C2A	PIK3C2B	PIK3C2G	PIK3C3	PIK3CA	PIK3CB	PIK3CD	PIK3CG	PIKFYVE	PIP4K2A	PIP4K2B	PIP4K2C	PIP5K1A	PIP5K1B	PIP5K1C	PLCB1	PLCB2	PLCB3	PLCB4	PLCD1	PLCD3	PLCD4	PLCE1	PLCG1	PLCG2	PLCZ1	PTEN	SYNJ1	SYNJ2	TPI1
KEGG_INSULIN_SIGNALING_PATHWAY	> Insulin signaling pathway	ACACA	ACACB	AKT1	AKT2	AKT3	ARAF	BAD	BRAF	CALM1	CALM2	CALM3	CALML3	CALML5	CALML6	CBL	CBLB	CBLC	CRK	CRKL	EIF4E	EIF4E1B	EIF4E2	EIF4EBP1	ELK1	EXOC7	FASN	FBP1	FBP2	FLOT1	FLOT2	FOXO1	G6PC	G6PC2	GCK	GRB2	GSK3B	GYS1	GYS2	HK1	HK2	HK3	HRAS	IKBKB	INPP5D	INPP5K	INS	INSR	IRS1	IRS2	IRS4	KRAS	LIPE	MAP2K1	MAP2K2	MAPK1	MAPK10	MAPK3	MAPK8	MAPK9	MKNK1	MKNK2	MTOR	NRAS	PCK1	PCK2	PDE3A	PDE3B	PDPK1	PHKA1	PHKA2	PHKB	PHKG1	PHKG2	PIK3CA	PIK3CB	PIK3CD	PIK3CG	PIK3R1	PIK3R2	PIK3R3	PIK3R5	PKLR	PPARGC1A	PPP1CA	PPP1CB	PPP1CC	PPP1R3A	PPP1R3B	PPP1R3C	PPP1R3D	PRKAA1	PRKAA2	PRKAB1	PRKAB2	PRKACA	PRKACB	PRKACG	PRKAG1	PRKAG2	PRKAG3	PRKAR1A	PRKAR1B	PRKAR2A	PRKAR2B	PRKCI	PRKCZ	PRKX	PTPN1	PTPRF	PYGB	PYGL	PYGM	RAF1	RAPGEF1	RHEB	RHOQ	RPS6	RPS6KB1	RPS6KB2	RPTOR	SH2B2	SHC1	SHC2	SHC3	SHC4	SLC2A4	SOCS1	SOCS2	SOCS3	SOCS4	SORBS1	SOS1	SOS2	SREBF1	TRIP10	TSC1	TSC2
KEGG_INTESTINAL_IMMUNE_NETWORK_FOR_IGA_PRODUCTION	> Intestinal immune network for IgA production	AICDA	CCL25	CCL27	CCL28	CCR10	CCR9	CD28	CD40	CD40LG	CD80	CD86	CXCL12	CXCR4	HLA-DMA	HLA-DMB	HLA-DOA	HLA-DOB	HLA-DPA1	HLA-DPB1	HLA-DQA1	HLA-DQA2	HLA-DQB1	HLA-DRA	HLA-DRB1	HLA-DRB3	HLA-DRB4	HLA-DRB5	ICOS	ICOSLG	IL10	IL15	IL15RA	IL2	IL4	IL5	IL6	ITGA4	ITGB7	LTBR	MADCAM1	MAP3K14	PIGR	TGFB1	TNFRSF13B	TNFRSF13C	TNFRSF17	TNFSF13	TNFSF13B
KEGG_JAK_STAT_SIGNALING_PATHWAY	> Jak-STAT signaling pathway	AKT1	AKT2	AKT3	BCL2L1	CBL	CBLB	CBLC	CCND1	CCND2	CCND3	CISH	CLCF1	CNTF	CNTFR	CREBBP	CRLF2	CSF2	CSF2RA	CSF2RB	CSF3	CSF3R	CSH1	CTF1	EP300	EPO	EPOR	GH1	GH2	GHR	GRB2	IFNA1	IFNA10	IFNA13	IFNA14	IFNA16	IFNA17	IFNA2	IFNA21	IFNA4	IFNA5	IFNA6	IFNA7	IFNA8	IFNAR1	IFNAR2	IFNB1	IFNE	IFNG	IFNGR1	IFNGR2	IFNK	IFNW1	IL10	IL10RA	IL10RB	IL11	IL11RA	IL12A	IL12B	IL12RB1	IL12RB2	IL13	IL13RA1	IL13RA2	IL15	IL15RA	IL19	IL2	IL20	IL20RA	IL20RB	IL21	IL21R	IL22	IL22RA1	IL22RA2	IL23A	IL23R	IL24	IL26	IL28A	IL28B	IL28RA	IL29	IL2RA	IL2RB	IL2RG	IL3	IL3RA	IL4	IL4R	IL5	IL5RA	IL6	IL6R	IL6ST	IL7	IL7R	IL9	IL9R	IRF9	JAK1	JAK2	JAK3	LEP	LEPR	LIF	LIFR	MPL	MYC	OSM	OSMR	PIAS1	PIAS2	PIAS3	PIAS4	PIK3CA	PIK3CB	PIK3CD	PIK3CG	PIK3R1	PIK3R2	PIK3R3	PIK3R5	PIM1	PRL	PRLR	PTPN11	PTPN6	SOCS1	SOCS2	SOCS3	SOCS4	SOCS5	SOCS7	SOS1	SOS2	SPRED1	SPRED2	SPRY1	SPRY2	SPRY3	SPRY4	STAM	STAM2	STAT1	STAT2	STAT3	STAT4	STAT5A	STAT5B	STAT6	TPO	TSLP	TYK2
KEGG_LEISHMANIA_INFECTION	> Leishmania infection	C3	CR1	CYBA	ELK1	FCGR1A	FCGR2A	FCGR2C	FCGR3A	FCGR3B	FOS	HLA-DMA	HLA-DMB	HLA-DOA	HLA-DOB	HLA-DPA1	HLA-DPB1	HLA-DQA1	HLA-DQA2	HLA-DQB1	HLA-DRA	HLA-DRB1	HLA-DRB3	HLA-DRB4	HLA-DRB5	IFNG	IFNGR1	IFNGR2	IL10	IL12A	IL12B	IL1A	IL1B	IL4	IRAK1	IRAK4	ITGA4	ITGAM	ITGB1	ITGB2	JAK1	JAK2	JUN	MAP3K7	MAPK1	MAPK11	MAPK12	MAPK13	MAPK14	MAPK3	MARCKSL1	MYD88	NCF1	NCF2	NCF4	NFKB1	NFKBIA	NFKBIB	NOS2	PRKCB	PTGS2	PTPN6	RELA	STAT1	TAB1	TAB2	TGFB1	TGFB2	TGFB3	TLR2	TLR4	TNF	TRAF6
KEGG_LEUKOCYTE_TRANSENDOTHELIAL_MIGRATION	> Leukocyte transendothelial migration	ACTB	ACTG1	ACTN1	ACTN2	ACTN3	ACTN4	ARHGAP35	ARHGAP5	BCAR1	CD99	CDC42	CDH5	CLDN1	CLDN10	CLDN11	CLDN14	CLDN15	CLDN16	CLDN17	CLDN18	CLDN19	CLDN2	CLDN20	CLDN22	CLDN23	CLDN3	CLDN4	CLDN5	CLDN6	CLDN7	CLDN8	CLDN9	CTNNA1	CTNNA2	CTNNA3	CTNNB1	CTNND1	CXCL12	CXCR4	CYBA	CYBB	ESAM	EZR	F11R	GNAI1	GNAI2	GNAI3	ICAM1	ITGA4	ITGAL	ITGAM	ITGB1	ITGB2	ITK	JAM2	JAM3	LOC100418883	LOC646821	MAPK11	MAPK12	MAPK13	MAPK14	MLLT4	MMP2	MMP9	MSN	MYL10	MYL12A	MYL12B	MYL2	MYL5	MYL7	MYL9	MYLPF	NCF1	NCF2	NCF4	NOX1	NOX3	OCLN	PECAM1	PIK3CA	PIK3CB	PIK3CD	PIK3CG	PIK3R1	PIK3R2	PIK3R3	PIK3R5	PLCG1	PLCG2	PRKCA	PRKCB	PRKCG	PTK2	PTK2B	PTPN11	PXN	RAC1	RAC2	RAP1A	RAP1B	RAPGEF3	RAPGEF4	RASSF5	RHOA	RHOH	ROCK1	ROCK2	SIPA1	THY1	TXK	VASP	VAV1	VAV2	VAV3	VCAM1	VCL
KEGG_LIMONENE_AND_PINENE_DEGRADATION	> Limonene and pinene degradation	ALDH1B1	ALDH2	ALDH3A2	ALDH7A1	ALDH9A1	ECHS1	EHHADH	HADHA	NAT6	YOD1
KEGG_LINOLEIC_ACID_METABOLISM	> Linoleic acid metabolism	AKR1B10	ALOX15	CYP1A2	CYP2C18	CYP2C19	CYP2C8	CYP2C9	CYP2E1	CYP2J2	CYP3A4	CYP3A43	CYP3A5	CYP3A7	JMJD7-PLA2G4B	PLA2G10	PLA2G12A	PLA2G12B	PLA2G1B	PLA2G2A	PLA2G2C	PLA2G2D	PLA2G2E	PLA2G2F	PLA2G3	PLA2G4A	PLA2G4B	PLA2G4E	PLA2G5	PLA2G6
KEGG_LONG_TERM_DEPRESSION	> Long-term depression	ARAF	BRAF	CACNA1A	CRH	CRHR1	GNA11	GNA12	GNA13	GNAI1	GNAI2	GNAI3	GNAO1	GNAQ	GNAS	GNAZ	GRIA1	GRIA2	GRIA3	GRID2	GRM1	GRM5	GUCY1A2	GUCY1A3	GUCY1B3	HRAS	IGF1	IGF1R	ITPR1	ITPR2	ITPR3	JMJD7-PLA2G4B	KRAS	LYN	MAP2K1	MAP2K2	MAPK1	MAPK3	NOS1	NRAS	PLA2G10	PLA2G12A	PLA2G12B	PLA2G1B	PLA2G2A	PLA2G2C	PLA2G2D	PLA2G2E	PLA2G2F	PLA2G3	PLA2G4A	PLA2G4B	PLA2G4E	PLA2G5	PLA2G6	PLCB1	PLCB2	PLCB3	PLCB4	PPP1R17	PPP2CA	PPP2CB	PPP2R1A	PPP2R1B	PRKCA	PRKCB	PRKCG	PRKG1	PRKG2	RAF1	RYR1
KEGG_LONG_TERM_POTENTIATION	> Long-term potentiation	ADCY1	ADCY8	ARAF	ATF4	BRAF	CACNA1C	CALM1	CALM2	CALM3	CALML3	CALML5	CALML6	CAMK2A	CAMK2B	CAMK2D	CAMK2G	CAMK4	CHP	CHP2	CREBBP	EP300	GNAQ	GRIA1	GRIA2	GRIN1	GRIN2A	GRIN2B	GRIN2C	GRIN2D	GRM1	GRM5	HRAS	ITPR1	ITPR2	ITPR3	KRAS	MAP2K1	MAP2K2	MAPK1	MAPK3	NRAS	PLCB1	PLCB2	PLCB3	PLCB4	PPP1CA	PPP1CB	PPP1CC	PPP1R12A	PPP1R1A	PPP3CA	PPP3CB	PPP3CC	PPP3R1	PPP3R2	PRKACA	PRKACB	PRKACG	PRKCA	PRKCB	PRKCG	PRKX	RAF1	RAP1A	RAP1B	RAPGEF3	RPS6KA1	RPS6KA2	RPS6KA3	RPS6KA6
KEGG_LYSINE_DEGRADATION	> Lysine degradation	AADAT	AASDH	AASDHPPT	AASS	ACAT1	ACAT2	ALDH1B1	ALDH2	ALDH3A2	ALDH7A1	ALDH9A1	ASH1L	BBOX1	DLST	DOT1L	ECHS1	EHHADH	EHMT1	EHMT2	GCDH	HADH	HADHA	NSD1	OGDH	OGDHL	PIPOX	PLOD1	PLOD2	PLOD3	SETD1A	SETD1B	SETD2	SETD7	SETD8	SETDB1	SETDB2	SETMAR	SUV39H1	SUV39H2	SUV420H1	SUV420H2	TMLHE	WHSC1	WHSC1L1
KEGG_LYSOSOME	> Lysosome	ABCA2	ABCB9	ACP2	ACP5	AGA	AP1B1	AP1G1	AP1M1	AP1M2	AP1S1	AP1S2	AP1S3	AP3B1	AP3B2	AP3D1	AP3M1	AP3M2	AP3S1	AP3S2	AP4B1	AP4E1	AP4M1	AP4S1	ARSA	ARSB	ARSG	ASAH1	ATP6AP1	ATP6V0A1	ATP6V0A2	ATP6V0A4	ATP6V0B	ATP6V0C	ATP6V0D1	ATP6V0D2	ATP6V1H	CD164	CD63	CD68	CLN3	CLN5	CLTA	CLTB	CLTC	CLTCL1	CTNS	CTSA	CTSB	CTSC	CTSD	CTSE	CTSF	CTSG	CTSH	CTSK	CTSL1	CTSL2	CTSO	CTSS	CTSW	CTSZ	DNASE2	DNASE2B	ENTPD4	FUCA1	GAA	GALC	GALNS	GBA	GGA1	GGA2	GGA3	GLA	GLB1	GM2A	GNPTAB	GNPTG	GNS	GUSB	HEXA	HEXB	HGSNAT	HYAL1	IDS	IDUA	IGF2R	LAMP1	LAMP2	LAMP3	LAPTM4A	LAPTM4B	LAPTM5	LGMN	LIPA	M6PR	MAN2B1	MANBA	MCOLN1	MFSD8	NAGA	NAGLU	NAGPA	NAPSA	NEU1	NPC1	NPC2	PLA2G15	PPT1	PPT2	PSAP	PSAPL1	SCARB2	SGSH	SLC11A1	SLC11A2	SLC17A5	SMPD1	SORT1	SUMF1	TCIRG1	TPP1
KEGG_MAPK_SIGNALING_PATHWAY	> MAPK signaling pathway	AKT1	AKT2	AKT3	ARRB1	ARRB2	ATF2	ATF4	BDNF	BRAF	CACNA1A	CACNA1B	CACNA1C	CACNA1D	CACNA1E	CACNA1F	CACNA1G	CACNA1H	CACNA1I	CACNA1S	CACNA2D1	CACNA2D2	CACNA2D3	CACNA2D4	CACNB1	CACNB2	CACNB3	CACNB4	CACNG1	CACNG2	CACNG3	CACNG4	CACNG5	CACNG6	CACNG7	CACNG8	CASP3	CD14	CDC25B	CDC42	CHP	CHP2	CHUK	CRK	CRKL	DAXX	DDIT3	DUSP1	DUSP10	DUSP14	DUSP16	DUSP2	DUSP3	DUSP4	DUSP5	DUSP6	DUSP7	DUSP8	DUSP9	ECSIT	EGF	EGFR	ELK1	ELK4	FAS	FASLG	FGF1	FGF10	FGF11	FGF12	FGF13	FGF14	FGF16	FGF17	FGF18	FGF19	FGF2	FGF20	FGF21	FGF22	FGF23	FGF3	FGF4	FGF5	FGF6	FGF7	FGF8	FGF9	FGFR1	FGFR2	FGFR3	FGFR4	FLNA	FLNB	FLNC	FOS	GADD45A	GADD45B	GADD45G	GNA12	GNG12	GRB2	HRAS	HSPA1A	HSPA1B	HSPA1L	HSPA2	HSPA6	HSPA8	HSPB1	IKBKB	IKBKG	IL1A	IL1B	IL1R1	IL1R2	JMJD7-PLA2G4B	JUN	JUND	KRAS	LAMTOR3	MAP2K1	MAP2K2	MAP2K3	MAP2K4	MAP2K5	MAP2K6	MAP2K7	MAP3K1	MAP3K11	MAP3K12	MAP3K13	MAP3K14	MAP3K2	MAP3K3	MAP3K4	MAP3K5	MAP3K6	MAP3K7	MAP3K8	MAP4K1	MAP4K2	MAP4K3	MAP4K4	MAPK1	MAPK10	MAPK11	MAPK12	MAPK13	MAPK14	MAPK3	MAPK7	MAPK8	MAPK8IP1	MAPK8IP2	MAPK8IP3	MAPK9	MAPKAPK2	MAPKAPK3	MAPKAPK5	MAPT	MAX	MECOM	MEF2C	MKNK1	MKNK2	MOS	MRAS	MYC	NF1	NFATC2	NFATC4	NFKB1	NFKB2	NGF	NLK	NR4A1	NRAS	NTF3	NTF4	NTRK1	NTRK2	PAK1	PAK2	PDGFA	PDGFB	PDGFRA	PDGFRB	PLA2G10	PLA2G12A	PLA2G12B	PLA2G1B	PLA2G2A	PLA2G2C	PLA2G2D	PLA2G2E	PLA2G2F	PLA2G3	PLA2G4A	PLA2G4B	PLA2G4E	PLA2G5	PLA2G6	PPM1A	PPM1B	PPP3CA	PPP3CB	PPP3CC	PPP3R1	PPP3R2	PPP5C	PRKACA	PRKACB	PRKACG	PRKCA	PRKCB	PRKCG	PRKX	PTPN5	PTPN7	PTPRR	RAC1	RAC2	RAC3	RAF1	RAP1A	RAP1B	RAPGEF2	RASA1	RASA2	RASGRF1	RASGRF2	RASGRP1	RASGRP2	RASGRP3	RASGRP4	RELA	RELB	RPS6KA1	RPS6KA2	RPS6KA3	RPS6KA4	RPS6KA5	RPS6KA6	RRAS	RRAS2	SOS1	SOS2	SRF	STK3	STK4	STMN1	TAB1	TAB2	TAOK1	TAOK2	TAOK3	TGFB1	TGFB2	TGFB3	TGFBR1	TGFBR2	TNF	TNFRSF1A	TP53	TRAF2	TRAF6	ZAK
KEGG_MATURITY_ONSET_DIABETES_OF_THE_YOUNG	> Maturity onset diabetes of the young	BHLHA15	FOXA2	FOXA3	GCK	HES1	HHEX	HNF1A	HNF1B	HNF4A	HNF4G	IAPP	INS	MAFA	MNX1	NEUROD1	NEUROG3	NKX2-2	NKX6-1	NR5A2	ONECUT1	PAX4	PAX6	PDX1	PKLR	SLC2A2
KEGG_MELANOGENESIS	> Melanogenesis	ADCY1	ADCY2	ADCY3	ADCY4	ADCY5	ADCY6	ADCY7	ADCY8	ADCY9	ASIP	CALM1	CALM2	CALM3	CALML3	CALML5	CALML6	CAMK2A	CAMK2B	CAMK2D	CAMK2G	CREB1	CREB3	CREB3L1	CREB3L2	CREB3L3	CREB3L4	CREBBP	CTNNB1	DCT	DVL1	DVL2	DVL3	EDN1	EDNRB	EP300	FZD1	FZD10	FZD2	FZD3	FZD4	FZD5	FZD6	FZD7	FZD8	FZD9	GNAI1	GNAI2	GNAI3	GNAO1	GNAQ	GNAS	GSK3B	HRAS	KIT	KITLG	KRAS	LEF1	LOC652799	MAP2K1	MAP2K2	MAPK1	MAPK3	MC1R	MITF	NRAS	PLCB1	PLCB2	PLCB3	PLCB4	POMC	PRKACA	PRKACB	PRKACG	PRKCA	PRKCB	PRKCG	PRKX	RAF1	TCF7	TCF7L1	TCF7L2	TYR	TYRP1	WNT1	WNT10A	WNT10B	WNT11	WNT16	WNT2	WNT2B	WNT3	WNT3A	WNT4	WNT5A	WNT5B	WNT6	WNT7A	WNT7B	WNT8A	WNT8B	WNT9A	WNT9B
KEGG_MELANOMA	> Melanoma	AKT1	AKT2	AKT3	ARAF	BAD	BRAF	CCND1	CDH1	CDK4	CDK6	CDKN1A	CDKN2A	E2F1	E2F2	E2F3	EGF	EGFR	FGF1	FGF10	FGF11	FGF12	FGF13	FGF14	FGF16	FGF17	FGF18	FGF19	FGF2	FGF20	FGF21	FGF22	FGF23	FGF3	FGF4	FGF5	FGF6	FGF7	FGF8	FGF9	FGFR1	HGF	HRAS	IGF1	IGF1R	KRAS	MAP2K1	MAP2K2	MAPK1	MAPK3	MDM2	MET	MITF	NRAS	PDGFA	PDGFB	PDGFC	PDGFD	PDGFRA	PDGFRB	PIK3CA	PIK3CB	PIK3CD	PIK3CG	PIK3R1	PIK3R2	PIK3R3	PIK3R5	PTEN	RAF1	RB1	TP53
KEGG_METABOLISM_OF_XENOBIOTICS_BY_CYTOCHROME_P450	> Metabolism of xenobiotics by cytochrome P450	ADH1A	ADH1B	ADH1C	ADH4	ADH5	ADH6	ADH7	AKR1C1	AKR1C2	AKR1C3	AKR1C4	ALDH1A3	ALDH3A1	ALDH3B1	ALDH3B2	CYP1A1	CYP1A2	CYP1B1	CYP2B6	CYP2C18	CYP2C19	CYP2C8	CYP2C9	CYP2E1	CYP2F1	CYP2S1	CYP3A4	CYP3A43	CYP3A5	CYP3A7	DHDH	EPHX1	GSTA1	GSTA2	GSTA3	GSTA4	GSTA5	GSTK1	GSTM1	GSTM2	GSTM3	GSTM4	GSTM5	GSTO1	GSTO2	GSTP1	GSTT1	GSTT2	GSTZ1	MGST1	MGST2	MGST3	UGT1A1	UGT1A10	UGT1A3	UGT1A4	UGT1A5	UGT1A6	UGT1A7	UGT1A8	UGT1A9	UGT2A1	UGT2A3	UGT2B10	UGT2B11	UGT2B15	UGT2B17	UGT2B28	UGT2B4	UGT2B7
KEGG_MISMATCH_REPAIR	> Mismatch repair	EXO1	LIG1	MLH1	MLH3	MSH2	MSH3	MSH6	PCNA	PMS2	POLD1	POLD2	POLD3	POLD4	RFC1	RFC2	RFC3	RFC4	RFC5	RPA1	RPA2	RPA3	RPA4	SSBP1
KEGG_MTOR_SIGNALING_PATHWAY	> mTOR signaling pathway	AKT1	AKT2	AKT3	BRAF	CAB39	CAB39L	DDIT4	EIF4B	EIF4E	EIF4E1B	EIF4E2	EIF4EBP1	FIGF	HIF1A	IGF1	INS	MAPK1	MAPK3	MLST8	MTOR	PDPK1	PGF	PIK3CA	PIK3CB	PIK3CD	PIK3CG	PIK3R1	PIK3R2	PIK3R3	PIK3R5	PRKAA1	PRKAA2	RHEB	RICTOR	RPS6	RPS6KA1	RPS6KA2	RPS6KA3	RPS6KA6	RPS6KB1	RPS6KB2	RPTOR	STK11	STRADA	TSC1	TSC2	ULK1	ULK2	ULK3	VEGFA	VEGFB	VEGFC
KEGG_N_GLYCAN_BIOSYNTHESIS	> N-Glycan biosynthesis	ALG1	ALG10	ALG10B	ALG11	ALG12	ALG13	ALG14	ALG2	ALG3	ALG5	ALG6	ALG8	ALG9	B4GALT1	B4GALT2	B4GALT3	DAD1	DDOST	DOLPP1	DPAGT1	DPM1	DPM2	DPM3	FUT8	GANAB	MAN1A1	MAN1A2	MAN1B1	MAN1C1	MAN2A1	MAN2A2	MGAT1	MGAT2	MGAT3	MGAT4A	MGAT4B	MGAT5	MGAT5B	MOGS	RFT1	RPN1	RPN2	ST6GAL1	STT3A	STT3B	TUSC3
KEGG_NATURAL_KILLER_CELL_MEDIATED_CYTOTOXICITY	> Natural killer cell mediated cytotoxicity	ARAF	BID	BRAF	CASP3	CD244	CD247	CD48	CHP	CHP2	CSF2	FAS	FASLG	FCER1G	FCGR3A	FCGR3B	FYN	GRB2	GZMB	HCST	HLA-A	HLA-B	HLA-C	HLA-E	HLA-G	HRAS	ICAM1	ICAM2	IFNA1	IFNA10	IFNA13	IFNA14	IFNA16	IFNA17	IFNA2	IFNA21	IFNA4	IFNA5	IFNA6	IFNA7	IFNA8	IFNAR1	IFNAR2	IFNB1	IFNG	IFNGR1	IFNGR2	ITGAL	ITGB2	KIR2DL1	KIR2DL2	KIR2DL3	KIR2DL4	KIR2DL5A	KIR2DS1	KIR2DS3	KIR2DS4	KIR2DS5	KIR3DL1	KIR3DL2	KLRC1	KLRC2	KLRC3	KLRD1	KLRK1	KRAS	LAT	LCK	LCP2	MAP2K1	MAP2K2	MAPK1	MAPK3	MICA	MICB	NCR1	NCR2	NCR3	NFAT5	NFATC1	NFATC2	NFATC3	NFATC4	NRAS	PAK1	PIK3CA	PIK3CB	PIK3CD	PIK3CG	PIK3R1	PIK3R2	PIK3R3	PIK3R5	PLCG1	PLCG2	PPP3CA	PPP3CB	PPP3CC	PPP3R1	PPP3R2	PRF1	PRKCA	PRKCB	PRKCG	PTK2B	PTPN11	PTPN6	RAC1	RAC2	RAC3	RAET1E	RAET1G	RAET1L	RAF1	SH2D1A	SH2D1B	SH3BP2	SHC1	SHC2	SHC3	SHC4	SOS1	SOS2	SYK	TNF	TNFRSF10A	TNFRSF10B	TNFRSF10C	TNFRSF10D	TNFSF10	TYROBP	ULBP1	ULBP2	ULBP3	VAV1	VAV2	VAV3	ZAP70
KEGG_NEUROACTIVE_LIGAND_RECEPTOR_INTERACTION	> Neuroactive ligand-receptor interaction	ADCYAP1R1	ADORA1	ADORA2A	ADORA2B	ADORA3	ADRA1A	ADRA1B	ADRA1D	ADRA2A	ADRA2B	ADRA2C	ADRB1	ADRB2	ADRB3	AGTR1	AGTR2	APLNR	AVPR1A	AVPR1B	AVPR2	BDKRB1	BDKRB2	BRS3	C3AR1	C5AR1	CALCR	CALCRL	CCKAR	CCKBR	CGA	CHRM1	CHRM2	CHRM3	CHRM4	CHRM5	CHRNA1	CHRNA10	CHRNA2	CHRNA3	CHRNA4	CHRNA5	CHRNA6	CHRNA7	CHRNA9	CHRNB1	CHRNB2	CHRNB3	CHRNB4	CHRND	CHRNE	CHRNG	CNR1	CNR2	CRHR1	CRHR2	CSH1	CTSG	CYSLTR1	CYSLTR2	DRD1	DRD2	DRD3	DRD4	DRD5	EDNRA	EDNRB	F2	F2R	F2RL1	F2RL2	F2RL3	FPR1	FPR2	FPR3	FSHB	FSHR	GABBR1	GABBR2	GABRA1	GABRA2	GABRA3	GABRA4	GABRA5	GABRA6	GABRB1	GABRB2	GABRB3	GABRD	GABRE	GABRG1	GABRG2	GABRG3	GABRP	GABRQ	GABRR1	GABRR2	GALR1	GALR2	GALR3	GCGR	GH1	GH2	GHR	GHRHR	GHSR	GIPR	GLP1R	GLP2R	GLRA1	GLRA2	GLRA3	GLRB	GNRHR	GPR156	GPR35	GPR50	GPR83	GRIA1	GRIA2	GRIA3	GRIA4	GRID1	GRID2	GRIK1	GRIK2	GRIK3	GRIK4	GRIK5	GRIN1	GRIN2A	GRIN2B	GRIN2C	GRIN2D	GRIN3A	GRIN3B	GRM1	GRM2	GRM3	GRM4	GRM5	GRM6	GRM7	GRM8	GRPR	GZMA	HCRTR1	HCRTR2	HRH1	HRH2	HRH3	HRH4	HTR1A	HTR1B	HTR1D	HTR1E	HTR1F	HTR2A	HTR2B	HTR2C	HTR4	HTR5A	HTR6	HTR7	KISS1R	LEP	LEPR	LHB	LHCGR	LPAR1	LPAR2	LPAR3	LPAR4	LPAR6	LTB4R	LTB4R2	MAS1	MC1R	MC2R	MC3R	MC4R	MC5R	MCHR1	MCHR2	MLNR	MTNR1A	MTNR1B	NMBR	NMUR1	NMUR2	NPBWR1	NPBWR2	NPFFR1	NPFFR2	NPY1R	NPY2R	NPY5R	NR3C1	NTSR1	NTSR2	OPRD1	OPRK1	OPRL1	OPRM1	OXTR	P2RX1	P2RX2	P2RX3	P2RX4	P2RX5	P2RX6	P2RX7	P2RY1	P2RY10	P2RY11	P2RY13	P2RY14	P2RY2	P2RY4	P2RY6	P2RY8	PARD3	PLG	PPYR1	PRL	PRLHR	PRLR	PRSS1	PRSS2	PRSS3	PTAFR	PTGDR	PTGER1	PTGER2	PTGER3	PTGER4	PTGFR	PTGIR	PTH1R	PTH2R	RXFP1	RXFP2	S1PR1	S1PR2	S1PR3	S1PR4	S1PR5	SCTR	SSTR1	SSTR2	SSTR3	SSTR4	SSTR5	TAAR1	TAAR2	TAAR5	TAAR6	TAAR8	TAAR9	TACR1	TACR2	TACR3	TBXA2R	THRA	THRB	TRHR	TRPV1	TSHB	TSHR	TSPO	UTS2R	VIPR1	VIPR2
KEGG_NEUROTROPHIN_SIGNALING_PATHWAY	> Neurotrophin signaling pathway	ABL1	AKT1	AKT2	AKT3	ARHGDIA	ARHGDIB	ATF4	BAD	BAX	BCL2	BDNF	BRAF	CALM1	CALM2	CALM3	CALML3	CALML5	CALML6	CAMK2A	CAMK2B	CAMK2D	CAMK2G	CAMK4	CDC42	CRK	CRKL	CSK	FASLG	FOXO3	FRS2	GAB1	GRB2	GSK3B	HRAS	IKBKB	IRAK1	IRAK2	IRAK3	IRAK4	IRS1	IRS2	IRS4	JUN	KIDINS220	KRAS	MAGED1	MAP2K1	MAP2K2	MAP2K5	MAP2K7	MAP3K1	MAP3K3	MAP3K5	MAPK1	MAPK10	MAPK11	MAPK12	MAPK13	MAPK14	MAPK3	MAPK7	MAPK8	MAPK9	MAPKAPK2	NFKB1	NFKBIA	NFKBIB	NFKBIE	NGF	NGFR	NGFRAP1	NRAS	NTF3	NTF4	NTRK1	NTRK2	NTRK3	PDPK1	PIK3CA	PIK3CB	PIK3CD	PIK3CG	PIK3R1	PIK3R2	PIK3R3	PIK3R5	PLCG1	PLCG2	PRDM4	PRKCD	PSEN1	PTPN11	RAC1	RAF1	RAP1A	RAP1B	RAPGEF1	RELA	RHOA	RIPK2	RPS6KA1	RPS6KA2	RPS6KA3	RPS6KA4	RPS6KA5	RPS6KA6	SH2B1	SH2B2	SH2B3	SHC1	SHC2	SHC3	SHC4	SORT1	SOS1	SOS2	TP53	TP73	TRAF6	YWHAB	YWHAE	YWHAG	YWHAH	YWHAQ	YWHAZ	ZNF274
KEGG_NICOTINATE_AND_NICOTINAMIDE_METABOLISM	> Nicotinate and nicotinamide metabolism	AOX1	BST1	C9orf95	CD38	ENPP1	ENPP3	NADK	NADSYN1	NAMPT	NMNAT1	NMNAT2	NMNAT3	NNMT	NNT	NT5C	NT5C1A	NT5C1B	NT5C2	NT5C3	NT5E	NT5M	NUDT12	PNP	QPRT
KEGG_NITROGEN_METABOLISM	> Nitrogen metabolism	AMT	ASNS	CA1	CA12	CA13	CA14	CA2	CA3	CA4	CA5A	CA5B	CA6	CA7	CA8	CA9	CPS1	CTH	GLS	GLS2	GLUD1	GLUD2	GLUL	HAL
KEGG_NOD_LIKE_RECEPTOR_SIGNALING_PATHWAY	> NOD-like receptor signaling pathway	BIRC2	BIRC3	CARD18	CARD6	CARD8	CARD9	CASP1	CASP5	CASP8	CCL11	CCL13	CCL2	CCL5	CCL7	CCL8	CHUK	CXCL1	CXCL2	ERBB2IP	HSP90AA1	HSP90AB1	HSP90B1	IKBKB	IKBKG	IL18	IL1B	IL6	IL8	MAP3K7	MAPK1	MAPK10	MAPK11	MAPK12	MAPK13	MAPK14	MAPK3	MAPK8	MAPK9	MEFV	NAIP	NFKB1	NFKBIA	NFKBIB	NLRC4	NLRP1	NLRP3	NOD1	NOD2	PSTPIP1	PYCARD	PYDC1	RELA	RIPK2	SUGT1	TAB1	TAB2	TAB3	TNF	TNFAIP3	TRAF6	TRIP6	XIAP
KEGG_NON_HOMOLOGOUS_END_JOINING	> Non-homologous end-joining	DCLRE1C	DNTT	FEN1	LIG4	LOC731751	MRE11A	NHEJ1	POLL	POLM	PRKDC	RAD50	XRCC4	XRCC5	XRCC6
KEGG_NON_SMALL_CELL_LUNG_CANCER	> Non-small cell lung cancer	AKT1	AKT2	AKT3	ARAF	BAD	BRAF	CASP9	CCND1	CDK4	CDK6	CDKN2A	E2F1	E2F2	E2F3	EGF	EGFR	ERBB2	FHIT	FOXO3	GRB2	HRAS	KRAS	MAP2K1	MAP2K2	MAPK1	MAPK3	NRAS	PDPK1	PIK3CA	PIK3CB	PIK3CD	PIK3CG	PIK3R1	PIK3R2	PIK3R3	PIK3R5	PLCG1	PLCG2	PRKCA	PRKCB	PRKCG	RAF1	RARB	RASSF1	RASSF5	RB1	RXRA	RXRB	RXRG	SOS1	SOS2	STK4	TGFA	TP53
KEGG_NOTCH_SIGNALING_PATHWAY	> Notch signaling pathway	ADAM17	APH1A	CIR1	CREBBP	CTBP1	CTBP2	DLL1	DLL3	DLL4	DTX1	DTX2	DTX3	DTX3L	DTX4	DVL1	DVL2	DVL3	EP300	HDAC1	HDAC2	HES1	HES5	JAG1	JAG2	KAT2A	KAT2B	LFNG	MAML1	MAML2	MAML3	MFNG	NCOR2	NCSTN	NOTCH1	NOTCH2	NOTCH3	NOTCH4	NUMB	NUMBL	PSEN1	PSEN2	PSENEN	PTCRA	RBPJ	RBPJL	RFNG	SNW1
KEGG_NUCLEOTIDE_EXCISION_REPAIR	> Nucleotide excision repair	CCNH	CDK7	CETN2	CUL4A	CUL4B	DDB1	DDB2	ERCC1	ERCC2	ERCC3	ERCC4	ERCC5	ERCC6	ERCC8	GTF2H1	GTF2H2	GTF2H3	GTF2H4	GTF2H5	LIG1	MNAT1	PCNA	POLD1	POLD2	POLD3	POLD4	POLE	POLE2	POLE3	POLE4	RAD23A	RAD23B	RBX1	RFC1	RFC2	RFC3	RFC4	RFC5	RPA1	RPA2	RPA3	RPA4	XPA	XPC
KEGG_O_GLYCAN_BIOSYNTHESIS	> O-Glycan biosynthesis	B3GNT6	B4GALT5	C1GALT1	C1GALT1C1	GALNT1	GALNT10	GALNT11	GALNT12	GALNT13	GALNT14	GALNT2	GALNT3	GALNT4	GALNT5	GALNT6	GALNT7	GALNT8	GALNT9	GALNTL1	GALNTL2	GALNTL4	GALNTL5	GALNTL6	GCNT1	GCNT3	GCNT4	ST3GAL1	ST3GAL2	ST6GALNAC1	WBSCR17
KEGG_OLFACTORY_TRANSDUCTION	> Olfactory transduction	ADCY3	ADRBK2	ARRB2	CALM1	CALM2	CALM3	CALML3	CALML5	CALML6	CAMK2A	CAMK2B	CAMK2D	CAMK2G	CLCA1	CLCA2	CLCA4	CNGA3	CNGA4	CNGB1	GNAL	GUCA1A	GUCA1B	GUCA1C	GUCY2D	OR10A2	OR10A3	OR10A4	OR10A5	OR10A6	OR10A7	OR10AD1	OR10AG1	OR10C1	OR10G2	OR10G3	OR10G4	OR10G7	OR10G8	OR10G9	OR10H1	OR10H2	OR10H3	OR10H4	OR10H5	OR10J1	OR10J3	OR10J5	OR10K1	OR10K2	OR10P1	OR10Q1	OR10R2	OR10S1	OR10T2	OR10V1	OR10X1	OR10Z1	OR11A1	OR11G2	OR11H1	OR11H4	OR11H6	OR11L1	OR12D2	OR12D3	OR13A1	OR13C2	OR13C3	OR13C4	OR13C5	OR13C8	OR13C9	OR13D1	OR13F1	OR13G1	OR13H1	OR13J1	OR14A16	OR14C36	OR14I1	OR14J1	OR1A1	OR1A2	OR1B1	OR1C1	OR1D2	OR1D4	OR1D5	OR1E1	OR1E2	OR1F1	OR1G1	OR1I1	OR1J1	OR1J2	OR1J4	OR1K1	OR1L1	OR1L3	OR1L4	OR1L6	OR1L8	OR1M1	OR1N1	OR1N2	OR1Q1	OR1S1	OR1S2	OR2A1	OR2A12	OR2A14	OR2A2	OR2A25	OR2A4	OR2A42	OR2A5	OR2A7	OR2AE1	OR2AG1	OR2AG2	OR2AK2	OR2AT4	OR2B11	OR2B2	OR2B3	OR2B6	OR2C1	OR2C3	OR2D2	OR2D3	OR2F1	OR2F2	OR2G2	OR2G3	OR2G6	OR2H1	OR2H2	OR2J2	OR2J3	OR2K2	OR2L13	OR2L2	OR2L3	OR2L8	OR2M2	OR2M3	OR2M4	OR2M5	OR2M7	OR2S2	OR2T1	OR2T10	OR2T11	OR2T12	OR2T2	OR2T27	OR2T29	OR2T3	OR2T33	OR2T34	OR2T4	OR2T5	OR2T6	OR2T8	OR2V2	OR2W1	OR2W3	OR2Y1	OR2Z1	OR3A1	OR3A2	OR3A3	OR4A15	OR4A16	OR4A47	OR4A5	OR4B1	OR4C11	OR4C12	OR4C13	OR4C15	OR4C16	OR4C3	OR4C45	OR4C46	OR4C6	OR4D1	OR4D10	OR4D11	OR4D2	OR4D5	OR4D6	OR4D9	OR4E2	OR4F15	OR4F16	OR4F17	OR4F3	OR4F4	OR4F5	OR4F6	OR4K1	OR4K13	OR4K14	OR4K15	OR4K17	OR4K2	OR4K5	OR4L1	OR4M1	OR4M2	OR4N2	OR4N4	OR4N5	OR4P4	OR4Q3	OR4S1	OR4S2	OR4X1	OR4X2	OR51A2	OR51A4	OR51A7	OR51B2	OR51B4	OR51B5	OR51B6	OR51D1	OR51E1	OR51E2	OR51F1	OR51F2	OR51G1	OR51G2	OR51I1	OR51I2	OR51L1	OR51M1	OR51Q1	OR51S1	OR51T1	OR51V1	OR52A1	OR52A5	OR52B2	OR52B4	OR52B6	OR52D1	OR52E2	OR52E4	OR52E6	OR52E8	OR52H1	OR52I1	OR52I2	OR52J3	OR52K1	OR52K2	OR52L1	OR52M1	OR52N1	OR52N2	OR52N4	OR52N5	OR52R1	OR52W1	OR56A1	OR56A3	OR56A4	OR56A5	OR56B1	OR56B4	OR5A1	OR5A2	OR5AC2	OR5AK2	OR5AN1	OR5AP2	OR5AR1	OR5AS1	OR5AU1	OR5B12	OR5B17	OR5B21	OR5B3	OR5C1	OR5D13	OR5D14	OR5D16	OR5D18	OR5F1	OR5H2	OR5H6	OR5I1	OR5J2	OR5K1	OR5K2	OR5L1	OR5L2	OR5M1	OR5M10	OR5M11	OR5M3	OR5M8	OR5M9	OR5P2	OR5P3	OR5R1	OR5T1	OR5T2	OR5T3	OR5V1	OR6A2	OR6B1	OR6B2	OR6B3	OR6C1	OR6C2	OR6C3	OR6C4	OR6C6	OR6C65	OR6C68	OR6C70	OR6C74	OR6C75	OR6C76	OR6F1	OR6K2	OR6K3	OR6K6	OR6M1	OR6N1	OR6N2	OR6Q1	OR6S1	OR6T1	OR6V1	OR6X1	OR6Y1	OR7A10	OR7A17	OR7A5	OR7C1	OR7C2	OR7D2	OR7D4	OR7E24	OR7G1	OR7G2	OR7G3	OR8A1	OR8B12	OR8B4	OR8B8	OR8D1	OR8D2	OR8D4	OR8G1	OR8G2	OR8G5	OR8H1	OR8H2	OR8H3	OR8I2	OR8J1	OR8J3	OR8K1	OR8K3	OR8K5	OR8S1	OR8U1	OR8U8	OR9A2	OR9A4	OR9G1	OR9G4	OR9I1	OR9K2	OR9Q1	OR9Q2	PDC	PDE1C	PRKACA	PRKACB	PRKACG	PRKG1	PRKG2	PRKX
KEGG_ONE_CARBON_POOL_BY_FOLATE	> One carbon pool by folate	ALDH1L1	AMT	ATIC	DHFR	FTCD	GART	MTFMT	MTHFD1	MTHFD1L	MTHFD2	MTHFD2L	MTHFR	MTHFS	MTR	SHMT1	SHMT2	TYMS
KEGG_OOCYTE_MEIOSIS	> Oocyte meiosis	ADCY1	ADCY2	ADCY3	ADCY4	ADCY5	ADCY6	ADCY7	ADCY8	ADCY9	ANAPC1	ANAPC10	ANAPC11	ANAPC13	ANAPC2	ANAPC4	ANAPC5	ANAPC7	AR	AURKA	BTRC	BUB1	CALM1	CALM2	CALM3	CALML3	CALML5	CALML6	CAMK2A	CAMK2B	CAMK2D	CAMK2G	CCNB1	CCNB2	CCNE1	CCNE2	CDC16	CDC20	CDC23	CDC25C	CDC26	CDC27	CDK1	CDK2	CHP	CHP2	CPEB1	CUL1	ESPL1	FBXO43	FBXO5	FBXW11	IGF1	IGF1R	INS	ITPR1	ITPR2	ITPR3	LOC650621	LOC728622	MAD2L1	MAD2L2	MAP2K1	MAPK1	MAPK12	MAPK3	MOS	PGR	PKMYT1	PLCZ1	PLK1	PPP1CA	PPP1CB	PPP1CC	PPP2CA	PPP2CB	PPP2R1A	PPP2R1B	PPP2R5A	PPP2R5B	PPP2R5C	PPP2R5D	PPP2R5E	PPP3CA	PPP3CB	PPP3CC	PPP3R1	PPP3R2	PRKACA	PRKACB	PRKACG	PRKX	PTTG1	PTTG2	RBX1	REC8	RPS6KA1	RPS6KA2	RPS6KA3	RPS6KA6	SGOL1	SKP1	SLK	SMC1A	SMC1B	SMC3	SPDYA	SPDYC	STAG3	YWHAB	YWHAE	YWHAG	YWHAH	YWHAQ	YWHAZ
KEGG_OTHER_GLYCAN_DEGRADATION	> Other glycan degradation	AGA	ENGASE	FUCA1	FUCA2	GBA	GLB1	HEXA	HEXB	MAN2B1	MAN2B2	MAN2C1	MANBA	NEU1	NEU2	NEU3	NEU4
KEGG_OXIDATIVE_PHOSPHORYLATION	> Oxidative phosphorylation	ATP12A	ATP4A	ATP4B	ATP5A1	ATP5B	ATP5C1	ATP5D	ATP5E	ATP5F1	ATP5G1	ATP5G1P5	ATP5G2	ATP5G3	ATP5H	ATP5I	ATP5J	ATP5J2	ATP5L	ATP5O	ATP6	ATP6AP1	ATP6V0A1	ATP6V0A2	ATP6V0A4	ATP6V0B	ATP6V0C	ATP6V0D1	ATP6V0D2	ATP6V0E1	ATP6V0E2	ATP6V1A	ATP6V1B1	ATP6V1B2	ATP6V1C1	ATP6V1C2	ATP6V1D	ATP6V1E1	ATP6V1E2	ATP6V1F	ATP6V1G1	ATP6V1G2	ATP6V1G3	ATP6V1H	ATP8	COX1	COX10	COX11	COX15	COX17	COX2	COX3	COX4I1	COX4I2	COX5A	COX5B	COX6A1	COX6A2	COX6B1	COX6B2	COX6C	COX6CP3	COX7A1	COX7A2	COX7A2L	COX7B	COX7B2	COX7C	COX8A	COX8C	CYC1	CYTB	LHPP	LOC100133737	LOC642502	LOC644310	LOC727947	ND1	ND2	ND3	ND4	ND4L	ND5	ND6	NDUFA1	NDUFA10	NDUFA11	NDUFA2	NDUFA3	NDUFA4	NDUFA4L2	NDUFA5	NDUFA6	NDUFA7	NDUFA8	NDUFA9	NDUFAB1	NDUFB1	NDUFB10	NDUFB2	NDUFB3	NDUFB4	NDUFB5	NDUFB6	NDUFB7	NDUFB8	NDUFB9	NDUFC1	NDUFC2	NDUFS1	NDUFS2	NDUFS3	NDUFS4	NDUFS5	NDUFS6	NDUFS7	NDUFS8	NDUFV1	NDUFV2	NDUFV3	PPA1	PPA2	SDHA	SDHB	SDHC	SDHD	TCIRG1	UQCR10	UQCR11	UQCRB	UQCRC1	UQCRC2	UQCRFS1	UQCRH	UQCRHL	UQCRQ
KEGG_P53_SIGNALING_PATHWAY	> p53 signaling pathway	APAF1	ATM	ATR	BAI1	BAX	BBC3	BID	CASP3	CASP8	CASP9	CCNB1	CCNB2	CCNB3	CCND1	CCND2	CCND3	CCNE1	CCNE2	CCNG1	CCNG2	CD82	CDK1	CDK2	CDK4	CDK6	CDKN1A	CDKN2A	CHEK1	CHEK2	CYCS	DDB2	EI24	FAS	GADD45A	GADD45B	GADD45G	GTSE1	IGF1	IGFBP3	LOC651610	MDM2	MDM4	PERP	PIDD	PMAIP1	PPM1D	PTEN	RCHY1	RFWD2	RPRM	RRM2	RRM2B	SERPINB5	SERPINE1	SESN1	SESN2	SESN3	SFN	SHISA5	SIAH1	STEAP3	THBS1	TNFRSF10B	TP53	TP53AIP1	TP53I3	TP73	TSC2	ZMAT3
KEGG_PANCREATIC_CANCER	> Pancreatic cancer	AKT1	AKT2	AKT3	ARAF	ARHGEF6	BAD	BCL2L1	BRAF	BRCA2	CASP9	CCND1	CDC42	CDK4	CDK6	CDKN2A	CHUK	E2F1	E2F2	E2F3	EGF	EGFR	ERBB2	FIGF	IKBKB	IKBKG	JAK1	KRAS	MAP2K1	MAPK1	MAPK10	MAPK3	MAPK8	MAPK9	NFKB1	PGF	PIK3CA	PIK3CB	PIK3CD	PIK3CG	PIK3R1	PIK3R2	PIK3R3	PIK3R5	PLD1	RAC1	RAC2	RAC3	RAD51	RAF1	RALA	RALB	RALBP1	RALGDS	RB1	RELA	SMAD2	SMAD3	SMAD4	STAT1	STAT3	TGFA	TGFB1	TGFB2	TGFB3	TGFBR1	TGFBR2	TP53	VEGFA	VEGFB	VEGFC
KEGG_PANTOTHENATE_AND_COA_BIOSYNTHESIS	> Pantothenate and CoA biosynthesis	BCAT1	BCAT2	COASY	DPYD	DPYS	ENPP1	ENPP3	PANK1	PANK2	PANK3	PANK4	PPCDC	PPCS	UPB1	VNN1	VNN2
KEGG_PARKINSONS_DISEASE	> Parkinson's disease	APAF1	ATP5A1	ATP5B	ATP5C1	ATP5D	ATP5E	ATP5F1	ATP5G1	ATP5G1P5	ATP5G2	ATP5G3	ATP5H	ATP5J	ATP5O	ATP6	ATP8	CASP3	CASP9	COX1	COX2	COX3	COX4I1	COX4I2	COX5A	COX5B	COX6A1	COX6A2	COX6B1	COX6B2	COX6C	COX6CP3	COX7A1	COX7A2	COX7A2L	COX7B	COX7B2	COX7C	COX8A	COX8C	CYC1	CYCS	CYTB	GPR37	HTRA2	LOC100133737	LOC642502	LOC644310	LOC727947	LOC729317	LRRK2	ND1	ND2	ND3	ND4	ND4L	ND5	ND6	NDUFA1	NDUFA10	NDUFA2	NDUFA3	NDUFA4	NDUFA4L2	NDUFA5	NDUFA6	NDUFA7	NDUFA8	NDUFA9	NDUFAB1	NDUFB1	NDUFB10	NDUFB2	NDUFB3	NDUFB4	NDUFB5	NDUFB6	NDUFB7	NDUFB8	NDUFB9	NDUFC1	NDUFC2	NDUFS1	NDUFS2	NDUFS3	NDUFS4	NDUFS5	NDUFS6	NDUFS7	NDUFS8	NDUFV1	NDUFV2	NDUFV3	PARK2	PARK7	PINK1	PPID	SDHA	SDHB	SDHC	SDHD	SEPT5	SLC18A1	SLC18A2	SLC25A31	SLC25A4	SLC25A5	SLC25A6	SLC6A3	SNCA	SNCAIP	TH	UBA1	UBA7	UBB	UBE2G1	UBE2G2	UBE2J1	UBE2J2	UBE2L3	UBE2L6	UCHL1	UQCR10	UQCR11	UQCRB	UQCRC1	UQCRC2	UQCRFS1	UQCRH	UQCRHL	UQCRQ	VDAC1	VDAC2	VDAC3
KEGG_PATHOGENIC_ESCHERICHIA_COLI_INFECTION	> Pathogenic Escherichia coli infection	ABL1	ACTB	ACTG1	ARHGEF2	ARPC1A	ARPC1B	ARPC2	ARPC3	ARPC4	ARPC5	ARPC5L	CD14	CDC42	CDH1	CLDN1	CTNNB1	CTTN	EZR	FYN	HCLS1	ITGB1	KRT18	LOC100418883	LOC646821	LOC653888	LY96	NCK1	NCK2	NCL	OCLN	PRKCA	RHOA	ROCK1	ROCK2	TLR4	TLR5	TUBA1A	TUBA1B	TUBA1C	TUBA3C	TUBA3D	TUBA3E	TUBA4A	TUBA8	TUBAL3	TUBB	TUBB1	TUBB2A	TUBB2B	TUBB3	TUBB4A	TUBB4B	TUBB6	TUBB7P	TUBB8	WAS	WASL	YWHAQ	YWHAZ
KEGG_PATHWAYS_IN_CANCER	> Pathways in cancer	ABL1	AKT1	AKT2	AKT3	APC	APC2	APPL1	AR	ARAF	ARNT	ARNT2	AXIN1	AXIN2	BAD	BAX	BCL2	BCL2L1	BCR	BID	BIRC2	BIRC3	BIRC5	BMP2	BMP4	BRAF	BRCA2	CASP3	CASP8	CASP9	CBL	CBLB	CBLC	CCDC6	CCNA1	CCND1	CCNE1	CCNE2	CDC42	CDH1	CDK2	CDK4	CDK6	CDKN1A	CDKN1B	CDKN2A	CDKN2B	CEBPA	CHUK	CKS1B	COL4A1	COL4A2	COL4A4	COL4A6	CREBBP	CRK	CRKL	CSF1R	CSF2RA	CSF3R	CTBP1	CTBP2	CTNNA1	CTNNA2	CTNNA3	CTNNB1	CUL2	CYCS	DAPK1	DAPK2	DAPK3	DCC	DVL1	DVL2	DVL3	E2F1	E2F2	E2F3	EGF	EGFR	EGLN1	EGLN2	EGLN3	EP300	EPAS1	ERBB2	ETS1	FADD	FAS	FASLG	FGF1	FGF10	FGF11	FGF12	FGF13	FGF14	FGF16	FGF17	FGF18	FGF19	FGF2	FGF20	FGF21	FGF22	FGF23	FGF3	FGF4	FGF5	FGF6	FGF7	FGF8	FGF9	FGFR1	FGFR2	FGFR3	FH	FIGF	FLT3	FLT3LG	FN1	FOS	FOXO1	FZD1	FZD10	FZD2	FZD3	FZD4	FZD5	FZD6	FZD7	FZD8	FZD9	GLI1	GLI2	GLI3	GRB2	GSK3B	GSTP1	HDAC1	HDAC2	HGF	HHIP	HIF1A	HRAS	HSP90AA1	HSP90AB1	HSP90B1	IGF1	IGF1R	IKBKB	IKBKG	IL6	IL8	ITGA2	ITGA2B	ITGA3	ITGA6	ITGAV	ITGB1	JAK1	JUN	JUP	KIT	KITLG	KLK3	KRAS	LAMA1	LAMA2	LAMA3	LAMA4	LAMA5	LAMB1	LAMB2	LAMB3	LAMB4	LAMC1	LAMC2	LAMC3	LEF1	LOC652346	LOC652671	LOC652799	MAP2K1	MAP2K2	MAPK1	MAPK10	MAPK3	MAPK8	MAPK9	MAX	MDM2	MECOM	MET	MITF	MLH1	MMP1	MMP2	MMP9	MSH2	MSH3	MSH6	MTOR	MYC	NCOA4	NFKB1	NFKB2	NFKBIA	NKX3-1	NOS2	NRAS	NTRK1	PAX8	PDGFA	PDGFB	PDGFRA	PDGFRB	PGF	PIAS1	PIAS2	PIAS3	PIAS4	PIK3CA	PIK3CB	PIK3CD	PIK3CG	PIK3R1	PIK3R2	PIK3R3	PIK3R5	PLCG1	PLCG2	PLD1	PML	PPARD	PPARG	PRKCA	PRKCB	PRKCG	PTCH1	PTCH2	PTEN	PTGS2	PTK2	RAC1	RAC2	RAC3	RAD51	RAF1	RALA	RALB	RALBP1	RALGDS	RARA	RARB	RASSF1	RASSF5	RB1	RBX1	RELA	RET	RHOA	RUNX1	RUNX1T1	RXRA	RXRB	RXRG	SHH	SKP2	SLC2A1	SMAD2	SMAD3	SMAD4	SMO	SOS1	SOS2	SPI1	STAT1	STAT3	STAT5A	STAT5B	STK36	STK4	SUFU	TCEB1	TCEB2	TCF7	TCF7L1	TCF7L2	TFG	TGFA	TGFB1	TGFB2	TGFB3	TGFBR1	TGFBR2	TP53	TPM3	TPR	TRAF1	TRAF2	TRAF3	TRAF4	TRAF5	TRAF6	VEGFA	VEGFB	VEGFC	VHL	WNT1	WNT10A	WNT10B	WNT11	WNT16	WNT2	WNT2B	WNT3	WNT3A	WNT4	WNT5A	WNT5B	WNT6	WNT7A	WNT7B	WNT8A	WNT8B	WNT9A	WNT9B	XIAP	ZBTB16
KEGG_PENTOSE_AND_GLUCURONATE_INTERCONVERSIONS	> Pentose and glucuronate interconversions	AKR1B1	CRYL1	DCXR	DHDH	GUSB	LOC729020	RPE	UGDH	UGP2	UGT1A1	UGT1A10	UGT1A3	UGT1A4	UGT1A5	UGT1A6	UGT1A7	UGT1A8	UGT1A9	UGT2A1	UGT2A3	UGT2B10	UGT2B11	UGT2B15	UGT2B17	UGT2B28	UGT2B4	UGT2B7	XYLB
KEGG_PENTOSE_PHOSPHATE_PATHWAY	> Pentose phosphate pathway	ALDOA	ALDOB	ALDOC	DERA	FBP1	FBP2	G6PD	GPI	H6PD	LOC729020	PFKL	PFKM	PFKP	PGD	PGLS	PGM1	PGM2	PRPS1	PRPS1L1	PRPS2	RBKS	RPE	RPIA	TALDO1	TKT	TKTL1	TKTL2
KEGG_PEROXISOME	> Peroxisome	ABCD1	ABCD2	ABCD3	ABCD4	ACAA1	ACOT8	ACOX1	ACOX2	ACOX3	ACSL1	ACSL3	ACSL4	ACSL5	ACSL6	AGPS	AGXT	AMACR	BAAT	CAT	CRAT	CROT	DAO	DDO	DECR2	DHRS4	ECH1	ECI2	EHHADH	EPHX2	FAR1	FAR2	GNPAT	GSTK1	HACL1	HAO1	HAO2	HMGCL	HSD17B4	IDH1	IDH2	MLYCD	MPV17	MPV17L	MVK	NOS2	NUDT12	NUDT19	PAOX	PECR	PEX1	PEX10	PEX11A	PEX11B	PEX11G	PEX12	PEX13	PEX14	PEX16	PEX19	PEX2	PEX26	PEX3	PEX5	PEX6	PEX7	PHYH	PIPOX	PMVK	PRDX1	PRDX5	PXMP2	PXMP4	SCP2	SLC25A17	SLC27A2	SOD1	SOD2	XDH
KEGG_PHENYLALANINE_METABOLISM	> Phenylalanine metabolism	ALDH1A3	ALDH3A1	ALDH3B1	ALDH3B2	AOC2	AOC3	DDC	GOT1	GOT2	HPD	IL4I1	MAOA	MAOB	MIF	NAT6	PAH	PRDX6	TAT
KEGG_PHOSPHATIDYLINOSITOL_SIGNALING_SYSTEM	> Phosphatidylinositol signaling system	CALM1	CALM2	CALM3	CALML3	CALML5	CALML6	CDIPT	CDS1	CDS2	DGKA	DGKB	DGKD	DGKE	DGKG	DGKH	DGKI	DGKQ	DGKZ	IMPA1	IMPA2	INPP1	INPP4A	INPP4B	INPP5A	INPP5B	INPP5D	INPP5E	INPP5J	INPP5K	INPPL1	IPPK	ITPK1	ITPKA	ITPKB	ITPR1	ITPR2	ITPR3	OCRL	PI4KA	PI4KB	PIK3C2A	PIK3C2B	PIK3C2G	PIK3C3	PIK3CA	PIK3CB	PIK3CD	PIK3CG	PIK3R1	PIK3R2	PIK3R3	PIK3R5	PIKFYVE	PIP4K2A	PIP4K2B	PIP4K2C	PIP5K1A	PIP5K1B	PIP5K1C	PLCB1	PLCB2	PLCB3	PLCB4	PLCD1	PLCD3	PLCD4	PLCE1	PLCG1	PLCG2	PLCZ1	PRKCA	PRKCB	PRKCG	PTEN	SYNJ1	SYNJ2
KEGG_PORPHYRIN_AND_CHLOROPHYLL_METABOLISM	> Porphyrin and chlorophyll metabolism	ALAD	ALAS1	ALAS2	BLVRA	BLVRB	COX10	COX15	CP	CPOX	EARS2	EPRS	FECH	FTH1	FTMT	GUSB	HCCS	HMBS	HMOX1	HMOX2	MMAB	PPOX	UGT1A1	UGT1A10	UGT1A3	UGT1A4	UGT1A5	UGT1A6	UGT1A7	UGT1A8	UGT1A9	UGT2A1	UGT2A3	UGT2B10	UGT2B11	UGT2B15	UGT2B17	UGT2B28	UGT2B4	UGT2B7	UROD	UROS
KEGG_PPAR_SIGNALING_PATHWAY	> PPAR signaling pathway	ACAA1	ACADL	ACADM	ACOX1	ACOX2	ACOX3	ACSL1	ACSL3	ACSL4	ACSL5	ACSL6	ADIPOQ	ANGPTL4	APOA1	APOA2	APOA5	APOC3	AQP7	CD36	CPT1A	CPT1B	CPT1C	CPT2	CYP27A1	CYP4A11	CYP4A22	CYP7A1	CYP8B1	DBI	EHHADH	FABP1	FABP2	FABP3	FABP4	FABP5	FABP6	FABP7	FADS2	GK	GK2	HMGCS2	ILK	LPL	ME1	MMP1	NR1H3	OLR1	PCK1	PCK2	PDPK1	PLIN1	PLTP	PPARA	PPARD	PPARG	RXRA	RXRB	RXRG	SCD	SCD5	SCP2	SLC27A1	SLC27A2	SLC27A4	SLC27A5	SLC27A6	SORBS1	UBC	UCP1
KEGG_PRIMARY_BILE_ACID_BIOSYNTHESIS	> Primary bile acid biosynthesis	ACOX2	AKR1C4	AKR1D1	AMACR	BAAT	CH25H	CYP27A1	CYP39A1	CYP46A1	CYP7A1	CYP7B1	CYP8B1	HSD17B4	HSD3B7	SCP2	SLC27A5
KEGG_PRIMARY_IMMUNODEFICIENCY	> Primary immunodeficiency	ADA	AICDA	AIRE	BLNK	BTK	CD19	CD3D	CD3E	CD4	CD40	CD40LG	CD79A	CD8A	CD8B	CIITA	DCLRE1C	ICOS	IGLL1	IKBKG	IL2RG	IL7R	JAK3	LCK	PTPRC	RAG1	RAG2	RFX5	RFXANK	RFXAP	TAP1	TAP2	TNFRSF13B	TNFRSF13C	UNG	ZAP70
KEGG_PRION_DISEASES	> Prion diseases	BAX	C1QA	C1QB	C1QC	C5	C6	C7	C8A	C8B	C8G	C9	CCL5	EGR1	ELK1	FYN	HSPA1A	HSPA5	IL1A	IL1B	IL6	LAMC1	MAP2K1	MAP2K2	MAPK1	MAPK3	NCAM1	NCAM2	NOTCH1	PRKACA	PRKACB	PRKACG	PRKX	PRNP	SOD1	STIP1
KEGG_PROGESTERONE_MEDIATED_OOCYTE_MATURATION	> Progesterone-mediated oocyte maturation	ADCY1	ADCY2	ADCY3	ADCY4	ADCY5	ADCY6	ADCY7	ADCY8	ADCY9	AKT1	AKT2	AKT3	ANAPC1	ANAPC10	ANAPC11	ANAPC13	ANAPC2	ANAPC4	ANAPC5	ANAPC7	ARAF	BRAF	BUB1	CCNA1	CCNA2	CCNB1	CCNB2	CCNB3	CDC16	CDC23	CDC25A	CDC25B	CDC25C	CDC26	CDC27	CDK1	CDK2	CPEB1	FZR1	GNAI1	GNAI2	GNAI3	HSP90AA1	HSP90AB1	IGF1	IGF1R	INS	KRAS	LOC650621	MAD2L1	MAD2L2	MAP2K1	MAPK1	MAPK10	MAPK11	MAPK12	MAPK13	MAPK14	MAPK3	MAPK8	MAPK9	MOS	PDE3A	PDE3B	PGR	PIK3CA	PIK3CB	PIK3CD	PIK3CG	PIK3R1	PIK3R2	PIK3R3	PIK3R5	PKMYT1	PLK1	PRKACA	PRKACB	PRKACG	PRKX	RAF1	RPS6KA1	RPS6KA2	RPS6KA3	RPS6KA6	SPDYA	SPDYC
KEGG_PROPANOATE_METABOLISM	> Propanoate metabolism	ABAT	ACACA	ACACB	ACADM	ACAT1	ACAT2	ACSS1	ACSS2	ACSS3	ALDH1B1	ALDH2	ALDH3A2	ALDH6A1	ALDH7A1	ALDH9A1	ECHS1	EHHADH	HADHA	HIBCH	LDHA	LDHAL6A	LDHAL6B	LDHB	LDHC	LOC283398	MCEE	MLYCD	MUT	PCCA	PCCB	SUCLA2	SUCLG1	SUCLG2
KEGG_PROSTATE_CANCER	> Prostate cancer	AKT1	AKT2	AKT3	AR	ARAF	ATF4	BAD	BCL2	BRAF	CASP9	CCND1	CCNE1	CCNE2	CDK2	CDKN1A	CDKN1B	CHUK	CREB1	CREB3	CREB3L1	CREB3L2	CREB3L3	CREB3L4	CREB5	CREBBP	CTNNB1	E2F1	E2F2	E2F3	EGF	EGFR	EP300	ERBB2	FGFR1	FGFR2	FOXO1	GRB2	GSK3B	GSTP1	HRAS	HSP90AA1	HSP90AB1	HSP90B1	IGF1	IGF1R	IKBKB	IKBKG	INS	INSRR	KLK3	KRAS	LEF1	MAP2K1	MAP2K2	MAPK1	MAPK3	MDM2	MTOR	NFKB1	NFKBIA	NKX3-1	NRAS	PDGFA	PDGFB	PDGFC	PDGFD	PDGFRA	PDGFRB	PDPK1	PIK3CA	PIK3CB	PIK3CD	PIK3CG	PIK3R1	PIK3R2	PIK3R3	PIK3R5	PTEN	RAF1	RB1	RELA	SOS1	SOS2	SRD5A2	TCF7	TCF7L1	TCF7L2	TGFA	TP53
KEGG_PROTEASOME	> Proteasome	IFNG	LOC100132108	LOC652826	POMP	PSMA1	PSMA2	PSMA3	PSMA4	PSMA5	PSMA6	PSMA6P4	PSMA7	PSMA8	PSMB1	PSMB10	PSMB11	PSMB2	PSMB3	PSMB4	PSMB5	PSMB6	PSMB7	PSMB8	PSMB9	PSMC1	PSMC1P4	PSMC2	PSMC3	PSMC4	PSMC5	PSMC6	PSMD1	PSMD11	PSMD12	PSMD13	PSMD14	PSMD2	PSMD3	PSMD4	PSMD6	PSMD7	PSMD8	PSME1	PSME2	PSME3	PSME4	PSMF1	SHFM1
KEGG_PROTEIN_EXPORT	> Protein export	HSPA5	IMMP1L	IMMP2L	OXA1L	SEC11A	SEC11C	SEC61A1	SEC61A2	SEC61B	SEC61G	SEC62	SEC63	SPCS1	SPCS2	SPCS3	SRP14	SRP19	SRP54	SRP68	SRP72	SRP9	SRP9P1	SRPR	SRPRB
KEGG_PROXIMAL_TUBULE_BICARBONATE_RECLAMATION	> Proximal tubule bicarbonate reclamation	AQP1	ATP1A1	ATP1A2	ATP1A3	ATP1A4	ATP1B1	ATP1B2	ATP1B3	ATP1B4	CA2	CA4	FXYD2	GLS	GLS2	GLUD1	GLUD2	MDH1	PCK1	PCK2	SLC25A10	SLC38A3	SLC4A4	SLC9A3
KEGG_PURINE_METABOLISM	> Purine metabolism	ADA	ADCY1	ADCY10	ADCY2	ADCY3	ADCY4	ADCY5	ADCY6	ADCY7	ADCY8	ADCY9	ADK	ADSL	ADSS	ADSSL1	AK1	AK2	AK4	AK5	AK7	ALLC	AMPD1	AMPD2	AMPD3	APRT	ATIC	C17orf48	CANT1	DCK	DGUOK	ENPP1	ENPP3	ENTPD1	ENTPD2	ENTPD3	ENTPD4	ENTPD5	ENTPD6	ENTPD8	FHIT	GART	GDA	GMPR	GMPR2	GMPS	GUCY1A2	GUCY1A3	GUCY1B3	GUCY2C	GUCY2D	GUCY2F	GUK1	HPRT1	IMPDH1	IMPDH2	ITPA	NME1	NME1-NME2	NME2	NME3	NME4	NME5	NME6	NME7	NPR1	NPR2	NT5C	NT5C1A	NT5C1B	NT5C2	NT5C3	NT5E	NT5M	NUDT2	NUDT5	NUDT9	PAICS	PAPSS1	PAPSS2	PDE10A	PDE11A	PDE1A	PDE1B	PDE1C	PDE2A	PDE3A	PDE3B	PDE4A	PDE4B	PDE4C	PDE4D	PDE5A	PDE6A	PDE6B	PDE6C	PDE6D	PDE6G	PDE6H	PDE7A	PDE7B	PDE8A	PDE8B	PDE9A	PFAS	PKLR	PKM2	PNP	PNPT1	POLA1	POLA2	POLD1	POLD2	POLD3	POLD4	POLE	POLE2	POLE3	POLE4	POLR1A	POLR1B	POLR1C	POLR1D	POLR1E	POLR2A	POLR2B	POLR2C	POLR2D	POLR2E	POLR2F	POLR2G	POLR2H	POLR2I	POLR2J	POLR2J2	POLR2J3	POLR2K	POLR2L	POLR3A	POLR3B	POLR3C	POLR3D	POLR3F	POLR3G	POLR3GL	POLR3H	POLR3K	PPAT	PRHOXNB	PRIM1	PRIM2	PRPS1	PRPS1L1	PRPS2	PRUNE	RRM1	RRM2	RRM2B	XDH	ZNRD1
KEGG_PYRIMIDINE_METABOLISM	> Pyrimidine metabolism	AK3	CAD	CANT1	CDA	CMPK1	CMPK2	CTPS	CTPS2	DCK	DCTD	DHODH	DPYD	DPYS	DTYMK	DUT	ENTPD1	ENTPD3	ENTPD4	ENTPD5	ENTPD6	ENTPD8	ITPA	NME1	NME1-NME2	NME2	NME3	NME4	NME5	NME6	NME7	NT5C	NT5C1A	NT5C1B	NT5C2	NT5C3	NT5E	NT5M	NUDT2	PNP	PNPT1	POLA1	POLA2	POLD1	POLD2	POLD3	POLD4	POLE	POLE2	POLE3	POLE4	POLR1A	POLR1B	POLR1C	POLR1D	POLR1E	POLR2A	POLR2B	POLR2C	POLR2D	POLR2E	POLR2F	POLR2G	POLR2H	POLR2I	POLR2J	POLR2J2	POLR2J3	POLR2K	POLR2L	POLR3A	POLR3B	POLR3C	POLR3D	POLR3F	POLR3G	POLR3GL	POLR3H	POLR3K	PRIM1	PRIM2	RRM1	RRM2	RRM2B	TK1	TK2	TXNRD1	TXNRD2	TYMP	TYMS	UCK1	UCK2	UCKL1	UMPS	UPB1	UPP1	UPP2	UPRT	ZNRD1
KEGG_PYRUVATE_METABOLISM	> Pyruvate metabolism	ACACA	ACACB	ACAT1	ACAT2	ACOT12	ACSS1	ACSS2	ACYP1	ACYP2	AKR1B1	ALDH1B1	ALDH2	ALDH3A2	ALDH7A1	ALDH9A1	DLAT	DLD	GLO1	GRHPR	HAGH	HAGHL	LDHA	LDHAL6A	LDHAL6B	LDHB	LDHC	LDHD	MDH1	MDH2	ME1	ME2	ME3	PC	PCK1	PCK2	PDHA1	PDHA2	PDHB	PKLR	PKM2
KEGG_REGULATION_OF_ACTIN_CYTOSKELETON	> Regulation of actin cytoskeleton	ABI2	ACTB	ACTG1	ACTN1	ACTN2	ACTN3	ACTN4	APC	APC2	ARAF	ARHGAP35	ARHGEF1	ARHGEF12	ARHGEF4	ARHGEF6	ARHGEF7	ARPC1A	ARPC1B	ARPC2	ARPC3	ARPC4	ARPC5	ARPC5L	BAIAP2	BCAR1	BDKRB1	BDKRB2	BRAF	BRK1	CD14	CDC42	CFL1	CFL2	CHRM1	CHRM2	CHRM3	CHRM4	CHRM5	CRK	CRKL	CSK	CYFIP1	CYFIP2	DIAPH1	DIAPH2	DIAPH3	DOCK1	EGF	EGFR	ENAH	EZR	F2	F2R	FGD1	FGD3	FGF1	FGF10	FGF11	FGF12	FGF13	FGF14	FGF16	FGF17	FGF18	FGF19	FGF2	FGF20	FGF21	FGF22	FGF23	FGF3	FGF4	FGF5	FGF6	FGF7	FGF8	FGF9	FGFR1	FGFR2	FGFR3	FGFR4	FN1	GIT1	GNA12	GNA13	GNG12	GSN	HRAS	INS	INSRR	IQGAP1	IQGAP2	IQGAP3	ITGA1	ITGA10	ITGA11	ITGA2	ITGA2B	ITGA3	ITGA4	ITGA5	ITGA6	ITGA7	ITGA8	ITGA9	ITGAD	ITGAE	ITGAL	ITGAM	ITGAV	ITGAX	ITGB1	ITGB2	ITGB3	ITGB4	ITGB5	ITGB6	ITGB7	ITGB8	KRAS	LIMK1	LIMK2	LOC100418883	LOC646821	LOC653888	MAP2K1	MAP2K2	MAPK1	MAPK3	MOS	MRAS	MSN	MYH10	MYH14	MYH9	MYL10	MYL12A	MYL12B	MYL2	MYL5	MYL7	MYL9	MYLK	MYLK2	MYLK3	MYLPF	NCKAP1	NCKAP1L	NRAS	PAK1	PAK2	PAK3	PAK4	PAK6	PAK7	PDGFA	PDGFB	PDGFC	PDGFD	PDGFRA	PDGFRB	PFN1	PFN2	PFN3	PFN4	PIK3CA	PIK3CB	PIK3CD	PIK3CG	PIK3R1	PIK3R2	PIK3R3	PIK3R5	PIKFYVE	PIP4K2A	PIP4K2B	PIP4K2C	PIP5K1A	PIP5K1B	PIP5K1C	PPP1CA	PPP1CB	PPP1CC	PPP1R12A	PTK2	PXN	RAC1	RAC2	RAC3	RAF1	RDX	RHOA	ROCK1	ROCK2	RRAS	RRAS2	SCIN	SLC9A1	SOS1	SOS2	SSH1	SSH2	SSH3	TIAM1	TIAM2	TMSB4X	TMSB4Y	TMSL3	VAV1	VAV2	VAV3	VCL	WAS	WASF1	WASF2	WASL
KEGG_REGULATION_OF_AUTOPHAGY	> Regulation of autophagy	ATG12	ATG3	ATG4A	ATG4B	ATG4C	ATG4D	ATG5	ATG7	BECN1	BECN1P1	GABARAP	GABARAPL1	GABARAPL2	IFNA1	IFNA10	IFNA13	IFNA14	IFNA16	IFNA17	IFNA2	IFNA21	IFNA4	IFNA5	IFNA6	IFNA7	IFNA8	IFNG	INS	PIK3C3	PIK3R4	PRKAA1	PRKAA2	ULK1	ULK2	ULK3
KEGG_RENAL_CELL_CARCINOMA	> Renal cell carcinoma	AKT1	AKT2	AKT3	ARAF	ARNT	ARNT2	BRAF	CDC42	CREBBP	CRK	CRKL	CUL2	EGLN1	EGLN2	EGLN3	EP300	EPAS1	ETS1	FH	FIGF	FLCN	GAB1	GRB2	HGF	HIF1A	HRAS	JUN	KRAS	MAP2K1	MAP2K2	MAPK1	MAPK3	MET	NRAS	PAK1	PAK2	PAK3	PAK4	PAK6	PAK7	PDGFB	PGF	PIK3CA	PIK3CB	PIK3CD	PIK3CG	PIK3R1	PIK3R2	PIK3R3	PIK3R5	PTPN11	RAC1	RAF1	RAP1A	RAP1B	RAPGEF1	RBX1	SLC2A1	SOS1	SOS2	TCEB1	TCEB2	TGFA	TGFB1	TGFB2	TGFB3	VEGFA	VEGFB	VEGFC	VHL
KEGG_RENIN_ANGIOTENSIN_SYSTEM	> Renin-angiotensin system	ACE	ACE2	AGT	AGTR1	AGTR2	ANPEP	CMA1	CPA3	CTSA	CTSG	ENPEP	LNPEP	MAS1	MME	NLN	REN	THOP1
KEGG_RETINOL_METABOLISM	> Retinol metabolism	ADH1A	ADH1B	ADH1C	ADH4	ADH5	ADH6	ADH7	ALDH1A1	ALDH1A2	AWAT2	BCMO1	CYP1A1	CYP1A2	CYP26A1	CYP26B1	CYP26C1	CYP2A13	CYP2A6	CYP2A7	CYP2B6	CYP2C18	CYP2C19	CYP2C8	CYP2C9	CYP3A4	CYP3A43	CYP3A5	CYP3A7	CYP4A11	CYP4A22	DGAT1	DGAT2	DHRS3	DHRS4	DHRS4L2	DHRS9	LRAT	PNPLA4	RDH10	RDH11	RDH12	RDH16	RDH5	RDH8	RETSAT	RPE65	UGT1A1	UGT1A10	UGT1A3	UGT1A4	UGT1A5	UGT1A6	UGT1A7	UGT1A8	UGT1A9	UGT2A1	UGT2A3	UGT2B10	UGT2B11	UGT2B15	UGT2B17	UGT2B28	UGT2B4	UGT2B7
KEGG_RIBOFLAVIN_METABOLISM	> Riboflavin metabolism	ACP1	ACP2	ACP5	ACP6	ACPP	ACPT	ENPP1	ENPP3	FLAD1	MTMR1	MTMR2	MTMR6	MTMR7	PHPT1	RFK	TYR
KEGG_RIBOSOME	> Ribosome	FAU	MRPL13	RPL10	RPL10A	RPL10L	RPL11	RPL12	RPL13	RPL13A	RPL14	RPL15	RPL17	RPL18	RPL18A	RPL19	RPL21	RPL22	RPL22L1	RPL23	RPL23A	RPL24	RPL26	RPL26L1	RPL27	RPL27A	RPL28	RPL29	RPL3	RPL30	RPL31	RPL32	RPL34	RPL35	RPL35A	RPL36	RPL36A	RPL36AL	RPL37	RPL37A	RPL38	RPL39	RPL3L	RPL4	RPL41	RPL5	RPL6	RPL7	RPL7A	RPL8	RPL9	RPLP0	RPLP1	RPLP2	RPS10	RPS11	RPS12	RPS13	RPS15	RPS15A	RPS16	RPS17	RPS18	RPS19	RPS2	RPS20	RPS21	RPS23	RPS24	RPS25	RPS26	RPS27	RPS27A	RPS27L	RPS28	RPS29	RPS3	RPS3A	RPS4X	RPS4Y1	RPS5	RPS6	RPS7	RPS8	RPS9	RPSA	RSL24D1	RSL24D1P11	UBA52
KEGG_RIG_I_LIKE_RECEPTOR_SIGNALING_PATHWAY	> RIG-I-like receptor signaling pathway	ATG12	ATG5	AZI2	CASP10	CASP8	CHUK	CXCL10	CYLD	DAK	DDX3X	DDX3Y	DDX58	DHX58	FADD	IFIH1	IFNA1	IFNA10	IFNA13	IFNA14	IFNA16	IFNA17	IFNA2	IFNA21	IFNA4	IFNA5	IFNA6	IFNA7	IFNA8	IFNB1	IFNE	IFNK	IFNW1	IKBKB	IKBKE	IKBKG	IL12A	IL12B	IL8	IRF3	IRF7	ISG15	MAP3K1	MAP3K7	MAPK10	MAPK11	MAPK12	MAPK13	MAPK14	MAPK8	MAPK9	MAVS	NFKB1	NFKBIA	NFKBIB	NLRX1	OTUD5	PIN1	RELA	RIPK1	RNF125	SIKE1	TANK	TBK1	TBKBP1	TMEM173	TNF	TRADD	TRAF2	TRAF3	TRAF6	TRIM25
KEGG_RNA_DEGRADATION	> RNA degradation	C1D	C1DP2	C1DP3	CNOT1	CNOT10	CNOT2	CNOT3	CNOT4	CNOT6	CNOT6L	CNOT7	CNOT8	DCP1A	DCP1B	DCP2	DCPS	DDX6	DIS3	EDC3	EDC4	ENO1	ENO2	ENO3	EXOSC1	EXOSC10	EXOSC2	EXOSC3	EXOSC4	EXOSC5	EXOSC6	EXOSC7	EXOSC8	EXOSC9	HSPA9	HSPD1	LSM1	LSM2	LSM3	LSM4	LSM5	LSM6	LSM7	MPHOSPH6	NAA38	PAPD7	PAPOLA	PAPOLB	PAPOLG	PARN	PATL1	PNPT1	RQCD1	SKIV2L	SKIV2L2	TTC37	WDR61	XRN1	XRN2	ZCCHC7
KEGG_RNA_POLYMERASE	> RNA polymerase	POLR1A	POLR1B	POLR1C	POLR1D	POLR1E	POLR2A	POLR2B	POLR2C	POLR2D	POLR2E	POLR2F	POLR2G	POLR2H	POLR2I	POLR2J	POLR2J2	POLR2J3	POLR2K	POLR2L	POLR3A	POLR3B	POLR3C	POLR3D	POLR3F	POLR3G	POLR3GL	POLR3H	POLR3K	ZNRD1
KEGG_SELENOAMINO_ACID_METABOLISM	> Selenoamino acid metabolism	AHCY	AHCYL1	AHCYL2	CBS	CTH	GGT1	GGT5	GGT6	GGT7	HEMK1	LCMT1	LCMT2	MARS	MARS2	MAT1A	MAT2A	MAT2B	METTL2B	METTL6	PAPSS1	PAPSS2	SCLY	SEPHS1	SEPHS2	TRMT11	WBSCR22
KEGG_SMALL_CELL_LUNG_CANCER	> Small cell lung cancer	AKT1	AKT2	AKT3	APAF1	BCL2	BCL2L1	BIRC2	BIRC3	CASP9	CCND1	CCNE1	CCNE2	CDK2	CDK4	CDK6	CDKN1B	CDKN2B	CHUK	CKS1B	COL4A1	COL4A2	COL4A4	COL4A6	CYCS	E2F1	E2F2	E2F3	FHIT	FN1	IKBKB	IKBKG	ITGA2	ITGA2B	ITGA3	ITGA6	ITGAV	ITGB1	LAMA1	LAMA2	LAMA3	LAMA4	LAMA5	LAMB1	LAMB2	LAMB3	LAMB4	LAMC1	LAMC2	LAMC3	MAX	MYC	NFKB1	NFKBIA	NOS2	PIAS1	PIAS2	PIAS3	PIAS4	PIK3CA	PIK3CB	PIK3CD	PIK3CG	PIK3R1	PIK3R2	PIK3R3	PIK3R5	PTEN	PTGS2	PTK2	RARB	RB1	RELA	RXRA	RXRB	RXRG	SKP2	TP53	TRAF1	TRAF2	TRAF3	TRAF4	TRAF5	TRAF6	XIAP
KEGG_SNARE_INTERACTIONS_IN_VESICULAR_TRANSPORT	> SNARE interactions in vesicular transport	BET1	BET1L	BNIP1	GOSR1	GOSR2	SEC22B	SNAP23	SNAP25	SNAP29	SNAP47	STX10	STX11	STX12	STX16	STX17	STX18	STX19	STX1A	STX1B	STX2	STX3	STX4	STX5	STX6	STX7	STX8	TSNARE1	USE1	VAMP1	VAMP2	VAMP3	VAMP4	VAMP5	VAMP7	VAMP8	VTI1A	VTI1B	YKT6
KEGG_SPHINGOLIPID_METABOLISM	> Sphingolipid metabolism	ACER1	ACER2	ACER3	ARSA	ASAH1	ASAH2	ASAH2C	B4GALT6	CERK	DEGS1	DEGS2	ENPP7	GAL3ST1	GALC	GBA	GLA	GLB1	KDSR	NEU1	NEU2	NEU3	NEU4	PPAP2A	PPAP2B	PPAP2C	SGMS1	SGMS2	SGPL1	SGPP1	SGPP2	SMPD1	SMPD2	SMPD3	SMPD4	SPHK1	SPHK2	SPTLC1	SPTLC2	UGCG	UGT8
KEGG_SPLICEOSOME	> Spliceosome	ACIN1	AQR	BCAS2	BUD31	CCDC12	CDC40	CDC5L	CHERP	CRNKL1	CTNNBL1	CWC15	DDX23	DDX39B	DDX42	DDX46	DDX5	DHX15	DHX16	DHX38	DHX8	EFTUD2	EIF4A3	HNRNPA1	HNRNPA1L2	HNRNPA3	HNRNPC	HNRNPK	HNRNPM	HNRNPU	HSPA1A	HSPA1B	HSPA1L	HSPA2	HSPA6	HSPA8	ISY1	LOC120364	LOC653884	LSM2	LSM3	LSM4	LSM5	LSM6	LSM7	MAGOH	MAGOHB	NAA38	NCBP1	NCBP2	NHP2L1	PCBP1	PHF5A	PLRG1	PPIE	PPIH	PPIL1	PQBP1	PRPF18	PRPF19	PRPF3	PRPF31	PRPF38A	PRPF38B	PRPF4	PRPF40A	PRPF40B	PRPF6	PRPF8	PUF60	RBM17	RBM22	RBM25	RBM8A	RBMX	SART1	SF3A1	SF3A2	SF3A3	SF3B1	SF3B14	SF3B2	SF3B3	SF3B4	SF3B5	SLU7	SMNDC1	SNRNP200	SNRNP27	SNRNP40	SNRNP70	SNRPA	SNRPA1	SNRPB	SNRPB2	SNRPC	SNRPD1	SNRPD2	SNRPD3	SNRPE	SNRPF	SNRPG	SNW1	SRSF1	SRSF10	SRSF2	SRSF3	SRSF4	SRSF5	SRSF6	SRSF7	SRSF8	SRSF9	SYF2	TCERG1	THOC1	THOC2	THOC3	THOC4	TRA2A	TRA2B	TXNL4A	U2AF1	U2AF2	U2SURP	USP39	WBP11	XAB2	ZMAT2
KEGG_STARCH_AND_SUCROSE_METABOLISM	> Starch and sucrose metabolism	AGL	AMY1A	AMY1B	AMY1C	AMY2A	AMY2B	ENPP1	ENPP3	G6PC	G6PC2	GAA	GANC	GBA3	GBE1	GCK	GPI	GUSB	GYS1	GYS2	HK1	HK2	HK3	MGAM	PGM1	PGM2	PGM2L1	PYGB	PYGL	PYGM	SI	TREH	UGDH	UGP2	UGT1A1	UGT1A10	UGT1A3	UGT1A4	UGT1A5	UGT1A6	UGT1A7	UGT1A8	UGT1A9	UGT2A1	UGT2A3	UGT2B10	UGT2B11	UGT2B15	UGT2B17	UGT2B28	UGT2B4	UGT2B7	UXS1
KEGG_STEROID_BIOSYNTHESIS	> Steroid biosynthesis	CEL	CYP27B1	CYP51A1	DHCR24	DHCR7	EBP	FDFT1	HSD17B7	LIPA	LSS	MSMO1	NSDHL	SC5DL	SOAT1	SOAT2	SQLE	TM7SF2
KEGG_STEROID_HORMONE_BIOSYNTHESIS	> Steroid hormone biosynthesis	AKR1C1	AKR1C2	AKR1C3	AKR1C4	AKR1D1	COMT	CYP11A1	CYP11B1	CYP11B2	CYP17A1	CYP19A1	CYP1A1	CYP1B1	CYP21A2	CYP3A4	CYP3A43	CYP3A5	CYP3A7	CYP7A1	CYP7B1	HSD11B1	HSD11B2	HSD17B1	HSD17B12	HSD17B2	HSD17B3	HSD17B6	HSD17B7	HSD17B8	HSD3B1	HSD3B2	SRD5A1	SRD5A2	SRD5A3	STS	SULT1E1	SULT2B1	UGT1A1	UGT1A10	UGT1A3	UGT1A4	UGT1A5	UGT1A6	UGT1A7	UGT1A8	UGT1A9	UGT2A1	UGT2A3	UGT2B10	UGT2B11	UGT2B15	UGT2B17	UGT2B28	UGT2B4	UGT2B7
KEGG_SULFUR_METABOLISM	> Sulfur metabolism	BPNT1	CHST11	CHST12	CHST13	PAPSS1	PAPSS2	SULT1A1	SULT1A2	SULT1A3	SULT1A4	SULT1E1	SULT2B1	SUOX
KEGG_SYSTEMIC_LUPUS_ERYTHEMATOSUS	> Systemic lupus erythematosus	ACTN1	ACTN2	ACTN3	ACTN4	C1QA	C1QB	C1QC	C1R	C1S	C2	C3	C4A	C4B	C5	C6	C7	C8A	C8B	C8G	C9	CD28	CD40	CD40LG	CD80	CD86	CTSG	ELANE	FCGR1A	FCGR2A	FCGR2B	FCGR2C	FCGR3A	FCGR3B	GRIN2A	GRIN2B	H2AFB1	H2AFB2	H2AFB3	H2AFJ	H2AFV	H2AFX	H2AFY	H2AFY2	H2AFZ	H2BFM	H2BFWT	H3.X	H3.Y	H3F3A	H3F3B	H3F3C	HIST1H2AA	HIST1H2AB	HIST1H2AC	HIST1H2AD	HIST1H2AE	HIST1H2AG	HIST1H2AH	HIST1H2AI	HIST1H2AJ	HIST1H2AK	HIST1H2AL	HIST1H2AM	HIST1H2APS6	HIST1H2BA	HIST1H2BB	HIST1H2BC	HIST1H2BD	HIST1H2BE	HIST1H2BF	HIST1H2BG	HIST1H2BH	HIST1H2BI	HIST1H2BJ	HIST1H2BK	HIST1H2BL	HIST1H2BM	HIST1H2BN	HIST1H2BO	HIST1H3A	HIST1H3B	HIST1H3C	HIST1H3D	HIST1H3E	HIST1H3F	HIST1H3G	HIST1H3H	HIST1H3I	HIST1H3J	HIST1H4A	HIST1H4B	HIST1H4C	HIST1H4D	HIST1H4E	HIST1H4F	HIST1H4G	HIST1H4H	HIST1H4I	HIST1H4J	HIST1H4K	HIST1H4L	HIST2H2AA3	HIST2H2AA4	HIST2H2AB	HIST2H2AC	HIST2H2BE	HIST2H2BF	HIST2H3A	HIST2H3C	HIST2H3D	HIST2H4A	HIST2H4B	HIST3H2A	HIST3H2BB	HIST3H3	HIST4H4	HLA-DMA	HLA-DMB	HLA-DOA	HLA-DOB	HLA-DPA1	HLA-DPB1	HLA-DQA1	HLA-DQA2	HLA-DQB1	HLA-DRA	HLA-DRB1	HLA-DRB3	HLA-DRB4	HLA-DRB5	IFNG	IL10	LOC644950	SNRPB	SNRPD1	SNRPD3	SSB	TNF	TRIM21	TROVE2
KEGG_T_CELL_RECEPTOR_SIGNALING_PATHWAY	> T cell receptor signaling pathway	AKT1	AKT2	AKT3	BCL10	CARD11	CBL	CBLB	CBLC	CD247	CD28	CD3D	CD3E	CD3G	CD4	CD40LG	CD8A	CD8B	CDC42	CDK4	CHP	CHP2	CHUK	CSF2	CTLA4	DLG1	FOS	FYN	GRAP2	GRB2	GSK3B	HRAS	ICOS	IFNG	IKBKB	IKBKG	IL10	IL2	IL4	IL5	ITK	JUN	KRAS	LAT	LCK	LCP2	MALT1	MAP2K1	MAP2K2	MAP2K7	MAP3K14	MAP3K7	MAP3K8	MAPK1	MAPK11	MAPK12	MAPK13	MAPK14	MAPK3	MAPK9	NCK1	NCK2	NFAT5	NFATC1	NFATC2	NFATC3	NFATC4	NFKB1	NFKBIA	NFKBIB	NFKBIE	NRAS	PAK1	PAK2	PAK3	PAK4	PAK6	PAK7	PDCD1	PDPK1	PIK3CA	PIK3CB	PIK3CD	PIK3CG	PIK3R1	PIK3R2	PIK3R3	PIK3R5	PLCG1	PPP3CA	PPP3CB	PPP3CC	PPP3R1	PPP3R2	PRKCQ	PTPN6	PTPRC	RAF1	RASGRP1	RELA	RHOA	SOS1	SOS2	TEC	TNF	VAV1	VAV2	VAV3	ZAP70
KEGG_TASTE_TRANSDUCTION	> Taste transduction	ACCN1	ADCY4	ADCY6	ADCY8	CACNA1A	CACNA1B	GNAS	GNAT3	GNB1	GNB3	GNG13	GNG3	GRM4	ITPR3	KCNB1	PDE1A	PLCB2	PRKACA	PRKACB	PRKACG	PRKX	SCNN1A	SCNN1B	SCNN1G	TAS1R1	TAS1R2	TAS1R3	TAS2R1	TAS2R10	TAS2R13	TAS2R14	TAS2R16	TAS2R19	TAS2R20	TAS2R3	TAS2R31	TAS2R38	TAS2R39	TAS2R4	TAS2R40	TAS2R41	TAS2R42	TAS2R43	TAS2R45	TAS2R46	TAS2R5	TAS2R50	TAS2R60	TAS2R7	TAS2R8	TAS2R9	TRPM5
KEGG_TAURINE_AND_HYPOTAURINE_METABOLISM	> Taurine and hypotaurine metabolism	ADO	BAAT	CDO1	CSAD	GAD1	GAD2	GGT1	GGT5	GGT6	GGT7
KEGG_TERPENOID_BACKBONE_BIOSYNTHESIS	> Terpenoid backbone biosynthesis	ACAT1	ACAT2	DHDDS	FDPS	GGPS1	HMGCR	HMGCS1	HMGCS2	IDI1	IDI2	MVD	MVK	PDSS1	PDSS2	PMVK
KEGG_TGF_BETA_SIGNALING_PATHWAY	> TGF-beta signaling pathway	ACVR1	ACVR1C	ACVR2A	ACVR2B	ACVRL1	AMH	AMHR2	BMP2	BMP4	BMP5	BMP6	BMP7	BMP8A	BMP8B	BMPR1A	BMPR1B	BMPR2	CDKN2B	CHRD	COMP	CREBBP	CUL1	DCN	E2F4	E2F5	EP300	FST	GDF5	GDF6	GDF7	ID1	ID2	ID3	ID4	IFNG	INHBA	INHBB	INHBC	INHBE	LEFTY1	LEFTY2	LOC728622	LTBP1	MAPK1	MAPK3	MYC	NODAL	NOG	PITX2	PPP2CA	PPP2CB	PPP2R1A	PPP2R1B	RBL1	RBL2	RBX1	RHOA	ROCK1	ROCK2	RPS6KB1	RPS6KB2	SKP1	SMAD1	SMAD2	SMAD3	SMAD4	SMAD5	SMAD6	SMAD7	SMAD9	SMURF1	SMURF2	SP1	TFDP1	TGFB1	TGFB2	TGFB3	TGFBR1	TGFBR2	THBS1	THBS2	THBS3	THBS4	TNF	ZFYVE16	ZFYVE9
KEGG_THYROID_CANCER	> Thyroid cancer	BRAF	CCDC6	CCND1	CDH1	CTNNB1	HRAS	KRAS	LEF1	MAP2K1	MAP2K2	MAPK1	MAPK3	MYC	NCOA4	NRAS	NTRK1	PAX8	PPARG	RET	RXRA	RXRB	RXRG	TCF7	TCF7L1	TCF7L2	TFG	TP53	TPM3	TPR
KEGG_TIGHT_JUNCTION	> Tight junction	ACTB	ACTG1	ACTN1	ACTN2	ACTN3	ACTN4	AKT1	AKT2	AKT3	AMOTL1	ASH1L	CASK	CDC42	CDK4	CGN	CLDN1	CLDN10	CLDN11	CLDN14	CLDN15	CLDN16	CLDN17	CLDN18	CLDN19	CLDN2	CLDN20	CLDN22	CLDN23	CLDN3	CLDN4	CLDN5	CLDN6	CLDN7	CLDN8	CLDN9	CRB3	CSDA	CSNK2A1	CSNK2A2	CSNK2B	CTNNA1	CTNNA2	CTNNA3	CTNNB1	CTTN	EPB41	EPB41L1	EPB41L2	EPB41L3	EXOC3	EXOC4	F11R	GNAI1	GNAI2	GNAI3	HCLS1	HRAS	IGSF5	INADL	JAM2	JAM3	KRAS	LLGL1	LLGL2	LOC100418883	LOC646821	MAGI1	MAGI2	MAGI3	MLLT4	MPDZ	MPP5	MRAS	MYH1	MYH10	MYH11	MYH13	MYH14	MYH15	MYH2	MYH3	MYH4	MYH6	MYH7	MYH7B	MYH8	MYH9	MYL10	MYL12A	MYL12B	MYL2	MYL5	MYL7	MYL9	MYLPF	NRAS	OCLN	PARD3	PARD6A	PARD6B	PARD6G	PPP2CA	PPP2CB	PPP2R1A	PPP2R1B	PPP2R2A	PPP2R2B	PPP2R2C	PPP2R2D	PRKCA	PRKCB	PRKCD	PRKCE	PRKCG	PRKCH	PRKCI	PRKCQ	PRKCZ	PTEN	RAB13	RAB3B	RHOA	RRAS	RRAS2	SPTAN1	SRC	SYMPK	TJAP1	TJP1	TJP2	TJP3	VAPA	YES1	ZAK
KEGG_TOLL_LIKE_RECEPTOR_SIGNALING_PATHWAY	> Toll-like receptor signaling pathway	AKT1	AKT2	AKT3	CASP8	CCL3	CCL4	CCL5	CD14	CD40	CD80	CD86	CHUK	CTSK	CXCL10	CXCL11	CXCL9	FADD	FOS	IFNA1	IFNA10	IFNA13	IFNA14	IFNA16	IFNA17	IFNA2	IFNA21	IFNA4	IFNA5	IFNA6	IFNA7	IFNA8	IFNAR1	IFNAR2	IFNB1	IKBKB	IKBKE	IKBKG	IL12A	IL12B	IL1B	IL6	IL8	IRAK1	IRAK4	IRF3	IRF5	IRF7	JUN	LBP	LY96	MAP2K1	MAP2K2	MAP2K3	MAP2K4	MAP2K6	MAP2K7	MAP3K7	MAP3K8	MAPK1	MAPK10	MAPK11	MAPK12	MAPK13	MAPK14	MAPK3	MAPK8	MAPK9	MYD88	NFKB1	NFKBIA	PIK3CA	PIK3CB	PIK3CD	PIK3CG	PIK3R1	PIK3R2	PIK3R3	PIK3R5	RAC1	RELA	RIPK1	SPP1	STAT1	TAB1	TAB2	TBK1	TICAM1	TICAM2	TIRAP	TLR1	TLR2	TLR3	TLR4	TLR5	TLR6	TLR7	TLR8	TLR9	TNF	TOLLIP	TRAF3	TRAF6
KEGG_TRYPTOPHAN_METABOLISM	> Tryptophan metabolism	AADAT	AANAT	ABP1	ACAT1	ACAT2	ACMSD	AFMID	ALDH1B1	ALDH2	ALDH3A2	ALDH7A1	ALDH9A1	AOX1	ASMT	CAT	CYP1A1	CYP1A2	CYP1B1	DDC	ECHS1	EHHADH	GCDH	HAAO	HADH	HADHA	IDO1	IDO2	IL4I1	INMT	KMO	KYNU	MAOA	MAOB	OGDH	OGDHL	TDO2	TPH1	TPH2	WARS	WARS2
KEGG_TYPE_I_DIABETES_MELLITUS	> Type I diabetes mellitus	CD28	CD80	CD86	CPE	FAS	FASLG	GAD1	GAD2	GZMB	HLA-A	HLA-B	HLA-C	HLA-DMA	HLA-DMB	HLA-DOA	HLA-DOB	HLA-DPA1	HLA-DPB1	HLA-DQA1	HLA-DQA2	HLA-DQB1	HLA-DRA	HLA-DRB1	HLA-DRB3	HLA-DRB4	HLA-DRB5	HLA-E	HLA-F	HLA-G	HSPD1	ICA1	IFNG	IL12A	IL12B	IL1A	IL1B	IL2	INS	LOC652614	LTA	PRF1	PTPRN	PTPRN2	TNF
KEGG_TYPE_II_DIABETES_MELLITUS	> Type II diabetes mellitus	ABCC8	ADIPOQ	CACNA1A	CACNA1B	CACNA1C	CACNA1D	CACNA1E	CACNA1G	GCK	HK1	HK2	HK3	IKBKB	INS	INSR	IRS1	IRS2	IRS4	KCNJ11	MAFA	MAPK1	MAPK10	MAPK3	MAPK8	MAPK9	MTOR	PDX1	PIK3CA	PIK3CB	PIK3CD	PIK3CG	PIK3R1	PIK3R2	PIK3R3	PIK3R5	PKLR	PKM2	PRKCD	PRKCE	PRKCZ	SLC2A2	SLC2A4	SOCS1	SOCS2	SOCS3	SOCS4	TNF
KEGG_TYROSINE_METABOLISM	> Tyrosine metabolism	ADH1A	ADH1B	ADH1C	ADH4	ADH5	ADH6	ADH7	ALDH1A3	ALDH3A1	ALDH3B1	ALDH3B2	AOC2	AOC3	AOX1	COMT	DBH	DCT	DDC	FAH	GOT1	GOT2	GSTZ1	HEMK1	HGD	HPD	IL4I1	LCMT1	LCMT2	MAOA	MAOB	METTL2B	METTL6	MIF	NAT6	PNMT	TAT	TH	TPO	TRMT11	TYR	TYRP1	WBSCR22
KEGG_UBIQUITIN_MEDIATED_PROTEOLYSIS	> Ubiquitin mediated proteolysis	AIRE	ANAPC1	ANAPC10	ANAPC11	ANAPC13	ANAPC2	ANAPC4	ANAPC5	ANAPC7	BIRC2	BIRC3	BIRC6	BRCA1	BTRC	CBL	CBLB	CBLC	CDC16	CDC20	CDC23	CDC26	CDC27	CDC34	CUL1	CUL2	CUL3	CUL4A	CUL4B	CUL5	CUL7	DDB1	DDB2	DET1	ERCC8	FANCL	FBXO2	FBXO4	FBXW11	FBXW7	FBXW8	FZR1	HERC1	HERC2	HERC3	HERC4	HUWE1	ITCH	KEAP1	KLHL13	KLHL9	LOC650621	LOC652346	LOC652671	LOC728622	MAP3K1	MDM2	MGRN1	MID1	NEDD4	NEDD4L	NHLRC1	PARK2	PIAS1	PIAS2	PIAS3	PIAS4	PML	PPIL2	PRPF19	RBX1	RCHY1	RFWD2	RHOBTB2	RNF7	SAE1	SIAH1	SKP1	SKP2	SMURF1	SMURF2	SOCS1	SOCS3	STUB1	SYVN1	TCEB1	TCEB2	TRAF6	TRIM32	TRIM37	TRIP12	UBA1	UBA2	UBA3	UBA6	UBA7	UBE2A	UBE2B	UBE2C	UBE2D1	UBE2D2	UBE2D3	UBE2D4	UBE2E1	UBE2E2	UBE2E3	UBE2F	UBE2G1	UBE2G2	UBE2H	UBE2I	UBE2J1	UBE2J2	UBE2K	UBE2L3	UBE2L6	UBE2M	UBE2N	UBE2NL	UBE2O	UBE2Q1	UBE2Q2	UBE2QL1	UBE2R2	UBE2S	UBE2U	UBE2W	UBE2Z	UBE3A	UBE3B	UBE3C	UBE4A	UBE4B	UBOX5	UBR5	VHL	WWP1	WWP2	XIAP
KEGG_VALINE_LEUCINE_AND_ISOLEUCINE_BIOSYNTHESIS	> Valine, leucine and isoleucine biosynthesis	BCAT1	BCAT2	IARS	IARS2	LARS	LARS2	PDHA1	PDHA2	PDHB	VARS	VARS2
KEGG_VALINE_LEUCINE_AND_ISOLEUCINE_DEGRADATION	> Valine, leucine and isoleucine degradation	ABAT	ACAA1	ACAA2	ACAD8	ACADM	ACADS	ACADSB	ACAT1	ACAT2	ALDH1B1	ALDH2	ALDH3A2	ALDH6A1	ALDH7A1	ALDH9A1	AOX1	AUH	BCAT1	BCAT2	BCKDHA	BCKDHB	DBT	DLD	ECHS1	EHHADH	HADH	HADHA	HADHB	HIBADH	HIBCH	HMGCL	HMGCS1	HMGCS2	HSD17B10	IL4I1	IVD	MCCC1	MCCC2	MCEE	MUT	OXCT1	OXCT2	PCCA	PCCB
KEGG_VASCULAR_SMOOTH_MUSCLE_CONTRACTION	> Vascular smooth muscle contraction	ACTA2	ACTG2	ADCY1	ADCY2	ADCY3	ADCY4	ADCY5	ADCY6	ADCY7	ADCY8	ADCY9	ADORA2A	ADORA2B	ADRA1A	ADRA1B	ADRA1D	AGTR1	ARAF	ARHGEF1	ARHGEF11	ARHGEF12	AVPR1A	AVPR1B	BRAF	CACNA1C	CACNA1D	CACNA1F	CACNA1S	CALCRL	CALD1	CALM1	CALM2	CALM3	CALML3	CALML5	CALML6	CYP4A11	CYP4A22	EDNRA	GNA11	GNA12	GNA13	GNAQ	GNAS	GUCY1A2	GUCY1A3	GUCY1B3	ITPR1	ITPR2	ITPR3	JMJD7-PLA2G4B	KCNMA1	KCNMB1	KCNMB2	KCNMB3	KCNMB4	MAP2K1	MAP2K2	MAPK1	MAPK3	MRVI1	MYH11	MYL6	MYL6B	MYL9	MYLK	MYLK2	MYLK3	NPR1	NPR2	PLA2G10	PLA2G12A	PLA2G12B	PLA2G1B	PLA2G2A	PLA2G2C	PLA2G2D	PLA2G2E	PLA2G2F	PLA2G3	PLA2G4A	PLA2G4B	PLA2G4E	PLA2G5	PLA2G6	PLCB1	PLCB2	PLCB3	PLCB4	PPP1CA	PPP1CB	PPP1CC	PPP1R12A	PPP1R12B	PPP1R14A	PRKACA	PRKACB	PRKACG	PRKCA	PRKCB	PRKCD	PRKCE	PRKCG	PRKCH	PRKCQ	PRKG1	PRKX	PTGIR	RAF1	RAMP1	RAMP2	RAMP3	RHOA	ROCK1	ROCK2
KEGG_VASOPRESSIN_REGULATED_WATER_REABSORPTION	> Vasopressin-regulated water reabsorption	ADCY3	ADCY6	ADCY9	AQP2	AQP3	AQP4	ARHGDIA	ARHGDIB	AVP	AVPR2	CREB1	CREB3	CREB3L1	CREB3L2	CREB3L3	CREB3L4	CREB5	DCTN1	DCTN2	DCTN4	DCTN5	DCTN6	DYNC1H1	DYNC1I1	DYNC1I2	DYNC1LI1	DYNC1LI2	DYNC2H1	DYNC2LI1	DYNLL1	DYNLL2	GNAS	NSF	PRKACA	PRKACB	PRKACG	PRKX	RAB11A	RAB11B	RAB5A	RAB5B	RAB5C	STX4	VAMP2
KEGG_VEGF_SIGNALING_PATHWAY	> VEGF signaling pathway	AKT1	AKT2	AKT3	BAD	CASP9	CDC42	CHP	CHP2	HRAS	HSPB1	JMJD7-PLA2G4B	KDR	KRAS	MAP2K1	MAP2K2	MAPK1	MAPK11	MAPK12	MAPK13	MAPK14	MAPK3	MAPKAPK2	MAPKAPK3	NFAT5	NFATC1	NFATC2	NFATC3	NFATC4	NOS3	NRAS	PIK3CA	PIK3CB	PIK3CD	PIK3CG	PIK3R1	PIK3R2	PIK3R3	PIK3R5	PLA2G10	PLA2G12A	PLA2G12B	PLA2G1B	PLA2G2A	PLA2G2C	PLA2G2D	PLA2G2E	PLA2G2F	PLA2G3	PLA2G4A	PLA2G4B	PLA2G4E	PLA2G5	PLA2G6	PLCG1	PLCG2	PPP3CA	PPP3CB	PPP3CC	PPP3R1	PPP3R2	PRKCA	PRKCB	PRKCG	PTGS2	PTK2	PXN	RAC1	RAC2	RAC3	RAF1	SH2D2A	SHC2	SPHK1	SPHK2	SRC	VEGFA
KEGG_VIBRIO_CHOLERAE_INFECTION	> Vibrio cholerae infection	ACTB	ACTG1	ADCY3	ADCY9	ARF1	ATP6AP1	ATP6V0A1	ATP6V0A2	ATP6V0A4	ATP6V0B	ATP6V0C	ATP6V0D1	ATP6V0D2	ATP6V0E1	ATP6V0E2	ATP6V1A	ATP6V1B1	ATP6V1B2	ATP6V1C1	ATP6V1C2	ATP6V1D	ATP6V1E1	ATP6V1E2	ATP6V1F	ATP6V1G1	ATP6V1G2	ATP6V1G3	ATP6V1H	CFTR	ERO1L	GNAS	KCNQ1	KDELR1	KDELR2	KDELR3	LOC100418883	LOC646821	MUC2	PDIA4	PLCG1	PLCG2	PRKACA	PRKACB	PRKACG	PRKCA	PRKCB	PRKCG	PRKX	SEC61A1	SEC61A2	SEC61B	SEC61G	SLC12A2	TCIRG1	TJP1	TJP2
KEGG_VIRAL_MYOCARDITIS	> Viral myocarditis	ABL1	ABL2	ACTB	ACTG1	BID	CASP3	CASP8	CASP9	CAV1	CCND1	CD28	CD40	CD40LG	CD55	CD80	CD86	CXADR	CYCS	DAG1	DMD	EIF4G1	EIF4G2	EIF4G3	FYN	HLA-A	HLA-B	HLA-C	HLA-DMA	HLA-DMB	HLA-DOA	HLA-DOB	HLA-DPA1	HLA-DPB1	HLA-DQA1	HLA-DQA2	HLA-DQB1	HLA-DRA	HLA-DRB1	HLA-DRB3	HLA-DRB4	HLA-DRB5	HLA-E	HLA-F	HLA-G	ICAM1	ITGAL	ITGB2	LAMA2	LOC100418883	LOC646821	LOC652614	MYH1	MYH10	MYH11	MYH13	MYH14	MYH15	MYH2	MYH3	MYH4	MYH6	MYH7	MYH7B	MYH8	MYH9	PRF1	RAC1	RAC2	RAC3	SGCA	SGCB	SGCD	SGCG
KEGG_WNT_SIGNALING_PATHWAY	> Wnt signaling pathway	APC	APC2	AXIN1	AXIN2	BTRC	CACYBP	CAMK2A	CAMK2B	CAMK2D	CAMK2G	CCND1	CCND2	CCND3	CER1	CHD8	CHP	CHP2	CREBBP	CSNK1A1	CSNK1A1L	CSNK1E	CSNK2A1	CSNK2A2	CSNK2B	CTBP1	CTBP2	CTNNB1	CTNNBIP1	CUL1	CXXC4	DAAM1	DAAM2	DKK1	DKK2	DKK4	DVL1	DVL2	DVL3	EP300	FBXW11	FOSL1	FRAT1	FRAT2	FZD1	FZD10	FZD2	FZD3	FZD4	FZD5	FZD6	FZD7	FZD8	FZD9	GSK3B	JUN	LEF1	LOC728622	LRP5	LRP6	MAP3K7	MAPK10	MAPK8	MAPK9	MMP7	MYC	NFAT5	NFATC1	NFATC2	NFATC3	NFATC4	NKD1	NKD2	NLK	PLCB1	PLCB2	PLCB3	PLCB4	PORCN	PPARD	PPP2CA	PPP2CB	PPP2R1A	PPP2R1B	PPP2R5A	PPP2R5B	PPP2R5C	PPP2R5D	PPP2R5E	PPP3CA	PPP3CB	PPP3CC	PPP3R1	PPP3R2	PRICKLE1	PRICKLE2	PRKACA	PRKACB	PRKACG	PRKCA	PRKCB	PRKCG	PRKX	PSEN1	RAC1	RAC2	RAC3	RBX1	RHOA	ROCK1	ROCK2	RUVBL1	SENP2	SFRP1	SFRP2	SFRP4	SFRP5	SIAH1	SKP1	SMAD2	SMAD3	SMAD4	SOX17	TBL1X	TBL1XR1	TBL1Y	TCF7	TCF7L1	TCF7L2	TP53	VANGL1	VANGL2	WIF1	WNT1	WNT10A	WNT10B	WNT11	WNT16	WNT2	WNT2B	WNT3	WNT3A	WNT4	WNT5A	WNT5B	WNT6	WNT7A	WNT7B	WNT8A	WNT8B	WNT9A	WNT9B
GO_NEURAL_RETINA_DEVELOPMENT	> The progression of the neural retina over time from its initial formation to the mature structure. The neural retina is the part of the retina that contains neurons and photoreceptor cells.	ACTL6A	AHI1	ARL6	ATOH7	ATP2B1	ATP2B4	ATP8A2	CABP4	CALB1	CASP2	DSCAM	FJX1	FOXN4	GNAT2	GPM6A	HCN1	HIPK1	HIPK2	IRX5	LHX1	MEGF11	NEUROD1	NEUROD4	PDE6C	PROM1	PSEN1	PTF1A	PTN	PTPRM	RAB11FIP4	RDH13	ROM1	RORB	RP1	RPE65	RS1	SDK1	SDK2	SLC17A7	SLC17A8	SMARCA4	SMARCD3	SOX8	SOX9	TFAP2A	TFAP2B	THY1	TOPORS	TSPAN12	VSX1
GO_OPTIC_NERVE_DEVELOPMENT	> The process whose specific outcome is the progression of the optic nerve over time, from its formation to the mature structure. The sensory optic nerve originates from the bipolar cells of the retina and conducts visual information to the brainstem. The optic nerve exits the back of the eye in the orbit, enters the optic canal, and enters the central nervous system at the optic chiasm (crossing) where the nerve fibers become the optic tract just prior to entering the hindbrain.	ATOH7	CHRNB2	EPHB1	EPHB2	GLI3	KCNA2	LPAR1	NAV2	NKX2-2	PAX2	TMEM126A
GO_RETINA_DEVELOPMENT_IN_CAMERA_TYPE_EYE	> The process whose specific outcome is the progression of the retina over time, from its formation to the mature structure. The retina is the innermost layer or coating at the back of the eyeball, which is sensitive to light and in which the optic nerve terminates.	ACHE	ACTL6A	ACVR2B	ACVRL1	AHI1	ARHGEF15	ARL6	ATOH7	ATP2B1	ATP2B4	ATP8A2	BAX	BMP4	BMPR1B	BMPR2	C6orf170	CABP4	CALB1	CASP2	CCDC66	CDON	CHD7	CLCN2	CLIC4	CLN8	COL4A1	CYP1B1	DLL1	DRD4	DSCAM	FJX1	FOXN4	FZD4	GNAT1	GNAT2	GNB1	GPM6A	GRM6	HCN1	HIF1A	HIPK1	HIPK2	HPCA	IFT140	IL4	IMPDH1	IMPDH2	IRX5	JMJD6	LAMB2	LAMC3	LHX1	LHX2	LIF	LPCAT1	LRP5	LRP6	MAN2A1	MAX	MDM1	MED1	MEGF11	MERTK	MFRP	MYH10	NDP	NEUROD1	NEUROD4	NPHP1	NPHP4	NR2E1	NR2E3	NRP1	NTRK2	PAX2	PAX4	PAX6	PDE6B	PDE6C	PDGFRA	PDGFRB	PFDN5	POU4F2	PROM1	PROX1	PRPH2	PSEN1	PTF1A	PTN	PTPRM	PVRL1	PVRL3	RAB11FIP4	RARB	RARG	RBP4	RD3	RDH13	RET	RHO	RHOJ	ROM1	RORB	RP1	RP1L1	RPE65	RPGRIP1	RRM1	RS1	SDK1	SDK2	SERPINF1	SKI	SLC17A7	SLC17A8	SLC4A5	SMARCA4	SMARCD3	SOX8	SOX9	TFAP2A	TFAP2B	TGIF2	THY1	TOPORS	TSPAN12	TUB	TULP1	VAX2	VSX1	ZNF513
GO_RETINA_HOMEOSTASIS	> A tissue homeostatic process involved in the maintenance of an internal equilibrium within the retina of the eye, including control of cellular proliferation and death and control of metabolic function.	ABCA4	ACTB	ACTG1	AIPL1	ALB	ARMS2	AZGP1	B2M	BBS1	BBS10	BBS12	BBS2	BBS4	CDH23	CDH3	CDHR1	CIB2	CLN8	CLRN1	CNGB1	CROCC	CST4	DFNB31	DRAM2	ERCC6	GPR98	HSPB1	IGHA1	IGHA2	IGHG3	IGJ	IGKC	IQCB1	KRT1	LCN1	LTF	LYZ	MAK	MKKS	NPHP3	NPHP4	NXNL1	NXNL2	PCDH15	PIGR	PIP	POC1B	POTEE	POTEF	POTEI	POTEJ	PRDX1	PROL1	PROM1	PRR4	RDH12	RHO	RP1	RP1L1	RPE65	SLC28A3	SOD1	SPATA7	TF	TUB	TULP1	USH1C	USH1G	USH2A	WDR36	ZG16B
GO_RETINA_LAYER_FORMATION	> The process in which the vertebrate retina is organized into three laminae: the outer nuclear layer (ONL), which contains photoreceptor nuclei; the inner nuclear layer (INL), which contains amacrine, bipolar and horizontal cells; and the retinal ganglion cell (RGC) layer. Between the inner and outer nuclear layers, the outer plexiform layer (OPL) contains connections between the photoreceptors and bipolar and horizontal cells. The inner plexiform layer (IPL) is positioned between the INL and the ganglion cell layer and contains the dendrites of RGCs and processes of bipolar and amacrine cells. Spanning all layers of the retina are the radially oriented Mueller glia.	AHI1	ARL6	ATP8A2	CALB1	DSCAM	FJX1	FOXN4	HIPK1	HIPK2	LHX1	MEGF11	PROM1	PTF1A	PTPRM	RDH13	RS1	SDK1	SDK2	TFAP2A	TFAP2B	TOPORS	TSPAN12
GO_RETINA_MORPHOGENESIS_IN_CAMERA_TYPE_EYE	> The process in which the anatomical structure of the retina is generated and organized.	AHI1	ARL6	ATP8A2	CABP4	CALB1	CCDC66	CDON	DLL1	DSCAM	FJX1	FOXN4	GNAT2	HCN1	HIPK1	HIPK2	IRX5	LHX1	LRP5	LRP6	MAN2A1	MEGF11	PDE6C	PROM1	PROX1	PTF1A	PTN	PTPRM	PVRL3	RBP4	RDH13	ROM1	RORB	RP1	RPE65	RS1	SDK1	SDK2	SOX8	SOX9	TFAP2A	TFAP2B	THY1	TOPORS	TSPAN12	VSX1
GO_RETINA_VASCULATURE_DEVELOPMENT_IN_CAMERA_TYPE_EYE	> The process whose specific outcome is the progression of the vasculature of the retina over time, from its formation to the mature structure.	ACVR2B	ACVRL1	ARHGEF15	BMPR2	CLIC4	COL4A1	CYP1B1	FZD4	HIF1A	LRP5	NDP	NRP1	PDGFRA	PDGFRB	RHOJ	ROM1
HALLMARK_ADIPOGENESIS	> Genes up-regulated during adipocyte differentiation (adipogenesis).	ABCA1	ABCB8	ACAA2	ACADL	ACADM	ACADS	ACLY	ACO2	ACOX1	ADCY6	ADIG	ADIPOQ	ADIPOR2	AGPAT3	AGPAT6	AIFM1	AK2	ALDH2	ALDOA	ANGPT1	ANGPTL4	ANKRD57	APLP2	APOE	ARAF	ARL4A	ATL2	ATP1B3	ATP5O	BAZ2A	BCKDHA	BCL2L13	BCL6	C3	CAT	CCNG2	CD151	CD302	CD36	CDKN2C	CHCHD10	CHUK	CIDEA	CMBL	CMPK1	COL15A1	COL4A1	COQ3	COQ5	COQ9	COX6A1	COX7B	COX8A	CPT2	CRAT	CS	CYC1	CYP4B1	DBT	DDT	DECR1	DGAT1	DHCR7	DHRS7	DHRS7B	DLAT	DLD	DNAJB9	DNAJC15	DRAM2	ECH1	ECHS1	ELMOD3	ELOVL6	ENPP2	EPHX2	ESRRA	ESYT1	ETFB	FABP4	FAH	FAM73B	FAM82A2	FZD4	G3BP2	GADD45A	GBE1	GHITM	GPAM	GPD2	GPHN	GPX3	GPX4	GRPEL1	HADH	HIBCH	HSPB8	IDH1	IDH3A	IDH3G	IFNGR1	IMMT	ITGA7	ITIH5	ITSN1	JAGN1	LAMA4	LEP	LIFR	LIPE	LPCAT3	LPL	LTC4S	MAP4K3	MCCC1	MDH2	ME1	MGLL	MGST3	MOSC2	MRAP	MRPL15	MTCH2	MYLK	NDUFA5	NDUFAB1	NDUFB7	NDUFS3	NKIRAS1	NMT1	OBFC2A	OMD	ORM1	PDCD4	PEMT	PEX14	PFKFB3	PFKL	PGM1	PHLDB1	PHYH	PIM3	PLIN2	POR	PPARG	PPM1B	PPP1R15B	PQLC3	PRDX3	PREB	PTCD3	PTGER3	PTRF	QDPR	RAB34	REEP5	REEP6	RETN	RETSAT	RIOK3	RNF11	RREB1	RTN3	SAMM50	SCARB1	SCP2	SDHB	SDHC	SDPR	SLC19A1	SLC1A5	SLC25A1	SLC25A10	SLC27A1	SLC5A6	SNCG	SOD1	SORBS1	SPARCL1	SQRDL	SSPN	STAT5A	STOM	SUCLG1	SULT1A1	TALDO1	TANK	TKT	TOB1	TST	UBC	UBQLN1	UCK1	UCP2	UQCR10	UQCR11	UQCRC1	UQCRQ	VEGFB	YWHAG
HALLMARK_ALLOGRAFT_REJECTION	> Genes up-regulated during transplant rejection.	AARS	ABCE1	ABI1	ACHE	ACVR2A	AKT1	APBB1	B2M	BCAT1	BCL10	BCL3	BRCA1	C2	CAPG	CARTPT	CCL11	CCL13	CCL19	CCL2	CCL22	CCL4	CCL5	CCL7	CCND2	CCND3	CCR1	CCR2	CCR5	CD1D	CD2	CD247	CD28	CD3D	CD3E	CD3G	CD4	CD40	CD40LG	CD47	CD7	CD74	CD79A	CD80	CD86	CD8A	CD8B	CD96	CDKN2A	CFP	CRTAM	CSF1	CSK	CTSS	CXCL13	CXCL9	CXCR3	DARS	DEGS1	DYRK3	EGFR	EIF3A	EIF3D	EIF3J	EIF4G3	EIF5A	ELANE	ELF4	EREG	ETS1	F2	F2R	FAS	FASLG	FCGR2B	FGR	FLNA	FYB	GALNT1	GBP2	GCNT1	GLMN	GPR65	GZMA	GZMB	HCLS1	HDAC9	HIF1A	HLA-A	HLA-DMA	HLA-DMB	HLA-DOA	HLA-DOB	HLA-DQA1	HLA-DRA	HLA-E	HLA-G	ICAM1	ICOSLG	IFNAR2	IFNG	IFNGR1	IFNGR2	IGSF6	IKBKB	IL10	IL11	IL12A	IL12B	IL12RB1	IL13	IL15	IL16	IL18	IL18RAP	IL1B	IL2	IL27RA	IL2RA	IL2RB	IL2RG	IL4	IL4R	IL6	IL7	IL9	INHBA	INHBB	IRF4	IRF7	IRF8	ITGAL	ITGB2	ITK	JAK2	KLRD1	KRT1	LCK	LCP2	LIF	LTB	LY75	LY86	LYN	MAP3K7	MAP4K1	MBL2	MMP9	MRPL3	MTIF2	NCF4	NCK1	NCR1	NLRP3	NME1	NOS2	NPM1	PF4	PRF1	PRKCB	PRKCG	PSMB10	PTPN6	PTPRC	RARS	RIPK2	RPL39	RPL3L	RPL9	RPS19	RPS3A	RPS9	SIT1	SOCS1	SOCS5	SPI1	SRGN	ST8SIA4	STAB1	STAT1	STAT4	TAP1	TAP2	TAPBP	TGFB1	TGFB2	THY1	TIMP1	TLR1	TLR2	TLR3	TLR6	TNF	TPD52	TRAF2	TRAT1	UBE2D1	UBE2N	WARS	WAS	ZAP70
HALLMARK_ANDROGEN_RESPONSE	> Genes defining response to androgens.	ABCC4	ABHD2	ACSL3	ACTN1	ADAMTS1	ADRM1	AKAP12	AKT1	ALDH1A3	ANKH	APPBP2	ARID5B	AZGP1	B2M	B4GALT1	BMPR1B	CAMKK2	CCND1	CCND3	CDC14B	CDK6	CENPN	DBI	DHCR24	DNAJB9	ELK4	ELL2	ELOVL5	FADS1	FKBP5	GNAI3	GPD1L	GSR	GUCY1A3	H1F0	HERC3	HMGCR	HMGCS1	HOMER2	HPGD	HSD17B14	IDI1	INPP4B	INSIG1	IQGAP2	ITGAV	KLK2	KLK3	KRT19	KRT8	LIFR	LMAN1	MAF	MAK	MAP7	MERTK	MYL12A	NCOA4	NDRG1	NGLY1	NKX3-1	PA2G4	PDLIM5	PGM3	PIAS1	PMEPA1	PPAP2A	PTK2B	PTPN21	RAB4A	RPS6KA3	RRP12	SAT1	SCD	SEC24D	SEPP1	SGK1	SLC26A2	SLC38A2	SMS	SORD	SPCS3	SPDEF	SRF	SRP19	STEAP4	STK39	TARP	TMEM50A	TMPRSS2	TNFAIP8	TPD52	TSC22D1	UAP1	UBE2I	UBE2J1	VAPA	XRCC5	XRCC6	ZBTB10	ZMIZ1
HALLMARK_ANGIOGENESIS	> Genes up-regulated during formation of blood vessels (angiogenesis).	APOH	APP	CCND2	COL3A1	COL5A2	CXCL6	FGFR1	FSTL1	ITGAV	JAG1	JAG2	KCNJ8	LPL	LRPAP1	LUM	MSX1	NRP1	OLR1	PDGFA	PF4	PGLYRP1	POSTN	PRG2	PTK2	S100A4	SERPINA5	SLCO2A1	SPP1	STC1	THBD	TIMP1	TNFRSF21	VAV2	VCAN	VEGFA	VTN
HALLMARK_APICAL_JUNCTION	> Genes encoding components of apical junction complex.	ACTA1	ACTB	ACTC1	ACTG1	ACTG2	ACTN1	ACTN2	ACTN3	ACTN4	ADAM15	ADAM23	ADAM9	ADAMTS5	ADRA1B	AKT2	AKT3	ALOX15B	AMH	AMIGO1	AMIGO2	ARHGEF6	ARPC2	ATP1A3	B4GALT1	BAIAP2	BMP1	CADM2	CADM3	CALB2	CAP1	CD209	CD274	CD276	CD34	CD86	CD99	CDH1	CDH11	CDH15	CDH3	CDH4	CDH6	CDH8	CDK8	CDSN	CERCAM	CLDN11	CLDN14	CLDN15	CLDN18	CLDN19	CLDN4	CLDN5	CLDN6	CLDN7	CLDN8	CLDN9	CNN2	CNTN1	COL16A1	COL17A1	COL9A1	CRAT	CRB3	CTNNA1	CTNND1	CX3CL1	DHX16	DLG1	DMP1	DSC1	DSC3	EGFR	EPB41L2	EVL	EXOC4	FBN1	FLNC	FSCN1	FYB	GAMT	GNAI1	GNAI2	GRB7	GTF2F1	HADH	HRAS	ICAM1	ICAM2	ICAM4	ICAM5	IKBKG	INPPL1	INSIG1	IRS1	ITGA10	ITGA2	ITGA3	ITGA9	ITGB1	ITGB4	JAM3	JUP	KCNH2	KRT31	LAMA3	LAMB3	LAMC2	LAYN	LDLRAP1	LIMA1	MADCAM1	MAP4K2	MAPK11	MAPK13	MAPK14	MDK	MMP2	MMP9	MPP5	MPZL1	MPZL2	MSN	MVD	MYH10	MYH9	MYL12B	MYL9	NEGR1	NEXN	NF1	NF2	NFASC	NLGN2	NLGN3	NRAP	NRTN	NRXN2	PARD6G	PARVA	PBX2	PCDH1	PDZD3	PECAM1	PFN1	PIK3CB	PIK3R3	PKD1	PLCG1	PPP2R2C	PTEN	PTK2	PTPRC	PVRL1	PVRL2	PVRL3	PVRL4	RAC2	RASA1	RHOF	RRAS	RSU1	SDC3	SGCE	SHC1	SHROOM2	SIRPA	SKAP2	SLC30A3	SLIT2	SORBS3	SPEG	SRC	STX4	SYK	SYMPK	TAOK2	TGFBI	THBS3	THY1	TIAL1	TJP1	TMEM8B	TNFRSF11B	TRAF1	TRO	TSC1	TSPAN4	TUBG1	VASP	VAV2	VCAM1	VCAN	VCL	VWF	WASL	WNK4	YWHAH	ZAK	ZYX
HALLMARK_APICAL_SURFACE	> Genes encoding proteins over-represented on the apical surface of epithelial cells, e.g., important for cell polarity (apical area).	ADAM10	ADIPOR2	AFAP1L2	AIM1	AKAP7	APP	ATP6V0A4	ATP8B1	B4GALT1	BRCA1	CD160	CROCC	CX3CL1	DCBLD2	EFNA5	EPHB4	FLOT2	GAS1	GATA3	GHRL	GSTM3	HSPB1	IL2RB	IL2RG	LYN	LYPD3	MAL	MDGA1	NCOA6	NTNG1	PCSK9	PKHD1	PLAUR	RHCG	RTN4RL1	SCUBE1	SHROOM2	SLC22A12	SLC2A4	SLC34A3	SRPX	SULF2	THY1	TMEM8B
HALLMARK_APOPTOSIS	> Genes mediating programmed cell death (apoptosis) by activation of caspases.	ADD1	AIFM3	ANKH	ANXA1	APP	ATF3	AVPR1A	BAX	BCAP31	BCL10	BCL2L1	BCL2L10	BCL2L11	BCL2L2	BGN	BID	BIK	BIRC3	BMF	BMP2	BNIP3L	BRCA1	BTG2	BTG3	CASP1	CASP2	CASP3	CASP4	CASP6	CASP7	CASP8	CASP9	CAV1	CCNA1	CCND1	CCND2	CD14	CD2	CD38	CD44	CD69	CDC25B	CDK2	CDKN1A	CDKN1B	CFLAR	CLU	CREBBP	CTH	CTNNB1	CYLD	DAP	DAP3	DCN	DDIT3	DFFA	DIABLO	DNAJA1	DNAJC3	DNM1L	DPYD	EBP	EGR3	EMP1	ENO2	ERBB2	ERBB3	EREG	ETF1	F2	F2R	FAS	FASLG	FDXR	FEZ1	GADD45A	GADD45B	GCH1	GNA15	GPX1	GPX3	GPX4	GSN	GSR	GSTM1	GUCY2D	H1F0	HGF	HMGB2	HMOX1	HSPB1	IER3	IFITM3	IFNB1	IFNGR1	IGF2R	IGFBP6	IL18	IL1A	IL1B	IL6	IRF1	ISG20	JUN	KRT18	LEF1	LGALS3	LMNA	LPPR4	LUM	MADD	MCL1	MGMT	MMP2	NEDD9	NEFH	PAK1	PDCD4	PDGFRB	PEA15	PLAT	PLCB2	PMAIP1	PPP2R5B	PPP3R1	PPT1	PRF1	PSEN1	PSEN2	PTK2	RARA	RELA	RETSAT	RHOB	RHOT2	RNASEL	ROCK1	SAT1	SATB1	SC5DL	SLC20A1	SMAD7	SOD1	SOD2	SPTAN1	SQSTM1	TAP1	TGFB2	TGFBR3	TIMP1	TIMP2	TIMP3	TNF	TNFRSF12A	TNFSF10	TOP2A	TSPO	TXNIP	VDAC2	WEE1	XIAP
HALLMARK_BILE_ACID_METABOLISM	> Genes involve in metabolism of bile acids and salts.	ABCA1	ABCA2	ABCA3	ABCA4	ABCA5	ABCA6	ABCA8	ABCA9	ABCD1	ABCD2	ABCD3	ABCG4	ABCG8	ACSL1	ACSL5	AGXT	AKR1D1	ALDH1A1	ALDH8A1	ALDH9A1	AMACR	APOA1	AQP9	AR	ATXN1	BBOX1	BCAR3	BMP6	CAT	CH25H	CROT	CYP27A1	CYP39A1	CYP46A1	CYP7A1	CYP7B1	CYP8B1	DHCR24	DIO1	DIO2	EFHC1	EPHX2	FADS1	FADS2	FDXR	GC	GCLM	GNMT	GNPAT	GSTK1	HACL1	HAO1	HSD17B11	HSD17B4	HSD17B6	HSD3B1	HSD3B7	IDH1	IDH2	IDI1	ISOC1	KLF1	LCK	LIPE	LONP2	MLYCD	NEDD4	NPC1	NR0B2	NR1H4	NR1I2	NR3C2	NUDT12	OPTN	PAOX	PECR	PEX1	PEX11A	PEX11G	PEX12	PEX13	PEX16	PEX19	PEX26	PEX6	PEX7	PFKM	PHYH	PIPOX	PNPLA8	PRDX5	PXMP2	RBP1	RETSAT	RXRA	RXRG	SCP2	SERPINA6	SLC22A18	SLC23A1	SLC23A2	SLC27A2	SLC27A5	SLC29A1	SLC35B2	SLCO1A2	SOAT2	SOD1	SULT1B1	SULT2B1	TFCP2L1	TTR
HALLMARK_CHOLESTEROL_HOMEOSTASIS	> Genes involved in cholesterol homeostasis.	ABCA2	ACAT2	ACSS2	ACTG1	ADH4	ALCAM	ALDOC	ANTXR2	ANXA13	ANXA5	ATF3	ATF5	ATXN2	AVPR1A	CBS	CD9	CHKA	CLU	CPEB2	CTNNB1	CXCL16	CYP51A1	DHCR7	EBP	ECH1	ERRFI1	ETHE1	FABP5	FADS2	FAM129A	FASN	FBXO6	FDFT1	FDPS	GLDC	GNAI1	GPX8	GSTM2	GUSB	HMGCR	HMGCS1	HSD17B7	IDI1	JAG1	LDLR	LGALS3	LGMN	LPL	LSS	MAL2	MVD	MVK	NFIL3	NSDHL	PCYT2	PDK3	PLAUR	PLSCR1	PMVK	PNRC1	PPARG	S100A11	SC5DL	SCD	SEMA3B	SQLE	SREBF2	STARD4	STX5	TM7SF2	TMEM97	TNFRSF12A	TP53INP1	TRIB3
HALLMARK_COAGULATION	> Genes encoding components of blood coagulation system; also up-regulated in platelets.	A2M	ACOX2	ADAM9	ANG	ANXA1	APOA1	APOC1	APOC2	APOC3	ARF4	BMP1	C1QA	C1R	C1S	C2	C3	C8A	C8B	C8G	C9	CAPN2	CAPN5	CASP9	CD9	CFB	CFD	CFH	CFI	CLU	COMP	CPB2	CPN1	CRIP2	CSRP1	CTSB	CTSE	CTSH	CTSK	CTSL2	CTSO	DCT	DPP4	DUSP14	DUSP6	F10	F11	F12	F13B	F2	F2RL2	F3	F8	F9	FBN1	FGA	FGG	FN1	FURIN	FYN	GDA	GNB2	GNG12	GP1BA	GP9	GSN	HMGCS2	HNF4A	HPN	HRG	HTRA1	ISCU	ITGA2	ITGB3	ITIH1	KLF7	KLK8	KLKB1	LAMP2	LEFTY2	LGMN	LRP1	LTA4H	MAFF	MASP2	MBL2	MEP1A	MMP1	MMP10	MMP11	MMP14	MMP15	MMP2	MMP3	MMP7	MMP8	MMP9	MSRB2	MST1	OLR1	P2RY1	PDGFB	PECAM1	PEF1	PF4	PGCP	PLAT	PLAU	PLEK	PLG	PREP	PROC	PROS1	PROZ	PRSS23	RABIF	RAC1	RAPGEF3	RGN	S100A1	S100A13	SERPINA1	SERPINB2	SERPINC1	SERPINE1	SERPING1	SH2B2	SIRT2	SPARC	TF	TFPI2	THBD	THBS1	TIMP1	TIMP3	TMPRSS6	USP11	VWF	WDR1
HALLMARK_COMPLEMENT	> Genes encoding components of the complement system, which is part of the innate immune system.	ACTN2	ADAM9	ADRA2B	AKAP10	ANG	ANXA5	APOA4	APOBEC3F	APOBEC3G	APOC1	ATOX1	BRPF3	C1QA	C1QC	C1R	C1S	C2	C3	C4BPB	C9	CA2	CALM1	CALM3	CASP1	CASP10	CASP3	CASP4	CASP5	CASP7	CASP9	CBLB	CCL5	CD36	CD40LG	CD46	CD55	CD59	CDA	CDH13	CDK5R1	CEBPB	CFB	CFH	CLU	COL4A2	CP	CPM	CR1	CR2	CSRP1	CTSB	CTSC	CTSD	CTSH	CTSL1	CTSL2	CTSO	CTSS	CXCL1	DGKG	DGKH	DOCK10	DOCK4	DOCK9	DPP4	DUSP5	DUSP6	DYRK2	EHD1	ERAP2	F10	F2	F3	F5	F7	F8	FCER1G	FCN1	FDX1	FN1	FYN	GATA3	GCA	GMFB	GNAI2	GNAI3	GNB2	GNB4	GNG2	GNGT2	GP1BA	GP9	GPD2	GRB2	GZMA	GZMB	GZMK	HNF4A	HPCAL4	HSPA1A	HSPA5	IL6	IRF1	IRF2	IRF7	ITGAM	ITIH1	JAK2	KCNIP2	KCNIP3	KIF2A	KLK1	KLKB1	KYNU	L3MBTL4	LAMP2	LAP3	LCK	LCP2	LGALS3	LGMN	LIPA	LRP1	LTA4H	LTF	LYN	MAFF	ME1	MMP12	MMP13	MMP14	MMP15	MMP8	MT3	NOTCH4	OLR1	PCLO	PCSK9	PDGFB	PDP1	PFN1	PGCP	PHEX	PIK3CA	PIK3CG	PIK3R5	PIM1	PLA2G4A	PLA2G7	PLAT	PLAUR	PLEK	PLG	PLSCR1	PPP2CB	PPP4C	PRCP	PRDM4	PREP	PRKCD	PRSS3	PRSS36	PSEN1	PSMB9	RABIF	RAF1	RASGRP1	RCE1	RHOG	RNF4	S100A12	S100A13	S100A9	SCG3	SEPX1	SERPINA1	SERPINB2	SERPINC1	SERPINE1	SERPING1	SH2B3	SIRT6	SPOCK2	SRC	STX4	TFPI2	TIMP1	TIMP2	TMPRSS6	TNFAIP3	USP14	USP15	USP16	USP8	VCPIP1	WAS	XPNPEP1	ZEB1	ZFPM2	ZFYVE20
HALLMARK_DNA_REPAIR	> Genes involved in DNA repair.	AAAS	ADA	ADCY6	ADRM1	AK1	AK3	APRT	ARL6IP1	BCAM	BCAP31	BOLA2	BRF2	BRP44	CANT1	CCNO	CDA	CETN2	CLP1	CMPK2	COBRA1	COX17	CSTF3	DAD1	DCTN4	DDB1	DDB2	DFNA5	DGCR8	DGUOK	DUT	EDF1	EIF1B	EIF2C4	ELL	ERCC1	ERCC2	ERCC3	ERCC4	ERCC5	ERCC8	FEN1	GMPR2	GPX4	GTF2A2	GTF2B	GTF2F1	GTF2H1	GTF2H3	GTF2H5	GTF3C5	GUK1	HCLS1	HPRT1	IMPDH2	ITPA	LIG1	MPG	MRPL40	NCBP2	NFX1	NME1	NME3	NME4	NPR2	NT5C	NT5C3	NUDT21	NUDT9	PCNA	PDE4B	PDE6G	PNP	POLA1	POLA2	POLB	POLD1	POLD3	POLD4	POLE4	POLH	POLL	POLR1C	POLR1D	POLR2A	POLR2C	POLR2D	POLR2E	POLR2F	POLR2G	POLR2H	POLR2I	POLR2J	POLR2K	POLR3C	POLR3GL	POM121	PRIM1	RAD51	RAD52	RAE1	RALA	RBX1	RDBP	REV3L	RFC2	RFC3	RFC4	RFC5	RNMT	RPA2	RPA3	RRM2B	SAC3D1	SDCBP	SEC61A1	SF3A3	SMAD5	SNAPC4	SNAPC5	SRSF6	SSRP1	STX3	SUPT4H1	SUPT5H	SURF1	TAF10	TAF12	TAF13	TAF1C	TAF6	TAF9	TARBP2	TCEB3	TH1L	THOC4	TK2	TMED2	TP53	TSG101	TYMS	UMPS	UPF3B	USP11	VPS28	VPS37B	VPS37D	XPC	ZNF707	ZNRD1	ZWINT
HALLMARK_E2F_TARGETS	> Genes encoding cell cycle related targets of E2F transcription factors.	AK2	ANP32E	ASF1A	ASF1B	ATAD2	AURKA	AURKB	BARD1	BIRC5	BRCA1	BRCA2	BRMS1L	BUB1B	CBX5	CCNB2	CCNE1	CCP110	CDC20	CDC25A	CDC25B	CDCA3	CDCA8	CDK1	CDK4	CDKN1A	CDKN1B	CDKN2A	CDKN2C	CDKN3	CENPE	CENPM	CHEK1	CHEK2	CIT	CKS1B	CKS2	CSE1L	CTCF	CTPS	DCK	DCLRE1B	DCTPP1	DDX39A	DEK	DEPDC1	DIAPH3	DLGAP5	DNMT1	DONSON	DSCC1	DUT	E2F8	EED	EIF2S1	ESPL1	EXOSC8	EZH2	GINS1	GINS3	GINS4	GSPT1	H2AFX	H2AFZ	HELLS	HMGA1	HMGB2	HMGB3	HMMR	HN1	HNRNPD	HUS1	ILF3	ING3	IPO7	KIF18B	KIF22	KIF2C	KIF4A	KPNA2	LBR	LIG1	LMNB1	LUC7L3	LYAR	MAD2L1	MCM2	MCM3	MCM4	MCM5	MCM6	MCM7	MELK	MKI67	MLH1	MMS22L	MRE11A	MSH2	MTHFD2	MXD3	MYBL2	MYC	NAA38	NAP1L1	NASP	NBN	NCAPD2	NME1	NOLC1	NOP56	NUDT21	NUP107	NUP153	NUP205	ORC2	ORC6	PA2G4	PAICS	PAN2	PCNA	PDS5B	PHF5A	PLK1	PLK4	PMS2	PNN	POLA2	POLD1	POLD2	POLD3	POLE	POLE4	POP7	PPM1D	PPP1R8	PRDX4	PRIM2	PRKDC	PRPS1	PSIP1	PSMC3IP	PTTG1	RACGAP1	RAD1	RAD21	RAD50	RAD51AP1	RAD51C	RAN	RANBP1	RBBP7	RFC1	RFC2	RFC3	RNASEH2A	RPA1	RPA2	RPA3	RQCD1	RRM2	SHMT1	SLBP	SMC1A	SMC3	SMC4	SMC6	SNRPB	SPAG5	SPC24	SPC25	SRSF1	SRSF2	SSRP1	STAG1	STMN1	SUV39H1	SYNCRIP	TACC3	TBRG4	TCF19	TFRC	TIMELESS	TIPIN	TK1	TMPO	TOP2A	TP53	TRA2B	TRIP13	TUBB	TUBG1	UBE2S	UBE2T	UBR7	UNG	USP1	WDR90	WEE1	XPO1	XRCC6	ZW10
HALLMARK_EPITHELIAL_MESENCHYMAL_TRANSITION	> Genes defining epithelial-mesenchymal transition, as in wound healing, fibrosis and metastasis.	ABI3BP	ACTA2	ADAM12	ANPEP	APLP1	AREG	BASP1	BDNF	BGN	BMP1	CADM1	CALD1	CALU	CAP2	CAPG	CD44	CD59	CDH11	CDH2	CDH6	COL11A1	COL12A1	COL16A1	COL1A1	COL1A2	COL3A1	COL4A1	COL4A2	COL5A1	COL5A2	COL5A3	COL6A2	COL6A3	COL7A1	COL8A2	COMP	COPA	CRLF1	CTGF	CTHRC1	CXCL1	CXCL12	CXCL6	CYR61	DAB2	DCN	DKK1	DPYSL3	DST	ECM1	ECM2	EDIL3	EFEMP2	ELN	EMP3	ENO2	FAP	FAS	FBLN1	FBLN2	FBLN5	FBN1	FBN2	FERMT2	FGF2	FLNA	FMOD	FN1	FOXC2	FSTL1	FSTL3	FUCA1	FZD8	GADD45A	GADD45B	GAS1	GEM	GJA1	GLIPR1	GLT25D1	GPC1	GPX7	GREM1	HTRA1	ID2	IGFBP2	IGFBP3	IGFBP4	IL15	IL32	IL6	IL8	INHBA	ITGA2	ITGA5	ITGAV	ITGB1	ITGB3	ITGB5	JUN	LAMA1	LAMA2	LAMA3	LAMC1	LAMC2	LEPRE1	LGALS1	LOX	LOXL1	LOXL2	LRP1	LRRC15	LUM	MAGEE1	MATN2	MATN3	MCM7	MEST	MFAP5	MGP	MMP1	MMP14	MMP2	MMP3	MSX1	MXRA5	MYL9	MYLK	NID2	NNMT	NOTCH2	NT5E	NTM	OXTR	PCOLCE	PCOLCE2	PDGFRB	PDLIM4	PFN2	PLAUR	PLOD1	PLOD2	PLOD3	PMEPA1	PMP22	POSTN	PPIB	PRRX1	PRSS2	PTHLH	PTX3	PVR	QSOX1	RGS4	RHOB	SAT1	SCG2	SDC1	SDC4	SERPINE1	SERPINE2	SERPINH1	SFRP1	SFRP4	SGCB	SGCD	SGCG	SLC6A8	SLIT2	SLIT3	SNAI2	SNTB1	SPARC	SPOCK1	SPP1	TAGLN	TFPI2	TGFB1	TGFBI	TGFBR3	TGM2	THBS1	THBS2	THY1	TIMP1	TIMP3	TNC	TNFAIP3	TNFRSF11B	TNFRSF12A	TPM1	TPM2	TPM4	VCAM1	VCAN	VEGFA	VEGFC	VIM	WIPF1	WNT5A
HALLMARK_ESTROGEN_RESPONSE_EARLY	> Genes defining early response to estrogen.	ABAT	ABCA3	ABHD2	ABLIM1	ADCY1	ADCY9	ADD3	AFF1	AKAP1	ALDH3B1	AMFR	ANXA9	AQP3	AR	AREG	ARL3	ASB13	B4GALT1	BAG1	BCL11B	BCL2	BHLHE40	BLVRB	CA12	CALB2	CALCR	CANT1	CBFA2T3	CCND1	CD44	CELSR1	CELSR2	CHPT1	CISH	CLDN7	CLIC3	CXCL12	CYP26B1	DEPTOR	DHCR7	DHRS2	DHRS3	DLC1	DYNLT3	EGR3	ELF1	ELF3	ELOVL2	ELOVL5	ENDOD1	ESRP2	FAIM3	FAM102A	FAM134B	FAM63A	FARP1	FASN	FDFT1	FHL2	FKBP4	FKBP5	FLNB	FOS	FOXC1	FRK	GAB2	GFRA1	GJA1	GLA	GREB1	HES1	HR	HSPB8	IGF1R	IGFBP4	IL17RB	IL6ST	INHBB	INPP5F	ISG20L2	ITPK1	JAK2	KAZN	KCNK15	KCNK5	KDM4B	KLF10	KLF4	KLK10	KRT13	KRT15	KRT18	KRT19	KRT8	LAD1	LRIG1	MAPT	MAST4	MED13L	MED24	MICB	MLPH	MPPED2	MREG	MSMB	MUC1	MYB	MYBBP1A	MYBL1	MYC	MYOF	NADSYN1	NAV2	NBL1	NCOR2	NPY1R	NRIP1	NXT1	OLFM1	OLFML3	OPN3	OVOL2	P2RY2	PAPSS2	PDLIM3	PDZK1	PEX11A	PGR	PLA2G16	PMAIP1	PODXL	PPIF	PRSS23	PTGES	RAB17	RAB31	RAPGEFL1	RARA	RASGRP1	RBBP8	REEP1	RET	RHOBTB3	RHOD	RPS6KA2	RRP12	SCARB1	SCNN1A	SEC14L2	SEMA3B	SFN	SH3BP5	SIAH2	SLC16A1	SLC19A2	SLC1A1	SLC1A4	SLC22A5	SLC24A3	SLC26A2	SLC27A2	SLC2A1	SLC37A1	SLC39A6	SLC7A2	SLC7A5	SLC9A3R1	SNX24	SOX3	STC2	SULT2B1	SVIL	SYBU	SYNGR1	SYT12	TBC1D30	TFAP2C	TFF1	TFF3	TGIF2	TGM2	THSD4	TIAM1	TIPARP	TJP3	TMEM164	TMPRSS3	TOB1	TPBG	TPD52L1	TSKU	TTC39A	TUBB2B	UGCG	UNC119	WFS1	WISP2	WWC1	XBP1	ZNF185
HALLMARK_ESTROGEN_RESPONSE_LATE	> Genes defining late response to estrogen.	ABCA3	ABHD2	ACOX2	ADD3	AFF1	AGR2	ALDH3A2	ALDH3B1	AMFR	ANXA9	AREG	ARL3	ASCL1	ASS1	ATP2B4	BAG1	BATF	BCL2	BLVRB	BTG3	CA12	CA2	CACNA2D2	CALCR	CAV1	CCNA1	CCND1	CD44	CD9	CDC20	CDC6	CDH1	CELSR2	CHPT1	CHST8	CISH	CKB	CLIC3	COX6C	CPE	CXCL12	CXCL14	CYP26B1	CYP4F11	DCXR	DHCR7	DHRS2	DLG5	DNAJC1	DNAJC12	DUSP2	DYNLT3	EGR3	ELOVL5	EMP2	ETFB	FABP5	FAM102A	FARP1	FDFT1	FGFR3	FKBP4	FKBP5	FLNB	FOS	FOXC1	FRK	GAL	GALE	GINS2	GJB3	GLA	GPER	HMGCS2	HOMER2	HPRT1	HR	HSPA4L	HSPB8	ID2	IDH2	IGFBP4	IGSF1	IL17RB	IL6ST	IMPA2	ISG20	ITPK1	JAK1	JAK2	KCNK5	KIF20A	KLF4	KLK10	KLK11	KRT13	KRT19	LAMC2	LARGE	LLGL2	LSR	LTF	MAPK13	MAPT	MDK	MEST	METTL3	MICB	MOCS2	MYB	MYOF	NAB2	NBL1	NCOR2	NMU	NPY1R	NRIP1	NXT1	OLFM1	OPN3	OVOL2	PAPSS2	PCP4	PDCD4	PDLIM3	PDZK1	PERP	PGR	PKP3	PLA2G16	PLAC1	PLK4	PLXNB1	PPIF	PRKAR2B	PRLR	PRSS23	PTGER3	PTGES	PTPN6	RAB31	RABEP1	RAPGEFL1	RBBP8	RET	RNASEH2A	RPS6KA2	S100A9	SCARB1	SCNN1A	SCUBE2	SEMA3B	SERPINA1	SERPINA3	SERPINA5	SFN	SGK1	SIAH2	SLC16A1	SLC1A4	SLC22A5	SLC24A3	SLC26A2	SLC27A2	SLC29A1	SLC2A8	SLC7A5	SLC9A3R1	SNX10	SORD	SOX3	ST14	ST6GALNAC2	STIL	SULT2B1	TFAP2C	TFF1	TFF3	TFPI2	TH	TIAM1	TJP3	TMPRSS3	TNNC1	TOB1	TOP2A	TPBG	TPD52L1	TPSAB1	TRIM29	TSPAN13	TST	TSTA3	UGDH	UNC13B	WFS1	WISP2	XBP1	XRCC3	ZFP36
HALLMARK_FATTY_ACID_METABOLISM	> Genes encoding proteins involved in metabolism of fatty acids.	AADAT	ACAA1	ACAA2	ACADL	ACADM	ACADS	ACADVL	ACAT2	ACO2	ACOT2	ACOT8	ACOX1	ACSL1	ACSL4	ACSL5	ACSM3	ACSS1	ADH1C	ADH7	ADIPOR2	ADSL	ALAD	ALDH1A1	ALDH3A1	ALDH3A2	ALDH9A1	ALDOA	AOC3	APEX1	AQP7	AUH	BCKDHB	BLVRA	BMPR1B	BPHL	CA2	CA4	CA6	CBR1	CBR3	CCDC58	CD1D	CD36	CEL	CIDEA	CPOX	CPT1A	CPT2	CRAT	CRYZ	CYP1A1	CYP4A11	CYP4A22	D2HGDH	DECR1	DHCR24	DLD	DLST	ECH1	ECHS1	ECI1	ECI2	EHHADH	ELOVL5	ENO2	ENO3	EPHX1	ERP29	ETFDH	FABP1	FABP2	FASN	FH	FMO1	G0S2	GABARAPL1	GAD2	GAPDHS	GCDH	GLUL	GPD1	GPD2	GRHPR	GSTZ1	H2AFZ	HADH	HADHB	HAO2	HCCS	HIBCH	HMGCL	HMGCS1	HMGCS2	HPGD	HSD17B10	HSD17B11	HSD17B4	HSD17B7	HSDL2	HSP90AA1	HSPH1	IDH1	IDH3B	IDH3G	IDI1	IL4I1	INMT	LDHA	LGALS1	LTC4S	MAOA	MCEE	MDH1	MDH2	ME1	METAP1	MGLL	MIF	MLYCD	NBN	NCAPH2	NSDHL	NTHL1	ODC1	OSTC	PCBD1	PDHA1	PDHB	PPARA	PRDX6	PSME1	PTPRG	PTS	RAP1GDS1	RDH11	RDH16	REEP6	RETSAT	S100A10	SDHA	SDHC	SDHD	SERINC1	SETD8	SLC22A5	SMS	SUCLA2	SUCLG1	SUCLG2	TDO2	TP53INP2	UBE2L6	UGDH	UROD	UROS	VNN1	XIST	YWHAH
HALLMARK_G2M_CHECKPOINT	> Genes involved in the G2/M checkpoint, as in progression through the cell division cycle.	ABL1	AMD1	ARID4A	ATF5	ATRX	AURKA	AURKB	BARD1	BCL3	BIRC5	BRCA2	BUB1	BUB3	CASC5	CASP8AP2	CBX1	CCNA2	CCNB2	CCND1	CCNF	CCNT1	CDC20	CDC25A	CDC25B	CDC27	CDC45	CDC6	CDC7	CDK1	CDK4	CDKN1B	CDKN2C	CDKN3	CENPA	CENPE	CENPF	CHAF1A	CHEK1	CHMP1A	CKS1B	CKS2	CTCF	CUL1	CUL3	CUL4A	CUL5	DBF4	DDX39A	DKC1	DMD	DR1	DTYMK	E2F1	E2F2	E2F3	E2F4	EFNA5	EGF	ESPL1	EWSR1	EXO1	EZH2	FANCC	FBXO5	FOXN3	G3BP1	GINS2	GSPT1	H2AFV	H2AFX	H2AFZ	HIF1A	HIRA	HIST1H2BK	HMGA1	HMGB3	HMGN2	HMMR	HN1	HNRNPD	HNRNPU	HOXC10	HSPA8	HUS1	ILF3	INCENP	KATNA1	KIF11	KIF15	KIF20B	KIF22	KIF23	KIF2C	KIF4A	KIF5B	KPNA2	KPNB1	LBR	LIG3	LMNB1	MAD2L1	MAPK14	MARCKS	MCM2	MCM3	MCM5	MCM6	MEIS1	MEIS2	MKI67	MNAT1	MT2A	MTF2	MYBL2	MYC	NASP	NCL	NDC80	NEK2	NOLC1	NOTCH2	NUMA1	NUP50	NUP98	NUSAP1	ODC1	ODF2	ORC5	ORC6	PAFAH1B1	PAPD7	PBK	PDS5B	PLK1	PLK4	PML	POLA2	POLE	POLQ	PRC1	PRIM2	PRMT5	PRPF4B	PTTG1	PTTG3P	PURA	RACGAP1	RAD21	RAD23B	RAD54L	RASAL2	RBL1	RBM14	RPA2	RPS6KA5	SAP30	SETD8	SFPQ	SLC12A2	SLC38A1	SLC7A1	SLC7A5	SMAD3	SMARCC1	SMC1A	SMC2	SMC4	SNRPD1	SQLE	SRSF1	SRSF10	SRSF2	SS18	STAG1	STIL	STMN1	SUV39H1	SYNCRIP	TACC3	TFDP1	TGFB1	TLE3	TMPO	TNPO2	TOP1	TOP2A	TPX2	TRA2B	TRAIP	TROAP	TTK	UBE2C	UBE2S	UCK2	UPF1	WHSC1	WRN	XPO1	YTHDC1	ZAK
HALLMARK_GLYCOLYSIS	> Genes encoding proteins involved in glycolysis and gluconeogenesis.	ABCB6	ADORA2B	AGL	AGRN	AK3	AK4	AKR1A1	ALDH7A1	ALDH9A1	ALDOA	ALDOB	ALG1	ANG	ANGPTL4	ANKZF1	ARPP19	ARTN	AURKA	B3GALT6	B3GAT1	B3GAT3	B3GNT3	B4GALT1	B4GALT2	B4GALT4	B4GALT7	BIK	BPNT1	CACNA1H	CAPN5	CASP6	CD44	CDK1	CENPA	CHPF	CHPF2	CHST1	CHST12	CHST2	CHST4	CHST6	CITED2	CLDN3	CLDN9	CLN6	COG2	COL5A1	COPB2	CTH	CXCR4	CYB5A	DCN	DDIT4	DEPDC1	DLD	DPYSL4	DSC2	ECD	EFNA3	EGFR	EGLN3	ELF3	ENO1	ENO2	ERO1L	EXT1	EXT2	FAM162A	FBP2	FKBP4	FUT8	G6PD	GAL3ST1	GALE	GALK1	GALK2	GAPDHS	GCLC	GFPT1	GLCE	GLRX	GMPPA	GMPPB	GNE	GNPDA1	GOT1	GOT2	GPC1	GPC3	GPC4	GPR87	GUSB	GYS1	GYS2	HAX1	HDLBP	HK2	HMMR	HOMER1	HS2ST1	HS6ST2	HSPA5	IDH1	IDUA	IER3	IGFBP3	IL13RA1	IRS2	ISG20	KDELR3	KIF20A	KIF2A	LCT	LDHA	LDHC	LHPP	LHX9	MDH1	MDH2	ME1	ME2	MED24	MERTK	MET	MIF	MIOX	MPI	MXI1	NANP	NASP	NDST3	NDUFV3	NOL3	NSDHL	NT5E	P4HA1	P4HA2	PAM	PAXIP1	PC	PDK3	PFKFB1	PFKP	PGAM1	PGAM2	PGK1	PGLS	PGM2	PHKA2	PKM2	PKP2	PLOD1	PLOD2	PMM2	POLR3K	PPFIA4	PPIA	PPP2CB	PRPS1	PSMC4	PYGB	PYGL	QSOX1	RARS	RBCK1	RPE	RRAGD	SAP30	SDC1	SDC2	SDC3	SDHC	SLC16A3	SLC25A10	SLC25A13	SLC35A3	SLC37A4	SOD1	SOX9	SPAG4	SRD5A3	STC1	STC2	STMN1	TALDO1	TFF3	TGFA	TGFBI	TKTL1	TPBG	TPI1	TPST1	TSTA3	TXN	UGP2	VCAN	VEGFA	VLDLR	XYLT2	ZNF292
HALLMARK_HEDGEHOG_SIGNALING	> Genes up-regulated by activation of hedgehog signaling.	ACHE	AMOT	CDK5R1	CDK6	CELSR1	CNTFR	CRMP1	DPYSL2	ETS2	GLI1	GPR56	HEY1	HEY2	L1CAM	LDB1	MYH9	NF1	NKX6-1	NRCAM	NRP1	NRP2	OPHN1	PLG	PML	PTCH1	RASA1	RTN1	SCG2	SHH	SLIT1	THY1	TLE1	TLE3	UNC5C	VEGFA	VLDLR
HALLMARK_HEME_METABOLISM	> Genes involved in metabolism of heme (a cofactor consisting of iron and porphyrin) and erythroblast differentiation.	ABCB6	ABCG2	ACP5	ACSL6	ADD1	ADD2	ADIPOR1	AGPAT4	AHSP	ALAD	ALAS2	ALDH1L1	ALDH6A1	ANK1	AQP3	ARHGEF12	ARL2BP	ASNS	ATG4A	ATP6V0A1	BACH1	BCAM	BLVRA	BLVRB	BMP2K	BNIP3L	BPGM	BSG	BTG2	BTRC	C3	CA1	CA2	CAST	CAT	CCDC28A	CCND3	CDC27	CDR2	CIR1	CLCN3	CLIC2	CPOX	CROCCP2	CTNS	CTSB	CTSE	DAAM1	DARC	DCAF10	DCAF11	DCUN1D1	E2F2	EIF2AK1	ELL2	ENDOD1	EPB41	EPB42	EPB49	EPOR	ERMAP	EZH1	FAM46C	FBXO34	FBXO7	FBXO9	FECH	FN3K	FOXJ2	FOXO3	FTCD	GAPVD1	GATA1	GCLC	GCLM	GDE1	GLRX5	GMPS	GYPA	GYPB	GYPC	GYPE	H1F0	HAGH	HBB	HBBP1	HBD	HBQ1	HBZ	HDGF	HEBP1	HIST1H4C	HMBS	HTATIP2	HTRA2	ICAM4	IGSF3	ISCA1	JHDM1D	KAT2B	KEL	KHNYN	KLF1	KLF3	LAMP2	LMO2	LPIN2	LRP10	MAP2K3	MARCH2	MARCH8	MARK3	MBOAT2	MFHAS1	MGST3	MINPP1	MKRN1	MOCOS	MOSPD1	MPP1	MXI1	MYL4	NARF	NCOA4	NEK7	NFE2	NFE2L1	NNT	NR3C1	NUDT4	OPTN	OSBP2	P4HA2	PC	PDZK1IP1	PGLS	PICALM	PIGQ	PPOX	PPP2R5B	PQLC1	PRDX2	PSMD9	RAD23A	RANBP10	RAP1GAP	RBM38	RBM5	RCL1	RHAG	RHCE	RHD	RIOK3	RNF123	RNF19A	SDCBP	SEC14L1	SELENBP1	SIDT2	SLC10A3	SLC11A2	SLC22A4	SLC25A37	SLC25A38	SLC2A1	SLC30A1	SLC30A10	SLC4A1	SLC6A8	SLC6A9	SLC7A11	SMOX	SNCA	SPTA1	SPTB	SYNJ1	TAL1	TCEA1	TFDP2	TFRC	TMCC2	TMEM9B	TNRC6B	TNS1	TOP1	TRAK2	TRIM10	TRIM58	TSPAN5	TSPO2	TYR	UBAC1	UCP2	UROD	UROS	USP15	VEZF1	XK	XPO7	YPEL5
HALLMARK_HYPOXIA	> Genes up-regulated in response to low oxygen levels (hypoxia).	ADM	ADORA2B	AK4	AKAP12	ALDOA	ALDOB	ALDOC	AMPD3	ANGPTL4	ANKZF1	ANXA2	ATF3	ATP7A	B3GALT6	B4GALNT2	BCAN	BCL2	BGN	BHLHE40	BNIP3L	BRS3	BTG1	CA12	CASP6	CAV1	CCNG2	CCRN4L	CDKN1A	CDKN1B	CDKN1C	CHST2	CHST3	CITED2	COL5A1	CP	CSRP2	CTGF	CXCR4	CXCR7	CYR61	DCN	DDIT3	DDIT4	DPYSL4	DTNA	DUSP1	EDN2	EFNA1	EFNA3	EGFR	ENO1	ENO2	ENO3	ERO1L	ERRFI1	ETS1	EXT1	F3	FAM162A	FBP1	FOS	FOSL2	FOXO3	GAA	GALK1	GAPDH	GAPDHS	GBE1	GCK	GCNT2	GLRX	GPC1	GPC3	GPC4	GPI	GRHPR	GYS1	HAS1	HDLBP	HEXA	HK1	HK2	HMOX1	HOXB9	HS3ST1	HSPA5	IDS	IER3	IGFBP1	IGFBP3	IL6	ILVBL	INHA	IRS2	ISG20	JMJD6	JUN	KDELR3	KDM3A	KIF5A	KLF6	KLF7	KLHL24	LALBA	LARGE	LDHA	LDHC	LOX	LXN	MAFF	MAP3K1	MIF	MT1E	MT2A	MXI1	MYH9	NAGK	NCAN	NDRG1	NDST1	NDST2	NEDD4L	NFIL3	NR3C1	P4HA1	P4HA2	PAM	PCK1	PDGFB	PDK1	PDK3	PFKFB3	PFKL	PFKP	PGAM2	PGF	PGK1	PGM1	PGM2	PHKG1	PIM1	PKLR	PKP1	PLAC8	PLAUR	PLIN2	PNRC1	PPARGC1A	PPFIA4	PPP1R15A	PPP1R3C	PRDX5	PRKCA	PRKCDBP	PTRF	PYGM	RBPJ	RORA	RRAGD	S100A4	SAP30	SCARB1	SDC2	SDC3	SDC4	SELENBP1	SERPINE1	SIAH2	SLC25A1	SLC2A1	SLC2A3	SLC2A5	SLC37A4	SLC6A6	SRPX	STBD1	STC1	STC2	SULT2B1	TES	TGFB3	TGFBI	TGM2	TIPARP	TKTL1	TMEM45A	TNFAIP3	TPBG	TPD52	TPI1	TPST2	UGP2	VEGFA	VHL	VLDLR	WISP2	WSB1	XPNPEP1	ZFP36	ZNF292
HALLMARK_IL2_STAT5_SIGNALING	> Genes up-regulated by STAT5 in response to IL2 stimulation.	ABCB1	ADAM19	AGER	AHCY	AHNAK	AHR	AKAP2	ALCAM	AMACR	ANXA4	APLP1	ARL4A	BATF	BATF3	BCL2	BCL2L1	BHLHE40	BMP2	BMPR2	CA2	CAPG	CAPN3	CASP3	CCDC164	CCND2	CCND3	CCNE1	CCR4	CD44	CD48	CD79B	CD81	CD83	CD86	CDC42SE2	CDC6	CDCP1	CDKN1C	CISH	CKAP4	COCH	COL6A1	CSF1	CSF2	CST7	CTLA4	CTSZ	CXCL10	CYFIP1	DCPS	DENND5A	DHRS3	ECM1	EMP1	ENO3	ENPP1	EOMES	ETV4	F2RL2	FAH	FAM126B	FGL2	FLT3LG	FURIN	GABARAPL1	GADD45B	GALM	GATA1	GBP4	GLIPR2	GPR65	GPR83	GPX4	GSTO1	GUCY1B3	HIPK2	HK2	HOPX	HUWE1	ICOS	IFITM3	IFNGR1	IGF1R	IGF2R	IKZF2	IKZF4	IL10	IL10RA	IL13	IL18R1	IL1R2	IL1RL1	IL2RA	IL2RB	IL3RA	IL4R	IRF4	IRF6	IRF8	ITGA6	ITGAE	ITGAV	ITIH5	KLF6	LCLAT1	LIF	LRIG1	LRRC8C	LTB	MAFF	MAP3K8	MAP6	MAPKAPK2	METTL20	MUC1	MXD1	MYC	MYO1C	MYO1E	N6AMT2	NCOA3	NCS1	NDRG1	NFIL3	NFKBIZ	NOP2	NRP1	NT5E	ODC1	P2RX4	P4HA1	PDCD2L	PENK	PHLDA1	PHTF2	PIM1	PLAGL1	PLEC	PLIN2	PLSCR1	PNP	POU2F1	PPAP2A	PRAF2	PRKCH	PRNP	PTCH1	PTGER2	PTH1R	PTRH2	PUS1	RABGAP1L	RGS16	RHOB	RHOH	RNH1	RORA	RRAGD	S100A1	SCN9A	SELL	SELP	SERPINB6	SERPINC1	SH3BGRL2	SHE	SLC1A5	SLC29A2	SLC2A3	SLC39A8	SMPDL3A	SNX14	SNX9	SOCS1	SOCS2	SPP1	SPRED2	SPRY4	ST3GAL4	SWAP70	SYNGR2	SYT11	TGM2	TIAM1	TLR7	TNFRSF18	TNFRSF1B	TNFRSF21	TNFRSF4	TNFRSF8	TNFRSF9	TNFSF10	TNFSF11	TRAF1	TTC39B	TWSG1	UCK2	UMPS	WLS	XBP1
HALLMARK_IL6_JAK_STAT3_SIGNALING	> Genes up-regulated by IL6 [GeneID=3569] via STAT3 [GeneID=6774], e.g., during acute phase response.	A2M	ACVR1B	ACVRL1	BAK1	CBL	CCL7	CCR1	CD14	CD36	CD38	CD44	CD9	CNTFR	CRLF2	CSF1	CSF2	CSF2RA	CSF2RB	CSF3R	CXCL1	CXCL10	CXCL11	CXCL13	CXCL3	CXCL9	DNTT	EBI3	FAS	GRB2	HAX1	HMOX1	IFNAR1	IFNGR1	IFNGR2	IL10RB	IL12RB1	IL13RA1	IL15RA	IL17RA	IL17RB	IL18R1	IL1B	IL1R1	IL1R2	IL2RA	IL2RG	IL3RA	IL4R	IL6	IL6ST	IL7	IL9R	INHBE	IRF1	IRF9	ITGA4	ITGB3	JUN	LEPR	LTB	LTBR	MAP3K8	MYD88	OSMR	PDGFC	PF4	PIK3R5	PIM1	PLA2G2A	PTPN1	PTPN11	PTPN2	REG1A	SOCS1	SOCS3	STAM2	STAT1	STAT2	STAT3	TGFB1	TLR2	TNF	TNFRSF12A	TNFRSF1A	TNFRSF1B	TNFRSF21	TYK2
HALLMARK_INFLAMMATORY_RESPONSE	> Genes defining inflammatory response.	ABCA1	ABI1	ACVR1B	ACVR2A	ADM	ADORA2B	ADRM1	AHR	APLNR	AQP9	ATP2A2	ATP2B1	ATP2C1	AXL	BDKRB1	BEST1	BST2	BTG2	C3AR1	C5AR1	CALCRL	CCL17	CCL2	CCL20	CCL22	CCL24	CCL5	CCL7	CCR7	CCRL2	CD14	CD40	CD48	CD55	CD69	CD70	CD82	CDKN1A	CHST2	CLEC5A	CMKLR1	CSF1	CSF3	CSF3R	CX3CL1	CXCL10	CXCL11	CXCL6	CXCL9	CXCR6	CYBB	DCBLD2	EBI3	EDN1	EIF2AK2	EMP3	EMR1	EREG	F3	FFAR2	FPR1	FZD5	GABBR1	GCH1	GNA15	GNAI3	GP1BA	GPC3	GPR132	GPR183	HAS2	HBEGF	HIF1A	HPN	HRH1	ICAM1	ICAM4	ICOSLG	IFITM1	IFNAR1	IFNGR2	IL10	IL10RA	IL12B	IL15	IL15RA	IL18	IL18R1	IL18RAP	IL1A	IL1B	IL1R1	IL2RB	IL4R	IL6	IL7R	IL8	INHBA	IRAK2	IRF1	IRF7	ITGA5	ITGB3	ITGB8	KCNA3	KCNJ2	KCNMB2	KIF1B	KLF6	LAMP3	LCK	LCP2	LDLR	LIF	LPAR1	LTA	LY6E	LYN	MARCO	MEFV	MEP1A	MET	MMP14	MSR1	MXD1	MYC	NAMPT	NDP	NFKB1	NFKBIA	NLRP3	NMI	NMUR1	NOD2	NPFFR2	OLR1	OPRK1	OSM	OSMR	P2RX4	P2RX7	P2RY2	PCDH7	PDE4B	PDPN	PIK3R5	PLAUR	PROK2	PSEN1	PTAFR	PTGER2	PTGER4	PTGIR	PTPRE	PVR	RAF1	RASGRP1	RELA	RGS1	RGS16	RHOG	RIPK2	RNF144B	ROS1	RTP4	SCARF1	SCN1B	SELE	SELL	SELS	SEMA4D	SERPINE1	SGMS2	SLAMF1	SLC11A2	SLC1A2	SLC28A2	SLC31A1	SLC31A2	SLC4A4	SLC7A1	SLC7A2	SPHK1	SRI	STAB1	TACR1	TACR3	TAPBP	TIMP1	TLR1	TLR2	TLR3	TNFAIP6	TNFRSF1B	TNFRSF9	TNFSF10	TNFSF15	TNFSF9	TPBG	VIP
HALLMARK_INTERFERON_ALPHA_RESPONSE	> Genes up-regulated in response to alpha interferon proteins.	ADAR	B2M	BATF2	BST2	C1S	CASP1	CASP8	CCRL2	CD47	CD74	CMPK2	CNP	CSF1	CXCL10	CXCL11	DDX60	DHX58	EIF2AK2	ELF1	EPSTI1	FAM125A	FAM46A	FTSJD2	GBP2	GBP4	GMPR	HERC6	HLA-C	IFI27	IFI30	IFI35	IFI44	IFI44L	IFIH1	IFIT2	IFIT3	IFITM1	IFITM2	IFITM3	IL15	IL4R	IL7	IRF1	IRF2	IRF7	IRF9	ISG15	ISG20	LAMP3	LAP3	LGALS3BP	LPAR6	LY6E	MOV10	MX1	NCOA7	NMI	NUB1	OAS1	OASL	OGFR	PARP12	PARP14	PARP9	PLSCR1	PNPT1	PRIC285	PROCR	PSMA3	PSMB8	PSMB9	PSME1	PSME2	RIPK2	RNF31	RSAD2	RTP4	SAMD9	SAMD9L	SELL	SLC25A28	SP110	STAT2	TAP1	TDRD7	TMEM140	TRAFD1	TRIM14	TRIM21	TRIM25	TRIM26	TRIM5	TXNIP	UBA7	UBE2L6	USP18	WARS
HALLMARK_INTERFERON_GAMMA_RESPONSE	> Genes up-regulated in response to IFNG [GeneID=3458].	ADAR	APOL6	ARID5B	ARL4A	AUTS2	B2M	BANK1	BATF2	BPGM	BST2	BTG1	C1R	C1S	CASP1	CASP3	CASP4	CASP7	CASP8	CCL2	CCL5	CCL7	CD274	CD38	CD40	CD69	CD74	CD86	CDKN1A	CFB	CFH	CIITA	CMKLR1	CMPK2	CSF2RB	CXCL10	CXCL11	CXCL9	DDX58	DDX60	DHX58	EIF2AK2	EIF4E3	EPSTI1	FAS	FCGR1A	FGL2	FPR1	FTSJD2	GBP4	GBP6	GCH1	GPR18	GZMA	HERC6	HIF1A	HLA-A	HLA-B	HLA-DMA	HLA-DQA1	HLA-DRB1	HLA-G	ICAM1	IDO1	IFI27	IFI30	IFI35	IFI44	IFI44L	IFIH1	IFIT1	IFIT2	IFIT3	IFITM2	IFITM3	IFNAR2	IL10RA	IL15	IL15RA	IL18BP	IL2RB	IL4R	IL6	IL7	IRF1	IRF2	IRF4	IRF5	IRF7	IRF8	IRF9	ISG15	ISG20	ISOC1	ITGB7	JAK2	KLRK1	LAP3	LATS2	LCP2	LGALS3BP	LY6E	LYSMD2	MARCH1	METTL7B	MT2A	MTHFD2	MVP	MX1	MX2	MYD88	NAMPT	NCOA3	NFKB1	NFKBIA	NLRC5	NMI	NOD1	NUP93	OAS2	OAS3	OASL	OGFR	P2RY14	PARP12	PARP14	PDE4B	PELI1	PFKP	PIM1	PLA2G4A	PLSCR1	PML	PNP	PNPT1	PRIC285	PSMA2	PSMA3	PSMB10	PSMB2	PSMB8	PSMB9	PSME1	PSME2	PTGS2	PTPN1	PTPN2	PTPN6	RAPGEF6	RBCK1	RIPK1	RIPK2	RNF213	RNF31	RSAD2	RTP4	SAMD9L	SAMHD1	SECTM1	SELP	SERPING1	SLAMF7	SLC25A28	SOCS1	SOCS3	SOD2	SP110	SPPL2A	SRI	SSPN	ST3GAL5	ST8SIA4	STAT1	STAT2	STAT3	STAT4	TAP1	TAPBP	TDRD7	TNFAIP2	TNFAIP3	TNFAIP6	TNFSF10	TOR1B	TRAFD1	TRIM14	TRIM21	TRIM25	TRIM26	TXNIP	UBE2L6	UPP1	USP18	VAMP5	VAMP8	VCAM1	WARS	XAF1	XCL1	ZBP1	ZNFX1
HALLMARK_KRAS_SIGNALING_DN	> Genes down-regulated by KRAS activation.	ABCB11	ABCG4	ACTC1	ADCK3	ADRA2C	AKR1B10	ALOX12B	AMBN	ARHGDIG	ARPP21	ASB7	ATP4A	ATP6V1B1	BARD1	BMPR1B	BRDT	BTG2	C5	CACNA1F	CACNG1	CALCB	CALML5	CAMK1D	CAPN9	CCDC106	CCDC132	CCNA1	CCR8	CD207	CD40LG	CD80	CDH16	CDKAL1	CELSR2	CHRNG	CHST2	CKM	CLDN16	CLDN8	CLPS	CLSTN3	CNTFR	COL2A1	COPZ2	CPA2	CPB1	CPEB3	CYP11B2	CYP39A1	DCC	DLK2	DTNB	EDAR	EDN1	EDN2	EFHD1	EGF	ENTPD7	EPHA5	FAM164C	FAM46C	FGF16	FGF22	FGFR3	FGGY	FSHB	GAMT	GDNF	GP1BA	GP2	GPR19	GPR3	GPRC5C	GRID2	GTF3C5	H2AFY2	HNF1A	HSD11B2	HTR1B	HTR1D	IDUA	IFI44L	IFNG	IGFBP2	IL12B	IL5	INSL5	IRS4	ITGB1BP2	ITIH3	KCND1	KCNE2	KCNMB1	KCNN1	KCNQ2	KLHDC8A	KLK7	KLK8	KRT1	KRT13	KRT15	KRT4	KRT5	LFNG	LGALS7	LYPD3	MAGIX	MAST3	MEFV	MFSD6	MLL2	MSH5	MTHFR	MX1	MYH7	MYO15A	MYOT	NGB	NOS1	NPHS1	NR4A2	NR6A1	NRIP2	NTF3	NUDT11	ODZ2	OXT	P2RX6	P2RY4	PARK2	PAX3	PAX4	PCDHB1	PDCD1	PDE6B	PDK2	PKP1	PLAG1	PNMT	PPYR1	PRODH	PROP1	PTGFR	PTPRJ	RGS11	RIBC2	RSAD2	RYR1	RYR2	SCGB1A1	SCN10A	SEPP1	SERPINA10	SERPINB2	SGK1	SHOX2	SIDT1	SKIL	SLC12A3	SLC16A7	SLC25A23	SLC29A3	SLC30A3	SLC38A3	SLC5A5	SLC6A14	SLC6A3	SMPX	SNCB	SNN	SOX10	SPHK2	SPRR3	SPTBN2	SSTR4	STAG3	SYNPO	TAS2R4	TCF7L1	TCL1A	TEX15	TFAP2B	TFCP2L1	TFF2	TG	TGFB2	TGM1	THNSL2	THRB	TLX1	TNNI3	TSHB	UGT2B17	UPK3B	VPREB1	WNT16	YBX2	YPEL1	ZBTB16	ZFP112
HALLMARK_KRAS_SIGNALING_UP	> Genes up-regulated by KRAS activation.	ABCB1	ACE	ADAM17	ADAM8	ADAMDEC1	AKAP12	AKT2	ALDH1A2	ALDH1A3	AMMECR1	ANGPTL4	ANKH	ANO1	ANXA10	APOD	ARG1	ATG10	AVL9	BIRC3	BMP2	BPGM	BTBD3	BTC	C3AR1	CA2	CAB39L	CBL	CBR4	CBX8	CCL20	CCND2	CD37	CDADC1	CFB	CFH	CFHR2	CIDEA	CLEC4A	CMKLR1	CPE	CROT	CSF2	CSF2RA	CTSS	CXCL10	CXCR4	DCBLD2	DNMBP	DOCK2	DUSP6	ELTD1	EMP1	ENG	EPB41L3	EPHB2	EREG	ERO1L	ETS1	ETV1	ETV4	ETV5	EVI5	F13A1	F2RL1	FAM190B	FBXO4	FCER1G	FGF9	FLT4	FUCA1	G0S2	GABRA3	GADD45G	GALNT3	GFPT2	GLRX	GNG11	GPNMB	GPR124	GPRC5B	GUCY1A3	GYPC	HBEGF	HDAC9	HIST1H2BB	HKDC1	HOXD11	HSD11B1	ID2	IGF2	IGFBP3	IKZF1	IL10RA	IL1B	IL1RL2	IL2RG	IL33	IL7R	INHBA	IRF8	ITGA2	ITGB2	ITGBL1	JUP	KCNN4	KIF5C	KLF4	LAPTM5	LAT2	LCP1	LIF	LY96	MAFB	MALL	MAP3K1	MAP4K1	MAP7	MMD	MMP10	MMP11	MMP9	MPZL2	MTMR10	MYCN	NAP1L2	NGF	NIN	NR0B2	NR1H4	NRP1	PCP4	PCSK1N	PDCD1LG2	PECAM1	PEG3	PIGR	PLAT	PLAU	PLAUR	PLEK2	PLVAP	PPBP	PPP1R15A	PRDM1	PRKG2	PRRX1	PSMB8	PTBP2	PTCD2	PTGS2	PTPRR	RABGAP1L	RBM4	RBP4	RELN	RETN	RGS16	SATB1	SCG3	SCG5	SCN1B	SDCCAG8	SEMA3B	SERPINA3	SLMO2	SLPI	SNAP25	SNAP91	SOX9	SPARCL1	SPON1	SPP1	SPRY2	ST6GAL1	STRN	TFPI	TLR8	TMEM100	TMEM158	TMEM176A	TMEM176B	TNFAIP3	TNFRSF1B	TNNT2	TOR1AIP2	TPH1	TRAF1	TRIB1	TRIB2	TSPAN1	TSPAN13	TSPAN7	USH1C	USP12	VWA5A	WDR33	WNT7A	YRDC	ZNF277	ZNF639
HALLMARK_MITOTIC_SPINDLE	> Genes important for mitotic spindle assembly.	ABI1	ABL1	ABR	ACTN4	AKAP13	ALMS1	ALS2	ANLN	APC	ARAP3	ARF6	ARFGEF1	ARFIP2	ARHGAP10	ARHGAP27	ARHGAP29	ARHGAP4	ARHGAP5	ARHGDIA	ARHGEF11	ARHGEF12	ARHGEF2	ARHGEF3	ARHGEF7	ARL8A	ATG4B	AURKA	AZI1	BCAR1	BCL2L11	BCR	BIN1	BIRC5	BRCA2	BUB1	CAPZB	CCDC88A	CCNB2	CD2AP	CDC27	CDC42	CDC42BPA	CDC42EP1	CDC42EP2	CDC42EP4	CDK1	CDK5RAP2	CENPE	CENPF	CENPJ	CEP192	CEP250	CEP57	CEP72	CKAP5	CLASP1	CLIP1	CLIP2	CNTRL	CNTROB	CRIPAK	CSNK1D	CTTN	CYTH2	DLG1	DLGAP5	DOCK2	DOCK4	DST	DYNC1H1	DYNLL2	ECT2	EPB41	EPB41L2	ESPL1	EZR	FARP1	FBXO5	FGD4	FGD6	FLNA	FLNB	FSCN1	GEMIN4	GSN	HDAC6	HOOK3	INCENP	ITSN1	KATNA1	KATNB1	KIF11	KIF15	KIF1B	KIF20B	KIF22	KIF23	KIF2C	KIF3B	KIF3C	KIF4A	KIF5B	KIFAP3	KLC1	KNTC1	KPTN	LATS1	LLGL1	LMNB1	LRPPRC	MAP1S	MAP3K11	MAPRE1	MARCKS	MARK4	MID1	MID1IP1	MYH10	MYH9	MYO1E	MYO9B	NCK1	NCK2	NDC80	NEDD9	NEK2	NET1	NF1	NIN	NOTCH2	NUMA1	NUSAP1	OPHN1	PAFAH1B1	PALLD	PCGF5	PCM1	PCNT	PDLIM5	PIF1	PKD2	PLEKHG2	PLK1	PPP4R2	PRC1	PREX1	PXN	RAB3GAP1	RABGAP1	RACGAP1	RALBP1	RANBP9	RAPGEF5	RAPGEF6	RASA1	RASA2	RASAL2	RFC1	RHOF	RHOT2	RICTOR	ROCK1	SAC3D1	SASS6	SEPT9	SHROOM1	SHROOM2	SMC1A	SMC3	SMC4	SORBS2	SOS1	SPTAN1	SPTBN1	SSH2	STAU1	STK38L	SUN2	SYNPO	TAOK2	TBCD	TIAM1	TLK1	TOP2A	TPX2	TRIO	TSC1	TTK	TUBA4A	TUBD1	TUBGCP2	TUBGCP3	TUBGCP5	TUBGCP6	UXT	VCL	WASF1	WASF2	WASL	YWHAE
HALLMARK_MTORC1_SIGNALING	> Genes up-regulated through activation of mTORC1 complex.	ABCF2	ACACA	ACLY	ACSL3	ACTR2	ACTR3	ADD3	ADIPOR2	AK4	ALDOA	ARPC5L	ASNS	ATP2A2	ATP5G1	ATP6V1D	AURKA	BCAT1	BHLHE40	BTG2	BUB1	CACYBP	CALR	CANX	CCNF	CCNG1	CCT6A	CD9	CDC25A	CDKN1A	CFP	COPS5	CORO1A	CTH	CTSC	CXCR4	CYB5B	CYP51A1	DAPP1	DDIT3	DDIT4	DDX39A	DHCR24	DHCR7	DHFR	EBP	EDEM1	EEF1E1	EGLN3	EIF2S2	ELOVL5	ELOVL6	ENO1	EPRS	ERO1L	ETF1	FADS1	FADS2	FAM129A	FDXR	FGL2	FKBP2	G6PD	GAPDH	GBE1	GCLC	GGA2	GLA	GLRX	GMPS	GOT1	GPI	GSK3B	GSR	GTF2H1	HK2	HMBS	HMGCR	HMGCS1	HPRT1	HSP90B1	HSPA4	HSPA5	HSPA9	HSPD1	HSPE1	IDH1	IDI1	IFI30	IFRD1	IGFBP5	IMMT	INSIG1	ITGB2	LDHA	LDLR	LGMN	LTA4H	M6PR	MAP2K3	MCM2	MCM4	ME1	MLLT11	MTHFD2	MTHFD2L	NAMPT	NFIL3	NFKBIB	NFYC	NMT1	NUFIP1	NUP205	NUPR1	P4HA1	PDAP1	PDK1	PFKL	PGK1	PGM1	PHGDH	PIK3R3	PITPNB	PLK1	PLOD2	PNO1	PNP	POLR3G	PPA1	PPIA	PPP1R15A	PRDX1	PSAT1	PSMA3	PSMA4	PSMB5	PSMC2	PSMC4	PSMC6	PSMD12	PSMD13	PSMD14	PSME3	PSMG1	PSPH	QDPR	RAB1A	RDH11	RIT1	RPA1	RPN1	RRM2	RRP9	SC5DL	SCD	SDF2L1	SEC11A	SERP1	SERPINH1	SHMT2	SKAP2	SLA	SLC1A4	SLC1A5	SLC2A1	SLC2A3	SLC37A4	SLC6A6	SLC7A11	SLC7A5	SLC9A3R1	SORD	SQLE	SQSTM1	SRD5A1	SSR1	STARD4	STC1	STIP1	SYTL2	TBK1	TCEA1	TES	TFRC	TM7SF2	TMEM97	TOMM40	TPI1	TRIB3	TUBA4A	TUBG1	TXNRD1	UBE2D3	UCHL5	UFM1	UNG	USO1	VLDLR	WARS	XBP1	YKT6
HALLMARK_MYC_TARGETS_V1	> A subgroup of genes regulated by MYC - version 1 (v1).	ABCE1	ACP1	AIMP2	AP3S1	APEX1	BUB3	C1QBP	CAD	CANX	CBX3	CCNA2	CCT2	CCT3	CCT4	CCT5	CCT7	CDC20	CDC45	CDK2	CDK4	CLNS1A	CNBP	COPS5	COX5A	CSTF2	CTPS	CUL1	CYC1	DDX18	DDX21	DEK	DHX15	DUT	EEF1B2	EIF1AX	EIF2S1	EIF2S2	EIF3B	EIF3D	EIF3J	EIF4A1	EIF4E	EIF4G2	EIF4H	EPRS	ERH	ETF1	EXOSC7	FAM120A	FBL	G3BP1	GLO1	GNB2L1	GNL3	GOT2	GSPT1	H2AFZ	HDAC2	HDDC2	HDGF	HNRNPA1	HNRNPA2B1	HNRNPA3	HNRNPC	HNRNPD	HNRNPR	HNRNPU	HPRT1	HSP90AB1	HSPD1	HSPE1	IARS	IFRD1	ILF2	IMPDH2	KARS	KPNA2	KPNB1	LDHA	LSM2	LSM7	MAD2L1	MCM2	MCM4	MCM5	MCM6	MCM7	MRPL23	MRPL9	MRPS18B	MYC	NAP1L1	NCBP1	NCBP2	NDUFAB1	NHP2	NME1	NOLC1	NOP16	NOP56	NPM1	ODC1	ORC2	PA2G4	PABPC1	PABPC4	PCBP1	PCNA	PGK1	PHB	PHB2	POLD2	POLE3	PPIA	PPM1G	PRDX3	PRDX4	PRPF31	PRPS2	PSMA1	PSMA2	PSMA4	PSMA6	PSMA7	PSMB2	PSMB3	PSMC4	PSMC6	PSMD1	PSMD14	PSMD3	PSMD7	PSMD8	PTGES3	PWP1	RAD23B	RAN	RANBP1	RFC4	RNPS1	RPL14	RPL18	RPL22	RPL34	RPL6	RPLP0	RPS10	RPS2	RPS3	RPS5	RPS6	RRM1	RRP9	RSL1D1	RUVBL2	SERBP1	SET	SF3A1	SF3B3	SLC25A3	SMARCC1	SNRPA	SNRPA1	SNRPB2	SNRPD1	SNRPD2	SNRPD3	SNRPG	SRM	SRPK1	SRSF1	SRSF2	SRSF3	SRSF7	SSB	SSBP1	STARD7	SYNCRIP	TARDBP	TCP1	TFDP1	TOMM70A	TRA2B	TRIM28	TUFM	TXNL4A	TYMS	U2AF1	UBA2	UBE2E1	UBE2L3	USP1	VBP1	VDAC1	VDAC3	XPO1	XPOT	XRCC6	YWHAE	YWHAQ
HALLMARK_MYC_TARGETS_V2	> A subgroup of genes regulated by MYC - version 2 (v2).	AIMP2	BYSL	CBX3	CDK4	DCTPP1	DDX18	DUSP2	EXOSC5	FARSA	GNL3	GRWD1	HK2	HSPD1	HSPE1	IMP4	IPO4	LAS1L	MAP3K6	MCM4	MCM5	MPHOSPH10	MRTO4	MYBBP1A	MYC	NDUFAF4	NIP7	NOC4L	NOLC1	NOP16	NOP2	NOP56	NPM1	PA2G4	PES1	PHB	PLK1	PLK4	PPAN	PPRC1	PRMT3	PUS1	RABEPK	RCL1	RRP12	RRP9	SLC19A1	SLC29A2	SORD	SRM	SUPV3L1	TBRG4	TCOF1	TFB2M	TMEM97	UNG	UTP20	WDR43	WDR74
HALLMARK_MYOGENESIS	> Genes involved in development of skeletal muscle (myogenesis).	ABLIM1	ACHE	ACSL1	ACTA1	ACTC1	ACTN2	ACTN3	ADAM12	ADCY9	AEBP1	AGL	AGRN	AK1	AKT2	ANKRD2	APLNR	APOD	APP	ATP2A1	ATP6AP1	BAG1	BDKRB2	BHLHE40	BIN1	CACNA1H	CACNG1	CAMK2B	CASQ1	CASQ2	CAV3	CD36	CDH13	CDKN1A	CFD	CHRNA1	CHRNB1	CHRNG	CKB	CKM	CKMT2	CLU	CNN3	COL15A1	COL1A1	COL3A1	COL4A2	COL6A2	COL6A3	COX6A2	COX7A1	CRAT	CRYAB	CSRP3	CTF1	DAPK2	DES	DMD	DMPK	DTNA	EFS	EIF4A2	ENO3	EPHB3	ERBB3	FABP3	FDPS	FGF2	FHL1	FKBP1B	FLII	FOXO4	FST	FXYD1	GAA	GABARAPL2	GADD45B	GJA5	GNAO1	GPX3	GSN	HBEGF	HDAC5	HRC	HSPB2	HSPB8	IFRD1	IGF1	IGFBP3	IGFBP7	ITGA7	ITGB1	ITGB4	ITGB5	KCNH1	KCNH2	KIFC3	KLF5	LAMA2	LARGE	LDB3	LPIN1	LSP1	MAPK12	MAPRE3	MB	MEF2A	MEF2C	MEF2D	MRAS	MYBPC3	MYBPH	MYF6	MYH1	MYH11	MYH2	MYH3	MYH4	MYH7	MYH8	MYH9	MYL1	MYL2	MYL3	MYL4	MYL6B	MYL7	MYLK	MYLPF	MYO1C	MYOG	MYOM1	MYOM2	MYOZ1	NAV2	NCAM1	NOS1	NOTCH1	NQO1	OCEL1	PC	PDE4DIP	PDLIM7	PFKM	PGAM2	PICK1	PKIA	PLXNB2	PPFIA4	PPP1R3C	PRNP	PSEN2	PTGIS	PTP4A3	PVALB	PYGM	RB1	REEP1	RIT1	RYR1	SCD	SCHIP1	SGCA	SGCD	SGCG	SH2B1	SH3BGR	SIRT2	SLC6A8	SLN	SMTN	SOD3	SORBS1	SORBS3	SPARC	SPDEF	SPEG	SPHK1	SPTAN1	SSPN	ST5	STC2	SVIL	SYNGR2	TAGLN	TCAP	TEAD4	TGFB1	TNNC1	TNNC2	TNNI1	TNNI2	TNNT1	TNNT2	TNNT3	TPD52L1	TPM2	TPM3	TSC2	VIPR1	WWTR1
HALLMARK_NOTCH_SIGNALING	> Genes up-regulated by activation of Notch signaling.	APH1A	ARRB1	CCND1	CUL1	DLL1	DTX1	DTX2	DTX4	FBXW11	FZD1	FZD5	FZD7	HES1	HEYL	JAG1	KAT2A	LFNG	MAML2	NOTCH1	NOTCH2	NOTCH3	PPARD	PRKCA	PSEN2	PSENEN	RBX1	SAP30	SKP1	ST3GAL6	TCF7L2	WNT2	WNT5A
HALLMARK_OXIDATIVE_PHOSPHORYLATION	> Genes encoding proteins involved in oxidative phosphorylation.	ABCB7	ACAA1	ACAA2	ACADM	ACADSB	ACADVL	ACAT1	ACO2	AFG3L2	AIFM1	ALAS1	ALDH6A1	ATP1B1	ATP5A1	ATP5B	ATP5C1	ATP5D	ATP5E	ATP5F1	ATP5G1	ATP5G2	ATP5G3	ATP5H	ATP5I	ATP5J	ATP5J2	ATP5L	ATP5O	ATP6AP1	ATP6V0B	ATP6V0C	ATP6V0E1	ATP6V1C1	ATP6V1D	ATP6V1E1	ATP6V1F	ATP6V1G1	ATP6V1H	BAX	BCKDHA	BDH2	BRP44L	CASP7	COX10	COX11	COX15	COX17	COX4I1	COX5A	COX5B	COX6A1	COX6B1	COX6C	COX7A2	COX7A2L	COX7B	COX7C	COX8A	CPT1A	CS	CYB5A	CYB5R3	CYC1	CYCS	DECR1	DLAT	DLD	DLST	ECH1	ECHS1	ECI1	ETFA	ETFB	ETFDH	FDX1	FH	FXN	GLUD1	GOT2	GPI	GPX4	GRPEL1	HADHA	HADHB	HCCS	HSD17B10	HSPA9	HTRA2	IDH1	IDH2	IDH3A	IDH3B	IDH3G	IMMT	ISCA1	ISCU	LDHA	LDHB	LRPPRC	MAOB	MDH1	MDH2	MFN2	MGST3	MRPL11	MRPL15	MRPL34	MRPL35	MRPS11	MRPS12	MRPS15	MRPS22	MRPS30	MTRF1	MTRR	MTX2	NDUFA1	NDUFA2	NDUFA3	NDUFA4	NDUFA5	NDUFA6	NDUFA7	NDUFA8	NDUFA9	NDUFAB1	NDUFB1	NDUFB2	NDUFB3	NDUFB4	NDUFB5	NDUFB6	NDUFB7	NDUFB8	NDUFC1	NDUFC2	NDUFS1	NDUFS2	NDUFS3	NDUFS4	NDUFS6	NDUFS7	NDUFS8	NDUFV1	NDUFV2	NNT	NQO2	OAT	OGDH	OPA1	OXA1L	PDHA1	PDHB	PDHX	PDK4	PDP1	PHB2	PHYH	PMPCA	POLR2F	POR	PRDX3	RETSAT	RHOT1	RHOT2	SDHA	SDHB	SDHC	SDHD	SLC25A11	SLC25A12	SLC25A20	SLC25A3	SLC25A4	SLC25A5	SLC25A6	SUCLA2	SUCLG1	SUPV3L1	SURF1	TCIRG1	TIMM10	TIMM13	TIMM17A	TIMM50	TIMM8B	TIMM9	TOMM22	TOMM70A	UQCR10	UQCR11	UQCRB	UQCRC1	UQCRC2	UQCRFS1	UQCRH	UQCRQ	VDAC1	VDAC2	VDAC3
HALLMARK_P53_PATHWAY	> Genes involved in p53 pathways and networks.	ABAT	ABCC5	ABHD4	ACVR1B	ADA	ADCK3	AEN	AK1	ALOX15B	ANKRA2	APAF1	APP	ATF3	BAIAP2	BAK1	BAX	BLCAP	BMP2	BTG1	BTG2	CASP1	CCND2	CCND3	CCNG1	CCNK	CCP110	CD81	CD82	CDH13	CDK5R1	CDKN1A	CDKN2A	CDKN2AIP	CDKN2B	CEBPA	CGRRF1	CLCA2	CSRNP2	CTSD	CTSF	CYFIP2	DCXR	DDB2	DDIT3	DDIT4	DEF6	DGKA	DNTTIP2	DRAM1	EI24	EPHA2	EPHX1	EPS8L2	ERCC5	F2R	FAM162A	FAS	FBXW7	FDXR	FGF13	FOS	FOXO3	FUCA1	GADD45A	GLS2	GM2A	GNB2L1	GPX2	H2AFJ	HBEGF	HDAC3	HEXIM1	HINT1	HIST1H1C	HIST3H2A	HMOX1	HRAS	HSPA4L	IER3	IER5	IFI30	IKBKAP	IL1A	INHBB	IP6K2	IRAK1	ISCU	ITGB4	JAG2	JUN	KIF13B	KLF4	KLK8	KRT17	LDHB	LIF	LRMP	MAPKAPK3	MDM2	MKNK2	MXD1	MXD4	NDRG1	NHLH2	NINJ1	NOL8	NOTCH1	NUDT15	NUPR1	OSGIN1	PCNA	PDGFA	PERP	PHLDA3	PIDD	PITPNC1	PLK2	PLK3	PLXNB2	PMM1	POLH	POM121	PPM1D	PPP1R15A	PRKAB1	PRMT2	PROCR	PTPN14	PTPRE	PVT1	RAB40C	RAD51C	RAD9A	RALGDS	RAP2B	RB1	RCHY1	RETSAT	RGS16	RHBDF2	RNF19B	RPL18	RPL36	RPS12	RPS27L	RRAD	RRP8	RXRA	S100A10	S100A4	SAT1	SDC1	SEC61A1	SERPINB5	SERTAD3	SESN1	SFN	SLC19A2	SLC35D1	SLC3A2	SLC7A11	SOCS1	SP1	SPHK1	ST14	STEAP3	STOM	TAP1	TAX1BP3	TCHH	TCN2	TGFA	TGFB1	TM4SF1	TM7SF3	TNFSF9	TNNI1	TOB1	TP53	TP63	TPD52L1	TPRKB	TRAF4	TRAFD1	TRIAP1	TRIB3	TSC22D1	TSPYL2	TXNIP	UPP1	VAMP8	VDR	VWA5A	WRAP73	WWP1	XPC	ZBTB16	ZFP36L1	ZMAT3	ZNF365
HALLMARK_PANCREAS_BETA_CELLS	> Genes specifically up-regulated in pancreatic beta cells.	ABCC8	AKT3	CHGA	DCX	DPP4	ELP4	FOXA2	FOXO1	G6PC2	GCG	GCK	HNF1A	IAPP	INS	INSM1	ISL1	LMO2	MAFB	NEUROD1	NEUROG3	NKX2-2	NKX6-1	PAK3	PAX4	PAX6	PCSK1	PCSK2	PDX1	PKLR	SCGN	SEC11A	SLC2A2	SPCS1	SRP14	SRP9	SRPRB	SST	STXBP1	SYT13	VDR
HALLMARK_PEROXISOME	> Genes encoding components of peroxisome.	ABCB1	ABCB4	ABCB9	ABCC5	ABCC8	ABCD1	ABCD2	ABCD3	ACAA1	ACOT8	ACOX1	ACSL1	ACSL4	ACSL5	ALB	ALDH1A1	ALDH9A1	ATXN1	BCL10	CACNA1B	CADM1	CAT	CDK7	CEL	CLN6	CLN8	CNBP	CRABP1	CRABP2	CRAT	CTBP1	CTPS	DHCR24	DHRS3	DIO1	DLG4	ECH1	ECI2	EHHADH	ELOVL5	EPHX2	ERCC1	ERCC3	ESR2	FABP6	FADS1	FDPS	FIS1	GNPAT	GSTK1	HAO2	HMGCL	HRAS	HSD11B2	HSD17B11	HSD17B4	HSD3B7	IDE	IDH1	IDH2	IDI1	ISOC1	ITGB1BP1	LONP2	MLYCD	MSH2	MVP	NR1I2	NUDT19	PABPC1	PEX11A	PEX11B	PEX13	PEX14	PEX2	PEX5	PEX6	PRDX1	PRDX5	RDH11	RETSAT	RXRG	SCGB1A1	SCP2	SEMA3C	SERPINA6	SIAH1	SLC23A2	SLC25A17	SLC25A19	SLC25A4	SLC27A2	SLC35B2	SMARCC1	SOD1	SOD2	STS	SULT2B1	TOP2A	TSPO	TTR	UGT2B17	VPS4B	YWHAH
HALLMARK_PI3K_AKT_MTOR_SIGNALING	> Genes up-regulated by activation of the PI3K/AKT/mTOR pathway.	ACACA	ACTR2	ACTR3	ADCY2	ADRBK1	AKT1	AKT1S1	AP2M1	ARF1	ARHGDIA	ARPC3	ATF1	CAB39	CAB39L	CALR	CAMK4	CDK1	CDK2	CDK4	CDKN1A	CDKN1B	CFL1	CLTC	CSNK2B	CXCR4	DAPP1	DDIT3	DUSP3	E2F1	ECSIT	EGFR	EIF4E	FASLG	FGF17	FGF22	FGF6	GNA14	GNGT1	GRB2	GSK3B	HRAS	HSP90B1	IL2RG	IL4	IRAK4	ITPR2	LCK	MAP2K3	MAP2K6	MAP3K7	MAPK1	MAPK10	MAPK8	MAPK9	MAPKAP1	MKNK1	MKNK2	MYD88	NCK1	NFKBIB	NGF	NOD1	PAK4	PDK1	PFN1	PIK3R3	PIKFYVE	PIN1	PITX2	PLA2G12A	PLCB1	PLCG1	PPP1CA	PPP2R1B	PRKAA2	PRKAG1	PRKAR2A	PRKCB	PTEN	PTPN11	RAC1	RAF1	RALB	RIPK1	RIT1	RPS6KA1	RPS6KA3	RPTOR	SFN	SLA	SLC2A1	SMAD2	SQSTM1	STAT2	TBK1	THEM4	TIAM1	TNFRSF1A	TRAF2	TRIB3	TSC2	UBE2D3	UBE2N	VAV3	YWHAB
HALLMARK_PROTEIN_SECRETION	> Genes involved in protein secretion pathway.	ABCA1	ADAM10	ANP32E	AP1G1	AP2B1	AP2M1	AP2S1	AP3B1	AP3S1	ARCN1	ARF1	ARFGAP3	ARFGEF1	ARFGEF2	ARFIP1	ATP1A1	ATP6V1B1	ATP6V1H	ATP7A	BET1	BNIP3	CAV2	CD63	CLCN3	CLN5	CLTA	CLTC	COG2	COPB1	COPB2	COPE	CTSC	DNM1L	DOPEY1	DST	EGFR	ERGIC3	GALC	GBF1	GLA	GNAS	GOLGA4	GOSR2	ICA1	IGF2R	KIF1B	KRT18	LAMP2	LMAN1	M6PR	MAPK1	MON2	NAPA	NAPG	OCRL	PAM	PPT1	RAB14	RAB22A	RAB2A	RAB5A	RAB9A	RER1	RPS6KA3	SCAMP1	SCAMP3	SCRN1	SEC22B	SEC24D	SEC31A	SGMS1	SH3GL2	SNAP23	SNX2	SOD1	SSPN	STAM	STX12	STX16	STX7	TMED10	TMED2	TMX1	TOM1L1	TPD52	TSG101	TSPAN8	USO1	VAMP3	VAMP4	VAMP7	VPS45	VPS4B	YIPF6	YKT6	ZW10
HALLMARK_REACTIVE_OXIGEN_SPECIES_PATHWAY	> Genes up-regulated by reactive oxigen species (ROS).	ABCC1	ATOX1	CAT	CDKN2D	EGLN2	ERCC2	FES	FTL	G6PD	GCLC	GCLM	GLRX	GLRX2	GPX3	GPX4	GSR	HBXIP	HHEX	HMOX2	IPCEF1	JUNB	LSP1	MBP	MGST1	MPO	MSRA	NDUFA6	NDUFB4	NDUFS2	NQO1	OXSR1	PDLIM1	PFKP	PPP2R4	PRDX1	PRDX2	PRDX4	PRDX6	PRNP	SBNO2	SCAF4	SELS	SOD1	SOD2	SRXN1	STK25	TXN	TXNRD1	TXNRD2
HALLMARK_SPERMATOGENESIS	> Genes up-regulated during production of male gametes (sperm), as in spermatogenesis.	ACE	ACRBP	ACRV1	ACTL7B	ADAD1	ADAM2	ADCYAP1	AGFG1	AKAP4	ALOX15	ARL4A	ART3	AURKA	BRAF	BUB1	CAMK4	CCNA1	CCNB2	CCT6B	CDK1	CDKN3	CFTR	CHFR	CHRM4	CLGN	CLPB	CLVS1	CNIH2	COIL	CRISP2	CSNK2A2	CST8	DBF4	DCC	DDX25	DDX4	DMC1	DMRT1	DNAJB8	DPEP3	ELOVL3	EZH2	FAM164C	GAD1	GAPDHS	GFI1	GMCL1	GPR182	GRM8	GSG1	GSTM3	HBZ	HIST1H1T	HOXB1	HSPA1L	HSPA2	HSPA4L	HTR5A	IDE	IFT88	IL12RB2	IL13RA2	IP6K1	JAM3	KIF2C	LDHC	LPIN1	MAP7	MAST2	MEP1B	MLF1	MLLT10	MTNR1A	MTOR	NAA11	NCAPH	NEFH	NEK2	NF2	NOS1	NPHP1	NPY5R	OAZ3	ODF1	PACRG	PAPOLB	PARP2	PCSK1N	PCSK4	PDHA2	PEBP1	PGK2	PGS1	PHF7	PHKG2	PIAS2	POMC	PRKAR2A	PRM2	PSMG1	RAD17	RFC4	RPL39L	SCG3	SCG5	SEPT4	SHE	SIRT1	SLC12A2	SLC2A5	SNAP91	SPATA6	STAM2	STRBP	SYCP1	TALDO1	TCP11	TEKT2	THEG	TKTL1	TLE4	TNNI3	TNP1	TNP2	TOPBP1	TSN	TSSK2	TTK	TUBA3C	TULP2	VDAC3	YBX2	ZC3H14	ZNRF4	ZPBP
HALLMARK_TGF_BETA_SIGNALING	> Genes up-regulated in response to TGFB1 [GeneID=7040].	ACVR1	APC	ARID4B	BCAR3	BMP2	BMPR1A	BMPR2	CDH1	CDK9	CDKN1C	CTNNB1	ENG	FKBP1A	FNTA	FURIN	HDAC1	HIPK2	ID1	ID2	ID3	IFNGR2	JUNB	KLF10	LEFTY2	LTBP2	MAP3K7	NCOR2	NOG	PMEPA1	PPM1A	PPP1CA	PPP1R15A	RAB31	RHOA	SERPINE1	SKI	SKIL	SLC20A1	SMAD1	SMAD3	SMAD6	SMAD7	SMURF1	SMURF2	SPTBN1	TGFB1	TGFBR1	TGIF1	THBS1	TJP1	TRIM33	UBE2D3	WWTR1	XIAP
HALLMARK_TNFA_SIGNALING_VIA_NFKB	> Genes regulated by NF-kB in response to TNF [GeneID=7124].	ABCA1	AREG	ATF3	ATP2B1	B4GALT1	B4GALT5	BCL2A1	BCL3	BCL6	BHLHE40	BIRC2	BIRC3	BMP2	BTG1	BTG2	BTG3	CCL2	CCL20	CCL4	CCL5	CCND1	CCNL1	CCRL2	CD44	CD69	CD80	CD83	CDKN1A	CEBPB	CEBPD	CFLAR	CLCF1	CSF1	CSF2	CXCL1	CXCL10	CXCL11	CXCL2	CXCL3	CXCL6	CXCR7	CYR61	DDX58	DENND5A	DNAJB4	DRAM1	DUSP1	DUSP2	DUSP4	DUSP5	EDN1	EFNA1	EGR1	EGR2	EGR3	EHD1	EIF1	ETS2	F2RL1	F3	FJX1	FOS	FOSB	FOSL1	FOSL2	FUT4	G0S2	GADD45A	GADD45B	GCH1	GEM	GFPT2	GPR183	HBEGF	HES1	ICAM1	ICOSLG	ID2	IER2	IER3	IER5	IFIH1	IFIT2	IFNGR2	IL12B	IL15RA	IL18	IL1A	IL1B	IL23A	IL6	IL6ST	IL7R	INHBA	IRF1	IRS2	JAG1	JUN	JUNB	KDM6B	KLF10	KLF2	KLF4	KLF6	KLF9	KYNU	LAMB3	LDLR	LIF	LITAF	MAFF	MAP2K3	MAP3K8	MARCKS	MCL1	MSC	MXD1	MYC	NAMPT	NFAT5	NFE2L2	NFIL3	NFKB1	NFKB2	NFKBIA	NFKBIE	NINJ1	NR4A1	NR4A2	NR4A3	OLR1	PANX1	PDE4B	PDLIM5	PER1	PFKFB3	PHLDA1	PHLDA2	PLAU	PLAUR	PLEK	PLK2	PMEPA1	PNRC1	PPAP2B	PPP1R15A	PTGER4	PTGS2	PTPRE	PTX3	RCAN1	REL	RELA	RELB	RHOB	RIPK2	RNF19B	SAT1	SDC4	SERPINB2	SERPINB8	SERPINE1	SGK1	SIK1	SLC16A6	SLC2A3	SLC2A6	SMAD3	SNN	SOCS3	SOD2	SPHK1	SPSB1	SQSTM1	STAT5A	TANK	TAP1	TGIF1	TIPARP	TLR2	TNC	TNF	TNFAIP2	TNFAIP3	TNFAIP6	TNFAIP8	TNFRSF9	TNFSF9	TNIP1	TNIP2	TRAF1	TRIB1	TRIP10	TSC22D1	TUBB2A	VEGFA	YRDC	ZBTB10	ZC3H12A	ZFP36
HALLMARK_UNFOLDED_PROTEIN_RESPONSE	> Genes up-regulated during unfolded protein response, a cellular stress response related to the endoplasmic reticulum.	ALDH18A1	ARFGAP1	ASNS	ATF3	ATF4	ATF6	ATP6V0D1	BAG3	BANF1	CALR	CCL2	CEBPB	CEBPG	CHAC1	CKS1B	CNOT2	CNOT4	CNOT6	CXXC1	DCP1A	DCP2	DCTN1	DDIT4	DDX10	DKC1	DNAJA4	DNAJB9	DNAJC3	EDC4	EDEM1	EEF2	EIF2AK3	EIF2S1	EIF4A1	EIF4A2	EIF4A3	EIF4E	EIF4EBP1	EIF4G1	ERN1	ERO1L	EXOC2	EXOSC1	EXOSC10	EXOSC2	EXOSC4	EXOSC5	EXOSC9	FKBP14	FUS	GEMIN4	GOSR2	H2AFX	HERPUD1	HSP90B1	HSPA5	HSPA9	HYOU1	IARS	IFIT1	IGFBP1	IMP3	KDELR3	KHSRP	KIF5B	LSM1	LSM4	MTHFD2	NFYA	NFYB	NHP2	NOLC1	NOP14	NOP56	NPM1	OBFC2A	PAIP1	PARN	PDIA5	PDIA6	POP4	PREB	PSAT1	RPS14	RRP9	SDAD1	SEC11A	SEC31A	SERP1	SHC1	SKIV2L2	SLC1A4	SLC30A5	SLC7A5	SPCS1	SPCS3	SRPR	SRPRB	SSR1	STC2	TARS	TATDN2	TSPYL2	TTC37	TUBB2A	VEGFA	WFS1	WIPI1	XBP1	XPOT	YIF1A	YWHAZ	ZBTB17
HALLMARK_UV_RESPONSE_DN	> Genes down-regulated in response to ultraviolet (UV) radiation.	ABCC1	ACVR2A	ADD3	ADORA2B	AGGF1	AKT3	AMPH	ANXA2	ANXA4	APBB2	ARHGEF9	ATP2B1	ATP2B4	ATP2C1	ATP5S	ATRN	ATRX	ATXN1	BCKDHB	BDNF	BHLHE40	BMPR1A	CACNA1A	CAP2	CAV1	CDC42BPA	CDK13	CDKN1B	CDON	CELF2	CITED2	COL11A1	COL1A1	COL1A2	COL3A1	COL5A2	CYR61	DAB2	DBP	DDAH1	DLC1	DLG1	DUSP1	DYRK1A	EFEMP1	ERBB2	F3	FAM179B	FBLN5	FHL2	FYN	FZD2	GCNT1	GJA1	GRK5	HAS2	ICA1	ID1	IGF1R	IGFBP5	INPP4B	INSIG1	IRS1	ITGB3	KALRN	KCNMA1	KIT	LAMC1	LDLR	LPAR1	LPHN2	LTBP1	MAGI2	MAP1B	MAP2K5	MAPK14	MET	MGLL	MGMT	MIOS	MMP16	MRPS31	MT1E	MTA1	MYC	NEK7	NFIB	NFKB1	NIPBL	NOTCH2	NR1D2	NR3C1	NRP1	PAPD7	PDGFRB	PDLIM5	PEX14	PHF3	PIAS3	PIK3CD	PIK3R3	PLCB4	PMP22	PPAP2B	PPARG	PRDM2	PRKAR2B	PRKCA	PRKCE	PTEN	PTGFR	PTPN21	PTPRM	RASA2	RBPMS	RGS4	RND3	RUNX1	RXRA	SCAF8	SCHIP1	SCN8A	SDC2	SERPINE1	SFMBT1	SIPA1L1	SLC22A18	SLC7A1	SMAD3	SMAD7	SNAI2	SPOP	SRI	SYNE1	SYNJ2	TFPI	TGFBR2	TGFBR3	TJP1	VAV2	VLDLR	WDR37	YTHDC1	ZMIZ1
HALLMARK_UV_RESPONSE_UP	> Genes up-regulated in response to ultraviolet (UV) radiation.	ABCB1	ACAA1	ALAS1	ALDOA	AMD1	AP2S1	APOM	AQP3	ARRB2	ASNS	ATF3	ATP6V1C1	ATP6V1F	BAK1	BCL2L11	BID	BMP2	BSG	BTG1	BTG2	BTG3	C4BPB	CA2	CASP3	CCK	CCND3	CCNE1	CDC34	CDC5L	CDK2	CDKN1C	CDKN2B	CDO1	CEBPG	CHKA	CHRNA5	CLCN2	CLTB	CNP	COL2A1	CREG1	CTSL2	CXCL2	CYB5B	CYB5R1	CYP1A1	DDX21	DGAT1	DLG4	DNAJA1	DNAJB1	E2F5	EIF2C2	EIF2S3	EIF5	ENO2	EPCAM	EPHX1	FEN1	FGF18	FKBP4	FMO1	FOS	FOSB	FURIN	GAL	GCH1	GGH	GLS	GPX3	GRINA	GRPEL1	H2AFX	HLA-F	HMOX1	HNRNPU	HSPA13	HSPA2	HTR7	HYAL2	ICAM1	IGFBP2	IL6	IL6ST	IRF1	JUNB	KCNH2	KLHDC3	LHX2	LYN	MAOA	MAPK8IP2	MARK2	MGAT1	MMP14	MRPL23	MSX1	NAT1	NFKBIA	NKX2-5	NPTX2	NPTXR	NR4A1	NTRK3	NUPL1	NXF1	OLFM1	ONECUT1	PARP2	PDAP1	PDLIM3	PLCL1	POLE3	POLG2	POLR2H	PPAT	PPIF	PPP1R2	PPT1	PRKACA	PRKCD	PRPF3	PSMC3	PTPRD	RAB27A	RASGRP1	RET	RFC4	RHOB	RPN1	RRAD	RXRB	SEPW1	SHOX2	SIGMAR1	SLC25A4	SLC6A12	SLC6A8	SOD2	SPR	SQSTM1	STARD3	STIP1	STK25	SULT1A1	TACR3	TAP1	TARS	TCHH	TFRC	TGFBRAP1	TMBIM6	TST	TUBA4A	TYRO3	UROD	WIZ	YKT6
HALLMARK_WNT_BETA_CATENIN_SIGNALING	> Genes up-regulated by activation of WNT signaling through accumulation of beta catenin CTNNB1 [GeneID=1499].	ADAM17	AXIN1	AXIN2	CCND2	CSNK1E	CTNNB1	CUL1	DKK1	DKK4	DLL1	DVL2	FRAT1	FZD1	FZD8	GNAI1	HDAC11	HDAC2	HDAC5	HEY1	HEY2	JAG1	JAG2	KAT2A	LEF1	MAML1	MYC	NCOR2	NCSTN	NKD1	NOTCH1	NOTCH4	NUMB	PPARD	PSEN2	PTCH1	RBPJ	SKP2	TCF7	TP53	WNT1	WNT5B	WNT6
HALLMARK_XENOBIOTIC_METABOLISM	> Genes encoding proteins involved in processing of drugs and other xenobiotics.	ABCC2	ABCC3	ABCD2	ABHD6	ACO2	ACOX1	ACOX2	ACOX3	ACP1	ACP2	ACSM1	ADH1C	ADH5	ADH7	AHCY	AKR1C2	AKR1C3	ALAS1	ALDH2	ALDH3A1	ALDH9A1	ANGPTL3	AOX1	AP4B1	APOE	AQP9	ARG1	ARG2	ARPP19	ASL	ATOH8	ATP2A2	BCAR1	BCAT1	BLVRB	BPHL	CA2	CASP6	CAT	CBR1	CCL25	CD36	CDA	CDO1	CES1	CFB	CNDP2	COMT	CROT	CRP	CSAD	CYB5A	CYFIP2	CYP17A1	CYP1A1	CYP1A2	CYP26A1	CYP27A1	CYP2C18	CYP2E1	CYP2J2	CYP2S1	CYP4F2	DAK	DCXR	DDAH2	DDC	DDT	DHPS	DHRS1	DHRS7	ECH1	ELOVL5	ENPEP	ENTPD5	EPHA2	EPHX1	ESR1	ETFDH	ETS2	F10	F11	FABP1	FAH	FAS	FBLN1	FBP1	FETUB	FMO1	FMO3	G6PC	GABARAPL1	GAD1	GART	GCH1	GCKR	GCLC	GCNT2	GNMT	GSR	GSS	GSTA3	GSTM4	GSTO1	GSTT2	HACL1	HES6	HGFAC	HMOX1	HNF4A	HPRT1	HRG	HSD11B1	HSD17B2	ID2	IDH1	IGF1	IGFBP1	IGFBP4	IL1R1	IRF8	ITIH1	ITIH4	JUP	KARS	KYNU	LCAT	LEAP2	LONP1	LPIN2	MAN1A1	MAOA	MARCH6	MBL2	MCCC2	MPP2	MT2A	MTHFD1	NDRG2	NFS1	NINJ1	NMT1	NPC1	NQO1	PAPSS2	PC	PDK4	PDLIM5	PEMT	PGD	PGRMC1	PINK1	PLG	PMM1	POR	PPARD	PROS1	PSMB10	PTGDS	PTGES	PTGES3	PTGR1	PTS	PYCR1	RAP1GAP	RBP4	REG1A	RETSAT	SAR1B	SERPINA6	SERPINE1	SERTAD1	SHMT2	SLC12A4	SLC1A5	SLC22A1	SLC35B1	SLC35D1	SLC46A3	SLC6A12	SLC6A6	SMOX	SPINT2	SSR3	TAT	TDO2	TGFB2	TMBIM6	TMEM176B	TMEM97	TNFRSF1A	TPST1	TTPA	TYR	UGDH	UPB1	UPP1	VNN1	VTN	XDH
