# Supplementary material for: Loss of polycomb repressive complex 1 activity and chromosomal instability drive uveal melanoma progression
Source: Nat Commun. 2021 Sep 13;12:5402. doi: 10.1038/s41467-021-25529-z (PMC8438051; doi:10.1038/s41467-021-25529-z)
Supplement: Supplementary file 6 — Supplementary Dataset 4 [file 41467_2021_25529_MOESM6_ESM.xlsx]

## Sheet: NES Heatmap - All Archetypes
	Archetype_7	Archetype_3	Archetype_8	Archetype_5	Archetype_1	Archetype_2	Archetype_4	Archetype_6
KEGG_BASE_EXCISION_REPAIR	0	0	0	0	-1.58378	0	1.8277	0
KEGG_ALPHA_LINOLENIC_ACID_METABOLISM	0	0	0	0	0	0	1.62725	0
KEGG_MISMATCH_REPAIR	0	0	0	0	0	0	1.65028	0
KEGG_NUCLEOTIDE_EXCISION_REPAIR	0	0	0	0	0	-1.62662	1.75598	0
CASTLE1	-2.05245	0	0	0	0	-2.1	2.83385	1.76693
CLASS1_ONKEN_V2	-5.52982	0	-3.28209	-2.90335	-4.52368	-3.69705	11.5744	2.41084
MONOSOMY_3_DOWN	-2.64915	0	0	-2.17075	-2.58077	-2.95708	4.35199	1.71379
HALLMARK_MYC_TARGETS_V1	0	0	-2.67009	0	-1.65049	-1.60033	0	0
ALONSO_METASTASIS_NEURAL_UP	0	0	0	0	0	-1.82193	-1.63155	0
HALLMARK_TGF_BETA_SIGNALING	0	0	1.73999	0	0	-1.56446	0	1.59607
GO_HISTONE_UBIQUITINATION	0	1.63279	0	0	0	-2.01064	0	1.87931
KEGG_RENAL_CELL_CARCINOMA	0	0	0	0	0	-1.96957	0	1.55417
HALLMARK_WNT_BETA_CATENIN_SIGNALING	0	0	0	0	0	0	0	1.71968
STEGMEIER_PREMITOTIC_CELL_CYCLE_REGULATORS	0	0	0	0	0	0	0	1.73461
GO_CHROMATIN_MODIFICATION	-3.35988	3.23981	0	-2.20921	-3.35502	-2.80064	2.97998	3.90471
GO_UBIQUITIN_LIGASE_COMPLEX	-2.41141	1.88268	0	0	-1.68496	-1.87553	0	1.98885
KEGG_BASAL_TRANSCRIPTION_FACTORS	-1.96767	0	0	0	-1.65602	-1.58026	0	2.05651
HALLMARK_UV_RESPONSE_DN	0	0	0	0	-1.94325	-2.07359	0	0
BMI1_DN_MEL18_DN.V1_DN	0	0	0	0	-2.09801	-1.87781	0	0
GO_HISTONE_H2A_ACETYLATION	0	0	0	0	-1.69028	-1.63746	0	0
EHLERS_ANEUPLOIDY_UP	0	0	0	0	-1.68182	0	0	1.65148
GO_PROTEIN_MONOUBIQUITINATION	0	0	0	0	-1.62809	0	0	1.61365
GO_CHROMATIN_BINDING	0	1.76562	0	0	-2.15436	-2.30643	0	2.88163
KEGG_SPLICEOSOME	0	0	0	0	-2.09376	-1.86969	1.57046	2.81064
GO_HISTONE_MONOUBIQUITINATION	0	0	0	0	-1.89639	-1.91983	0	1.89672
GO_PCG_PROTEIN_COMPLEX	0	0	0	0	-2.19167	-1.74544	0	2.16711
KEGG_ABC_TRANSPORTERS	0	0	1.60292	0	0	0	0	-1.93128
KEGG_BETA_ALANINE_METABOLISM	0	0	1.79084	0	0	0	0	0
KEGG_PYRIMIDINE_METABOLISM	0	0	1.61076	0	0	0	0	0
BMI1_DN.V1_UP	0	1.70383	2.68104	0	0	0	-1.85176	0
KEGG_EPITHELIAL_CELL_SIGNALING_IN_HELICOBACTER_PYLORI_INFECTION	0	0	1.82713	0	0	0	-1.7014	0
BENPORATH_EED_TARGETS	0	0	0	-2.81142	0	-1.5751	0	0
BENPORATH_SUZ12_TARGETS	0	0	0	-3.7266	0	-1.7841	0	0
GO_PROTEIN_UBIQUITINATION	0	0	0	-1.55977	0	-2.10419	0	0
GO_HISTONE_H3_K4_TRIMETHYLATION	0	0	0	-1.84115	0	-1.95752	0	0
GO_PROTEIN_MODIFICATION_BY_SMALL_PROTEIN_CONJUGATION_OR_REMOVAL	0	0	0	-1.83434	0	-2.25104	0	0
GO_CHROMATIN_ORGANIZATION	0	0	0	-2.38866	0	-2.79497	0	0
GO_CHROMOSOME_ORGANIZATION	0	0	0	-2.39689	0	-2.84966	0	0
KEGG_CYSTEINE_AND_METHIONINE_METABOLISM	0	0	0	-1.92591	-1.80965	-1.96962	0	0
KEGG_SYSTEMIC_LUPUS_ERYTHEMATOSUS	0	2.36336	2.51612	-3.17552	-2.72385	-3.03606	1.87695	1.89765
HALLMARK_SPERMATOGENESIS	0	0	0	-1.75202	-1.708	-1.78069	2.04109	0
HALLMARK_E2F_TARGETS	0	2.19427	0	-1.83676	-2.55075	-1.98582	3.93174	0
HALLMARK_G2M_CHECKPOINT	0	2.16555	0	-2.1503	-2.59603	-2.22567	3.09676	0
KEGG_DORSO_VENTRAL_AXIS_FORMATION	1.55652	1.53162	0	0	0	0	0	0
KEGG_JAK_STAT_SIGNALING_PATHWAY	0	1.59938	1.63041	-1.838	0	-1.80385	-1.96823	0
HALLMARK_APOPTOSIS	2.4001	2.40051	1.8273	-1.6486	-2.42799	-2.09154	-2.97645	0
HALLMARK_IL2_STAT5_SIGNALING	2.21272	2.13031	2.09086	-1.93347	-2.10132	-1.78663	-2.66769	0
KEGG_ANTIGEN_PROCESSING_AND_PRESENTATION	2.006	2.39498	2.77893	-1.63874	-1.92522	-2.30433	-3.13193	-2.19252
HALLMARK_ALLOGRAFT_REJECTION	2.76786	4.30355	4.81605	-2.84915	-3.43336	-3.2782	-3.38392	-1.75536
KEGG_ALLOGRAFT_REJECTION	2.46111	3.51047	3.91199	-2.96698	-2.63662	-2.79834	-2.9614	-1.68788
KEGG_AUTOIMMUNE_THYROID_DISEASE	2.34405	3.60967	4.07714	-3.03388	-2.86081	-2.6594	-3.07504	-1.71137
KEGG_GRAFT_VERSUS_HOST_DISEASE	2.22096	3.9789	4.00011	-2.8853	-2.90947	-2.97971	-2.9297	-1.69314
KEGG_TYPE_I_DIABETES_MELLITUS	2.3754	3.60294	3.56607	-3.06493	-2.72853	-2.92326	-2.76399	-1.62747
HALLMARK_INFLAMMATORY_RESPONSE	2.21735	3.78049	3.45807	-2.7549	-2.8397	-2.8545	-2.53684	0
KEGG_CYTOKINE_CYTOKINE_RECEPTOR_INTERACTION	2.28904	2.40855	3.37243	-2.5069	-2.03833	-2.43643	-2.25672	0
KEGG_CELL_ADHESION_MOLECULES_CAMS	0	1.87865	3.5598	-2.70961	-2.81857	-2.12475	-3.11504	-1.79935
KEGG_HEMATOPOIETIC_CELL_LINEAGE	0	2.0984	2.92012	-1.86188	-2.91385	-2.2328	-1.68412	0
HALLMARK_COMPLEMENT	2.26912	2.24975	1.9285	0	-1.93078	-2.08975	-2.4629	-1.64732
KEGG_NATURAL_KILLER_CELL_MEDIATED_CYTOTOXICITY	1.69452	3.19462	2.50384	0	0	-2.26636	-2.60557	0
HALLMARK_P53_PATHWAY	2.00902	2.13126	3.20289	-1.92606	-2.74159	-2.43776	-2.28092	2.43566
HALLMARK_INTERFERON_GAMMA_RESPONSE	1.8904	4.30708	3.82739	-2.00934	-2.91314	-2.5365	-2.8438	2.31391
HALLMARK_TNFA_SIGNALING_VIA_NFKB	3.17492	7.51001	6.30398	-5.03956	-6.14045	-4.74069	-4.19012	5.84171
BMI1_DN_MEL18_DN.V1_UP	0	2.6986	3.05682	0	-1.98036	-1.8938	-2.54744	1.77501
HALLMARK_INTERFERON_ALPHA_RESPONSE	0	3.16362	2.68419	0	-1.81805	-1.62447	-2.41591	0
KEGG_PRIMARY_IMMUNODEFICIENCY	0	2.18205	2.09143	0	-1.83325	-2.00204	-1.89088	0
KEGG_T_CELL_RECEPTOR_SIGNALING_PATHWAY	0	2.55293	1.87062	0	-2.24311	-2.50899	-1.72895	0
KEGG_SNARE_INTERACTIONS_IN_VESICULAR_TRANSPORT	0	1.65836	2.08303	0	0	0	0	0
KEGG_ASTHMA	1.8258	2.64743	3.77512	-2.77615	-2.53875	-2.86424	0	1.60464
KEGG_INTESTINAL_IMMUNE_NETWORK_FOR_IGA_PRODUCTION	2.33359	1.85361	3.23083	-2.27689	-1.59042	-2.72185	0	0
KEGG_NOD_LIKE_RECEPTOR_SIGNALING_PATHWAY	0	1.80498	2.2811	-1.6041	0	-1.69524	0	0
KEGG_LEUKOCYTE_TRANSENDOTHELIAL_MIGRATION	0	1.98349	1.87212	-1.88967	-1.72181	-2.3358	0	-1.68576
HALLMARK_KRAS_SIGNALING_UP	0	2.48467	2.68911	-2.86662	-2.32298	-2.00475	0	0
KEGG_CHEMOKINE_SIGNALING_PATHWAY	0	2.51835	2.49952	-1.77066	-1.64389	-2.30706	0	0
KEGG_LEISHMANIA_INFECTION	0	2.63516	3.01807	-1.97673	-2.92355	-2.75205	0	0
KEGG_B_CELL_RECEPTOR_SIGNALING_PATHWAY	0	1.89782	2.13304	0	-1.82657	-2.0093	0	0
KEGG_P53_SIGNALING_PATHWAY	0	2.28992	2.23873	0	-2.618	-2.77336	0	0
KEGG_FC_EPSILON_RI_SIGNALING_PATHWAY	0	1.58223	1.92014	0	0	-1.88909	0	0
KEGG_TOLL_LIKE_RECEPTOR_SIGNALING_PATHWAY	0	1.72227	2.26795	0	0	-1.63726	0	0
KEGG_GLIOMA	0	1.61266	0	0	0	-1.71407	0	0
KEGG_PROSTATE_CANCER	0	1.60466	0	0	0	-2.05349	0	0
KEGG_CIRCADIAN_RHYTHM_MAMMAL	0	1.83526	0	0	0	0	0	0
KEGG_APOPTOSIS	0	1.94207	0	0	-1.59737	0	0	0
KEGG_SMALL_CELL_LUNG_CANCER	0	2.14068	0	0	-1.83905	-1.91082	0	0
KEGG_UBIQUITIN_MEDIATED_PROTEOLYSIS	0	1.75573	0	0	-1.98887	-1.67458	0	0
DOUGLAS_BMI1_TARGETS_DN	0	1.67927	0	1.71374	0	0	0	0
KEGG_O_GLYCAN_BIOSYNTHESIS	0	0	0	1.83305	0	0	0	0
KEGG_GLYCOSYLPHOSPHATIDYLINOSITOL_GPI_ANCHOR_BIOSYNTHESIS	0	0	0	1.66993	0	0	0	0
KEGG_GLYCEROPHOSPHOLIPID_METABOLISM	0	0	0	1.88398	0	0	0	0
KEGG_LYSINE_DEGRADATION	0	0	0	1.70085	0	0	0	0
KEGG_FATTY_ACID_METABOLISM	0	0	0	1.64352	0	0	0	0
CLASS2_ONKEN_V2	0	0	0	5.73238	0	0	0	0
HALLMARK_FATTY_ACID_METABOLISM	0	0	0	1.7638	0	0	0	0
KEGG_STEROID_BIOSYNTHESIS	0	0	0	1.64081	0	0	0	0
KEGG_VASCULAR_SMOOTH_MUSCLE_CONTRACTION	0	0	0	2.09301	0	0	0	0
KEGG_SPHINGOLIPID_METABOLISM	0	-1.65879	0	1.75689	0	0	0	0
KEGG_TRYPTOPHAN_METABOLISM	0	-2.12682	0	1.79523	0	0	0	0
HALLMARK_BILE_ACID_METABOLISM	0	0	0	0	0	2.09387	0	-1.8551
KEGG_PENTOSE_AND_GLUCURONATE_INTERCONVERSIONS	0	0	0	0	0	1.73979	0	0
KEGG_PHENYLALANINE_METABOLISM	0	0	0	0	0	2.19239	0	0
HALLMARK_APICAL_JUNCTION	0	-1.69699	0	0	0	0	-2.20018	0
KEGG_PROXIMAL_TUBULE_BICARBONATE_RECLAMATION	0	0	0	0	2.06144	0	-2.05666	0
GO_OPTIC_NERVE_DEVELOPMENT	0	-1.66274	0	0	1.67586	0	-1.65597	0
KEGG_PYRUVATE_METABOLISM	0	-1.64357	0	0	1.74634	0	0	0
KEGG_BIOSYNTHESIS_OF_UNSATURATED_FATTY_ACIDS	1.72001	-1.68039	0	1.74819	0	1.76977	0	-1.77177
KEGG_GLYCOLYSIS_GLUCONEOGENESIS	0	-2.02575	0	0	0	0	0	-1.76253
HALLMARK_HEME_METABOLISM	1.53055	0	0	0	0	0	0	-1.60908
HALLMARK_XENOBIOTIC_METABOLISM	1.85253	0	0	0	0	0	0	-1.79542
KEGG_DILATED_CARDIOMYOPATHY	1.71796	0	0	0	0	0	0	-1.60219
KEGG_RENIN_ANGIOTENSIN_SYSTEM	1.76821	0	0	0	0	0	0	-1.6321
KEGG_MATURITY_ONSET_DIABETES_OF_THE_YOUNG	2.21029	0	0	0	1.91841	0	-2.27523	-1.70706
KEGG_COMPLEMENT_AND_COAGULATION_CASCADES	1.61621	0	0	0	0	0	-1.79778	-1.74329
KEGG_PRION_DISEASES	1.64844	0	0	0	0	0	-1.80695	-1.74045
HALLMARK_ADIPOGENESIS	2.26753	0	0	0	0	0	-1.85353	-2.16005
KEGG_CARDIAC_MUSCLE_CONTRACTION	2.45816	0	0	0	0	0	-1.56131	-2.13777
KEGG_PATHOGENIC_ESCHERICHIA_COLI_INFECTION	1.77315	-2.06296	-2.09406	2.48395	1.8114	0	-2.41071	-2.87665
KEGG_VIBRIO_CHOLERAE_INFECTION	1.65468	-1.65016	0	1.72352	0	1.83365	-2.0736	-2.68686
KEGG_OLFACTORY_TRANSDUCTION	0	-1.79353	0	0	0	0	-1.65736	-1.90348
EHLERS_ANEUPLOIDY_DN	1.72945	-1.65113	0	2.00418	1.84685	1.84728	-1.73847	-1.86395
KEGG_CALCIUM_SIGNALING_PATHWAY	1.67844	-2.11784	0	2.07258	2.05367	1.7901	-2.6792	-2.1814
GO_RETINA_HOMEOSTASIS	1.71838	-1.8995	2.20826	0	0	2.26559	-1.85165	-2.28591
HALLMARK_OXIDATIVE_PHOSPHORYLATION	3.21711	-2.54545	0	0	0	2.09354	-2.21183	-2.3572
KEGG_ALZHEIMERS_DISEASE	3.28689	-2.24863	0	0	0	1.99582	-1.93498	-2.3461
HALLMARK_MYOGENESIS	2.3481	-1.7095	0	0	0	0	-2.15404	-1.66909
HALLMARK_GLYCOLYSIS	1.97786	-1.86728	0	0	0	0	-1.92925	-1.78979
KEGG_HUNTINGTONS_DISEASE	2.31885	-2.03824	0	0	0	0	-1.82118	-1.87927
KEGG_OXIDATIVE_PHOSPHORYLATION	2.68635	-2.44793	0	-2.03362	0	2.22905	-1.92664	-2.7121
HALLMARK_COAGULATION	2.85977	-2.38467	0	-1.86888	1.91967	0	-2.63355	-2.67301
KEGG_NEUROACTIVE_LIGAND_RECEPTOR_INTERACTION	2.6751	-2.23024	0	-1.56688	2.45287	1.8487	-2.51779	-2.69119
KEGG_FRUCTOSE_AND_MANNOSE_METABOLISM	1.75132	-1.61726	0	0	0	0	0	0
HALLMARK_CHOLESTEROL_HOMEOSTASIS	1.63331	-1.59216	0	0	0	0	0	0
KEGG_ARACHIDONIC_ACID_METABOLISM	1.76559	-1.746	0	0	0	0	0	0
BMI1_DN.V1_DN	1.90184	0	0	0	-1.73897	0	0	0
KEGG_MAPK_SIGNALING_PATHWAY	1.57706	0	0	0	0	0	0	0
KEGG_VEGF_SIGNALING_PATHWAY	1.68388	0	0	0	0	0	0	0
KEGG_PENTOSE_PHOSPHATE_PATHWAY	1.65732	0	0	0	0	0	0	0
KEGG_STEROID_HORMONE_BIOSYNTHESIS	1.68966	0	0	0	0	0	0	0
GO_RETINA_VASCULATURE_DEVELOPMENT_IN_CAMERA_TYPE_EYE	2.24111	0	0	0	0	0	0	0
KEGG_AMYOTROPHIC_LATERAL_SCLEROSIS_ALS	1.75549	0	0	0	0	0	0	0
HALLMARK_IL6_JAK_STAT3_SIGNALING	2.32642	0	2.0683	0	-1.84662	0	-2.17183	0
HALLMARK_UV_RESPONSE_UP	1.8425	0	1.7513	0	-2.42664	-1.63559	-2.00063	0
LEE_NEURAL_CREST_STEM_CELL_DN	2.00088	0	1.5528	-1.68853	-2.08367	-2.03047	-1.91809	0
ALONSO_METASTASIS_EMT_UP	1.92317	0	2.35878	-1.84048	-2.01431	-2.25555	-2.4454	-2.44753
KEGG_VIRAL_MYOCARDITIS	1.83126	0	3.05753	-1.81083	-2.04562	-2.27453	-2.53215	-1.94898
HALLMARK_EPITHELIAL_MESENCHYMAL_TRANSITION	2.80669	0	2.50057	-2.14363	-2.66013	-1.91699	-2.53084	-2.09853
LEE_NEURAL_CREST_STEM_CELL_UP	3.08328	0	1.72278	-2.0011	-1.9862	-2.28152	-2.29955	-2.15608
KEGG_PARKINSONS_DISEASE	2.99477	-2.49151	1.55389	-2.25225	0	0	-1.68885	-2.0738
HALLMARK_ESTROGEN_RESPONSE_LATE	2.86333	-2.58671	1.56972	0	-2.09577	-1.56607	-1.86131	-2.26718
BENPORATH_PRC2_TARGETS	4.06295	-1.94065	2.50136	-3.06532	-2.12988	-1.73063	-3.91077	-2.32837
HALLMARK_ESTROGEN_RESPONSE_EARLY	2.28451	-2.36734	1.80518	-1.68989	-1.78048	-1.73089	-2.38965	-1.84626
KEGG_PROTEASOME	1.87626	0	0	0	0	2.14335	-2.23721	0
HALLMARK_HYPOXIA	2.5758	0	0	0	-1.97886	-1.98412	-3.35281	0
DOUGLAS_BMI1_TARGETS_UP	1.55447	0	0	0	0	0	-2.24554	0
HALLMARK_ANGIOGENESIS	1.90742	0	0	0	0	0	-1.55462	0
KEGG_PROTEIN_EXPORT	0	0	0	0	1.72722	0	0	-1.84124
HALLMARK_UNFOLDED_PROTEIN_RESPONSE	0	1.69992	0	0	0	0	-1.67112	0
HALLMARK_PROTEIN_SECRETION	0	1.67791	0	1.67839	0	0	-1.74993	-1.68627
HALLMARK_MTORC1_SIGNALING	0	1.74596	0	0	0	0	-2.38808	-1.56228
HALLMARK_PI3K_AKT_MTOR_SIGNALING	0	1.7328	0	0	0	0	-1.59566	-2.06508
ALONSO_METASTASIS_UP	0	0	-1.93246	0	0	0	-2.22043	-2.01123
MONOSOMY_3_UP	0	0	0	0	1.71749	1.80782	-2.02348	-1.79971
KEGG_LYSOSOME	0	0	0	1.95517	1.94696	0	-2.20569	-2.7695
GO_RETINA_DEVELOPMENT_IN_CAMERA_TYPE_EYE	0	0	0	0	0	0	-1.7866	-2.07876
WIEDERSCHAIN_TARGETS_OF_BMI1_AND_PCGF2	0	0	0	0	0	0	-2.31744	-1.66366
HALLMARK_PANCREAS_BETA_CELLS	0	0	0	0	0	0	-1.98037	-1.6839
KEGG_GLYCOSPHINGOLIPID_BIOSYNTHESIS_GANGLIO_SERIES	0	0	0	0	0	0	-1.94934	-1.58678

## Sheet: Archetype_1
	size	es	nes	p	fdr_q	fwer_p	rank_at_max	leading_edge
KEGG_NEUROACTIVE_LIGAND_RECEPTOR_INTERACTION	77	0.219007	2.45287	0	0.0155758	0.015	4187	tags=57%, list=32%, signal=84%
KEGG_CALCIUM_SIGNALING_PATHWAY	94	0.169575	2.05367	0.0104895	0.111324	0.271	3763	tags=49%, list=29%, signal=68%
KEGG_MATURITY_ONSET_DIABETES_OF_THE_YOUNG	7	0.581901	1.91841	0.00462963	0.124757	0.516	1036	tags=71%, list=8%, signal=78%
HALLMARK_COAGULATION	89	0.167298	1.91967	0.01	0.148653	0.514	2764	tags=43%, list=21%, signal=54%
KEGG_LYSOSOME	110	0.149955	1.94696	0.0034965	0.155412	0.458	5817	tags=62%, list=45%, signal=111%
KEGG_PROXIMAL_TUBULE_BICARBONATE_RECLAMATION	16	0.426361	2.06144	0.00518135	0.158762	0.264	3977	tags=75%, list=31%, signal=108%
EHLERS_ANEUPLOIDY_DN	10	0.472098	1.84685	0.0141176	0.163738	0.682	4100	tags=80%, list=31%, signal=117%
KEGG_PATHOGENIC_ESCHERICHIA_COLI_INFECTION	44	0.216225	1.8114	0.0102828	0.170823	0.739	3476	tags=52%, list=27%, signal=71%
MONOSOMY_3_UP	7	0.518984	1.71749	0.0250569	0.204628	0.895	2244	tags=71%, list=17%, signal=86%
KEGG_PROTEIN_EXPORT	20	0.316082	1.72722	0.0244499	0.2138	0.88	4119	tags=65%, list=32%, signal=95%
KEGG_PYRUVATE_METABOLISM	28	0.267271	1.74634	0.0204604	0.217135	0.854	5170	tags=68%, list=40%, signal=112%
GO_OPTIC_NERVE_DEVELOPMENT	7	0.514211	1.67586	0.0181406	0.229673	0.936	6330	tags=100%, list=49%, signal=194%
HALLMARK_APICAL_JUNCTION	151	0.109066	1.64257	0.0283019	0.253178	0.962	5993	tags=60%, list=46%, signal=109%
KEGG_GLYCOLYSIS_GLUCONEOGENESIS	29	0.237077	1.59551	0.046832	0.260669	0.987	5223	tags=66%, list=40%, signal=109%
KEGG_GLYCOSYLPHOSPHATIDYLINOSITOL_GPI_ANCHOR_BIOSYNTHESIS	24	0.263378	1.5788	0.0478469	0.264671	0.991	8998	tags=96%, list=69%, signal=309%
KEGG_REGULATION_OF_ACTIN_CYTOSKELETON	164	0.0988959	1.60417	0.0519481	0.265404	0.983	3826	tags=41%, list=29%, signal=58%
KEGG_VIBRIO_CHOLERAE_INFECTION	45	0.190331	1.60581	0.0662651	0.281458	0.982	3490	tags=49%, list=27%, signal=67%
HALLMARK_PANCREAS_BETA_CELLS	17	0.306772	1.52636	0.0504808	0.315431	0.998	3910	tags=65%, list=30%, signal=92%
KEGG_SPHINGOLIPID_METABOLISM	28	0.223778	1.46866	0.0659631	0.387992	0.999	6631	tags=75%, list=51%, signal=152%
KEGG_TRYPTOPHAN_METABOLISM	19	0.264289	1.4285	0.0929648	0.399115	1	4480	tags=63%, list=34%, signal=96%
WIEDERSCHAIN_TARGETS_OF_BMI1_AND_PCGF2	46	0.173777	1.4311	0.0896739	0.414128	1	3125	tags=46%, list=24%, signal=60%
DOUGLAS_BMI1_TARGETS_UP	479	0.049495	1.37023	0.0606061	0.420606	1	11172	tags=91%, list=86%, signal=619%
HALLMARK_TNFA_SIGNALING_VIA_NFKB	178	-0.44947	-6.14045	0	0	0	2468	tags=60%, list=19%, signal=73%
CLASS1_ONKEN_V2	463	-0.23407	-4.52368	0	0	0	4092	tags=52%, list=31%, signal=73%
HALLMARK_ALLOGRAFT_REJECTION	121	-0.297044	-3.43336	0	0	0	3169	tags=49%, list=24%, signal=64%
GO_CHROMATIN_MODIFICATION	457	-0.176019	-3.35502	0	0	0	6271	tags=64%, list=48%, signal=118%
KEGG_LEISHMANIA_INFECTION	55	-0.355791	-2.92355	0	0	0	2236	tags=49%, list=17%, signal=59%
KEGG_HEMATOPOIETIC_CELL_LINEAGE	40	-0.411798	-2.91385	0	0	0	2143	tags=52%, list=16%, signal=63%
HALLMARK_INTERFERON_GAMMA_RESPONSE	164	-0.226801	-2.91314	0	0	0	2745	tags=40%, list=21%, signal=50%
KEGG_GRAFT_VERSUS_HOST_DISEASE	21	-0.550884	-2.90947	0	0	0	2796	tags=67%, list=21%, signal=85%
KEGG_AUTOIMMUNE_THYROID_DISEASE	22	-0.515276	-2.86081	0	0	0	2796	tags=64%, list=21%, signal=81%
HALLMARK_INFLAMMATORY_RESPONSE	138	-0.231577	-2.8397	0	0.000101136	0.001	4174	tags=51%, list=32%, signal=75%
KEGG_SYSTEMIC_LUPUS_ERYTHEMATOSUS	66	-0.30688	-2.72385	0	0.00014327	0.002	3001	tags=50%, list=23%, signal=65%
KEGG_TYPE_I_DIABETES_MELLITUS	27	-0.459457	-2.72853	0	0.000154291	0.002	2796	tags=59%, list=21%, signal=75%
HALLMARK_P53_PATHWAY	170	-0.204593	-2.74159	0	0.000167148	0.002	2418	tags=36%, list=19%, signal=43%
KEGG_CELL_ADHESION_MOLECULES_CAMS	86	-0.281393	-2.81857	0	0.000182343	0.002	2086	tags=40%, list=16%, signal=47%
HALLMARK_EPITHELIAL_MESENCHYMAL_TRANSITION	154	-0.205165	-2.66013	0	0.000332321	0.005	2514	tags=36%, list=19%, signal=44%
KEGG_ALLOGRAFT_REJECTION	21	-0.500787	-2.63662	0	0.000371043	0.006	2796	tags=62%, list=21%, signal=79%
KEGG_P53_SIGNALING_PATHWAY	57	-0.314756	-2.618	0	0.000524262	0.009	2392	tags=47%, list=18%, signal=58%
HALLMARK_G2M_CHECKPOINT	177	-0.192415	-2.59603	0	0.000651869	0.012	4064	tags=48%, list=31%, signal=69%
MONOSOMY_3_DOWN	28	-0.421096	-2.58077	0	0.000665851	0.013	1897	tags=54%, list=15%, signal=63%
HALLMARK_E2F_TARGETS	183	-0.19149	-2.55075	0	0.000677736	0.014	5253	tags=57%, list=40%, signal=95%
KEGG_ASTHMA	13	-0.60403	-2.53875	0	0.000744603	0.016	2796	tags=77%, list=21%, signal=98%
HALLMARK_UV_RESPONSE_UP	130	-0.198969	-2.42664	0	0.00167927	0.04	3620	tags=45%, list=28%, signal=61%
HALLMARK_APOPTOSIS	136	-0.19975	-2.42799	0	0.0017556	0.04	3351	tags=42%, list=26%, signal=56%
HALLMARK_KRAS_SIGNALING_UP	144	-0.191443	-2.32298	0	0.00368829	0.088	1541	tags=28%, list=12%, signal=31%
KEGG_T_CELL_RECEPTOR_SIGNALING_PATHWAY	83	-0.231996	-2.24311	0	0.00708622	0.17	3568	tags=47%, list=27%, signal=64%
GO_PCG_PROTEIN_COMPLEX	42	-0.306959	-2.19167	0.00155521	0.009775	0.235	6673	tags=81%, list=51%, signal=165%
GO_CHROMATIN_BINDING	350	-0.123991	-2.15436	0.00113895	0.0128035	0.309	6708	tags=61%, list=52%, signal=123%
BENPORATH_PRC2_TARGETS	293	-0.128307	-2.12988	0.00115741	0.0145032	0.349	1723	tags=23%, list=13%, signal=26%
KEGG_SPLICEOSOME	116	-0.184098	-2.09376	0.00136612	0.0153756	0.411	9848	tags=93%, list=76%, signal=378%
LEE_NEURAL_CREST_STEM_CELL_DN	85	-0.212081	-2.08367	0.00584795	0.0156217	0.428	3198	tags=42%, list=25%, signal=56%
HALLMARK_ESTROGEN_RESPONSE_LATE	155	-0.163887	-2.09577	0.00385109	0.0157141	0.407	1583	tags=25%, list=12%, signal=28%
BMI1_DN_MEL18_DN.V1_DN	113	-0.189882	-2.09801	0	0.0158782	0.398	3621	tags=44%, list=28%, signal=61%
HALLMARK_IL2_STAT5_SIGNALING	166	-0.159985	-2.10132	0	0.0159543	0.389	2476	tags=32%, list=19%, signal=39%
KEGG_VIRAL_MYOCARDITIS	47	-0.264967	-2.04562	0.00736377	0.0191661	0.496	2796	tags=43%, list=21%, signal=54%
KEGG_CYTOKINE_CYTOKINE_RECEPTOR_INTERACTION	128	-0.173051	-2.03833	0.00136054	0.0192918	0.511	1097	tags=23%, list=8%, signal=24%
ALONSO_METASTASIS_EMT_UP	30	-0.318665	-2.01431	0.0015674	0.021491	0.557	1924	tags=40%, list=15%, signal=47%
HALLMARK_HYPOXIA	163	-0.15059	-1.97886	0.00384123	0.0245785	0.642	2178	tags=29%, list=17%, signal=34%
LEE_NEURAL_CREST_STEM_CELL_UP	96	-0.193046	-1.9862	0.00549451	0.0246597	0.627	3008	tags=39%, list=23%, signal=50%
KEGG_UBIQUITIN_MEDIATED_PROTEOLYSIS	127	-0.171351	-1.98887	0.004	0.0246633	0.616	8492	tags=81%, list=65%, signal=231%
BMI1_DN_MEL18_DN.V1_UP	104	-0.181375	-1.98036	0.00266667	0.0248555	0.638	2452	tags=34%, list=19%, signal=41%
HALLMARK_UV_RESPONSE_DN	132	-0.162777	-1.94325	0.00268817	0.029516	0.72	2400	tags=32%, list=18%, signal=39%
HALLMARK_COMPLEMENT	153	-0.151224	-1.93078	0.00508906	0.03112	0.751	4202	tags=44%, list=32%, signal=64%
KEGG_ANTIGEN_PROCESSING_AND_PRESENTATION	49	-0.254275	-1.92522	0.0121581	0.0315806	0.76	4461	tags=53%, list=34%, signal=80%
GO_HISTONE_MONOUBIQUITINATION	23	-0.341519	-1.89639	0.0147541	0.0372213	0.825	5297	tags=74%, list=41%, signal=124%
HALLMARK_IL6_JAK_STAT3_SIGNALING	62	-0.219023	-1.84662	0.00896861	0.0498803	0.916	3895	tags=48%, list=30%, signal=69%
KEGG_SMALL_CELL_LUNG_CANCER	71	-0.201306	-1.83905	0.00898204	0.0511945	0.922	2396	tags=37%, list=18%, signal=45%
KEGG_PRIMARY_IMMUNODEFICIENCY	22	-0.343739	-1.83325	0.0232558	0.051825	0.926	3579	tags=55%, list=27%, signal=75%
KEGG_B_CELL_RECEPTOR_SIGNALING_PATHWAY	62	-0.210917	-1.82657	0.0217391	0.0528271	0.936	3483	tags=45%, list=27%, signal=61%
HALLMARK_INTERFERON_ALPHA_RESPONSE	84	-0.182625	-1.81805	0.0140647	0.0542227	0.945	5747	tags=60%, list=44%, signal=106%
KEGG_CYSTEINE_AND_METHIONINE_METABOLISM	25	-0.325106	-1.80965	0.0197044	0.0558386	0.95	2420	tags=48%, list=19%, signal=59%
KEGG_CELL_CYCLE	112	-0.16301	-1.78947	0.0189702	0.0610063	0.959	4781	tags=51%, list=37%, signal=80%
HALLMARK_ESTROGEN_RESPONSE_EARLY	166	-0.136733	-1.78048	0.0213033	0.0628173	0.965	3511	tags=37%, list=27%, signal=50%
BMI1_DN.V1_DN	105	-0.1558	-1.73897	0.0194175	0.0769367	0.985	1305	tags=23%, list=10%, signal=25%
KEGG_LEUKOCYTE_TRANSENDOTHELIAL_MIGRATION	78	-0.18137	-1.72181	0.015919	0.0823355	0.99	1834	tags=29%, list=14%, signal=34%
HALLMARK_SPERMATOGENESIS	73	-0.187026	-1.708	0.0328103	0.0868938	0.992	6405	tags=66%, list=49%, signal=129%
GO_HISTONE_H2A_ACETYLATION	14	-0.384751	-1.69028	0.0238501	0.0930822	0.996	8020	tags=100%, list=62%, signal=260%
EHLERS_ANEUPLOIDY_UP	33	-0.263923	-1.68182	0.0276423	0.0933726	0.996	5104	tags=64%, list=39%, signal=104%
GO_UBIQUITIN_LIGASE_COMPLEX	230	-0.1133	-1.68496	0.0286396	0.093756	0.996	9687	tags=84%, list=74%, signal=323%
GO_HISTONE_H2A_MONOUBIQUITINATION	12	-0.409133	-1.67608	0.0263158	0.0945902	0.997	6673	tags=92%, list=51%, signal=188%
KEGG_BASAL_TRANSCRIPTION_FACTORS	30	-0.269005	-1.65602	0.0394322	0.102737	0.999	8711	tags=93%, list=67%, signal=281%
HALLMARK_MYC_TARGETS_V1	152	-0.130837	-1.65049	0.04	0.104155	0.999	3222	tags=36%, list=25%, signal=47%
KEGG_CHEMOKINE_SIGNALING_PATHWAY	130	-0.138888	-1.64389	0.0446781	0.105561	0.999	3483	tags=38%, list=27%, signal=51%
GO_PROTEIN_MONOUBIQUITINATION	50	-0.206505	-1.62809	0.0332851	0.11256	0.999	4786	tags=56%, list=37%, signal=88%
KEGG_CIRCADIAN_RHYTHM_MAMMAL	13	-0.381936	-1.60702	0.0582011	0.12229	1	2360	tags=54%, list=18%, signal=66%
GO_HISTONE_DEUBIQUITINATION	21	-0.300165	-1.60166	0.0420168	0.12352	1	7944	tags=90%, list=61%, signal=232%
KEGG_APOPTOSIS	72	-0.175877	-1.59737	0.0480349	0.124119	1	3394	tags=42%, list=26%, signal=56%
KEGG_INTESTINAL_IMMUNE_NETWORK_FOR_IGA_PRODUCTION	25	-0.282379	-1.59042	0.04	0.126125	1	3644	tags=52%, list=28%, signal=72%
KEGG_BASE_EXCISION_REPAIR	32	-0.244268	-1.58378	0.0481203	0.128039	1	8306	tags=88%, list=64%, signal=241%
KEGG_PATHWAYS_IN_CANCER	247	-0.101008	-1.57232	0.0617577	0.129097	1	2321	tags=26%, list=18%, signal=30%
KEGG_MISMATCH_REPAIR	19	-0.313906	-1.57237	0.0511945	0.130899	1	8283	tags=95%, list=64%, signal=260%
KEGG_WNT_SIGNALING_PATHWAY	114	-0.138171	-1.57277	0.0531915	0.13257	1	3914	tags=41%, list=30%, signal=58%
KEGG_COMPLEMENT_AND_COAGULATION_CASCADES	39	-0.220431	-1.55236	0.0635179	0.140567	1	2202	tags=33%, list=17%, signal=40%
GO_HISTONE_H3_K4_TRIMETHYLATION	14	-0.345495	-1.51865	0.0673575	0.161755	1	5074	tags=71%, list=39%, signal=117%
KEGG_GLUTATHIONE_METABOLISM	37	-0.224394	-1.51436	0.0580153	0.162786	1	2654	tags=41%, list=20%, signal=51%
HALLMARK_MYC_TARGETS_V2	44	-0.202189	-1.49989	0.0782209	0.166843	1	5253	tags=59%, list=40%, signal=99%
KEGG_NOD_LIKE_RECEPTOR_SIGNALING_PATHWAY	46	-0.207156	-1.50525	0.0583596	0.167506	1	1335	tags=28%, list=10%, signal=31%
KEGG_NATURAL_KILLER_CELL_MEDIATED_CYTOTOXICITY	81	-0.15587	-1.5003	0.0653686	0.168755	1	3287	tags=37%, list=25%, signal=49%
GO_NEURAL_CREST_CELL_DIFFERENTIATION	53	-0.184584	-1.47316	0.0748503	0.184954	1	3160	tags=40%, list=24%, signal=52%
KEGG_NOTCH_SIGNALING_PATHWAY	45	-0.193864	-1.45306	0.0829493	0.200265	1	7248	tags=73%, list=56%, signal=165%
GO_RETINA_HOMEOSTASIS	38	-0.207882	-1.43888	0.0943683	0.208297	1	1000	tags=21%, list=8%, signal=23%
KEGG_JAK_STAT_SIGNALING_PATHWAY	86	-0.142903	-1.42793	0.0956399	0.214965	1	2253	tags=29%, list=17%, signal=35%

## Sheet: Archetype_2
	size	es	nes	p	fdr_q	fwer_p	rank_at_max	leading_edge
HALLMARK_OXIDATIVE_PHOSPHORYLATION	183	0.117708	2.09354	0	0.0221745	0.098	4137	tags=49%, list=32%, signal=71%
KEGG_PROTEASOME	42	0.253999	2.14335	0	0.0240969	0.072	6506	tags=79%, list=50%, signal=156%
KEGG_PHENYLALANINE_METABOLISM	9	0.596442	2.19239	0	0.0241143	0.054	3486	tags=89%, list=27%, signal=121%
HALLMARK_BILE_ACID_METABOLISM	79	0.181409	2.09387	0.0113636	0.0266094	0.098	8444	tags=86%, list=65%, signal=243%
KEGG_OXIDATIVE_PHOSPHORYLATION	107	0.157051	2.22905	0	0.0284495	0.042	5664	tags=64%, list=43%, signal=113%
KEGG_ALZHEIMERS_DISEASE	135	0.133499	1.99582	0	0.0347009	0.173	5627	tags=62%, list=43%, signal=108%
GO_RETINA_HOMEOSTASIS	38	0.285525	2.26559	0	0.0443761	0.033	985	tags=39%, list=8%, signal=43%
KEGG_VIBRIO_CHOLERAE_INFECTION	45	0.225024	1.83365	0.00694444	0.0643914	0.389	4096	tags=60%, list=31%, signal=87%
EHLERS_ANEUPLOIDY_DN	10	0.472407	1.84728	0.01875	0.0660766	0.36	3818	tags=80%, list=29%, signal=113%
MONOSOMY_3_UP	7	0.540903	1.80782	0.00793651	0.0681609	0.434	3435	tags=86%, list=26%, signal=116%
KEGG_CALCIUM_SIGNALING_PATHWAY	95	0.139246	1.7901	0	0.0696851	0.462	6024	tags=67%, list=46%, signal=124%
KEGG_BIOSYNTHESIS_OF_UNSATURATED_FATTY_ACIDS	18	0.330459	1.76977	0.00763359	0.0724982	0.5	7881	tags=94%, list=60%, signal=239%
KEGG_NEUROACTIVE_LIGAND_RECEPTOR_INTERACTION	77	0.17292	1.8487	0	0.0739725	0.358	5062	tags=64%, list=39%, signal=103%
KEGG_PENTOSE_AND_GLUCURONATE_INTERCONVERSIONS	8	0.479898	1.73979	0.0113636	0.079078	0.557	4651	tags=88%, list=36%, signal=136%
KEGG_PROXIMAL_TUBULE_BICARBONATE_RECLAMATION	16	0.293595	1.49089	0.0617761	0.259289	0.954	5160	tags=75%, list=40%, signal=124%
KEGG_OLFACTORY_TRANSDUCTION	23	0.250404	1.47581	0.0551181	0.259618	0.962	7385	tags=87%, list=57%, signal=200%
KEGG_LYSOSOME	110	0.107385	1.44793	0.0508475	0.27707	0.979	6546	tags=67%, list=50%, signal=134%
KEGG_PEROXISOME	69	0.125222	1.31806	0.0970874	0.384076	1	8507	tags=81%, list=65%, signal=232%
HALLMARK_TNFA_SIGNALING_VIA_NFKB	178	-0.45807	-4.74069	0	0	0	2408	tags=56%, list=18%, signal=67%
KEGG_INTESTINAL_IMMUNE_NETWORK_FOR_IGA_PRODUCTION	25	-0.531018	-2.72185	0	0	0	2478	tags=64%, list=19%, signal=79%
KEGG_LEISHMANIA_INFECTION	55	-0.386608	-2.75205	0	0	0	2034	tags=45%, list=16%, signal=54%
KEGG_P53_SIGNALING_PATHWAY	57	-0.392391	-2.77336	0	0	0	2501	tags=53%, list=19%, signal=65%
KEGG_ALLOGRAFT_REJECTION	21	-0.569848	-2.79834	0	0	0	1866	tags=62%, list=14%, signal=72%
GO_CHROMATIN_MODIFICATION	457	-0.226305	-2.80064	0	0	0	6208	tags=66%, list=48%, signal=121%
GO_CHROMOSOME_ORGANIZATION	801	-0.21469	-2.84966	0	0	0	5823	tags=61%, list=45%, signal=103%
HALLMARK_INFLAMMATORY_RESPONSE	138	-0.30497	-2.8545	0	0	0	3443	tags=49%, list=26%, signal=65%
GO_CHROMATIN_ORGANIZATION	516	-0.226467	-2.79497	0	0	0	6208	tags=66%, list=48%, signal=120%
KEGG_TYPE_I_DIABETES_MELLITUS	27	-0.544085	-2.92326	0	0	0	1866	tags=59%, list=14%, signal=69%
MONOSOMY_3_DOWN	28	-0.533039	-2.95708	0	0	0	3045	tags=71%, list=23%, signal=93%
KEGG_GRAFT_VERSUS_HOST_DISEASE	21	-0.609784	-2.97971	0	0	0	1866	tags=67%, list=14%, signal=78%
KEGG_ASTHMA	13	-0.709209	-2.86424	0	0	0	2478	tags=85%, list=19%, signal=104%
KEGG_SYSTEMIC_LUPUS_ERYTHEMATOSUS	66	-0.405416	-3.03606	0	0	0	2586	tags=52%, list=20%, signal=64%
HALLMARK_ALLOGRAFT_REJECTION	121	-0.360476	-3.2782	0	0	0	994	tags=33%, list=8%, signal=35%
CLASS1_ONKEN_V2	464	-0.301296	-3.69705	0	0	0	3811	tags=52%, list=29%, signal=71%
KEGG_AUTOIMMUNE_THYROID_DISEASE	22	-0.543435	-2.6594	0	5.13361e-05	0.001	1866	tags=59%, list=14%, signal=69%
HALLMARK_INTERFERON_GAMMA_RESPONSE	163	-0.251835	-2.5365	0	0.00019563	0.004	3192	tags=42%, list=24%, signal=55%
KEGG_T_CELL_RECEPTOR_SIGNALING_PATHWAY	83	-0.308901	-2.50899	0	0.000232051	0.005	994	tags=30%, list=8%, signal=32%
KEGG_CYTOKINE_CYTOKINE_RECEPTOR_INTERACTION	128	-0.262455	-2.43643	0	0.000424322	0.01	2781	tags=38%, list=21%, signal=48%
HALLMARK_P53_PATHWAY	170	-0.241285	-2.43776	0	0.000444528	0.01	3735	tags=45%, list=29%, signal=63%
KEGG_MELANOMA	45	-0.359396	-2.35098	0	0.00141668	0.035	2917	tags=51%, list=22%, signal=66%
KEGG_LEUKOCYTE_TRANSENDOTHELIAL_MIGRATION	78	-0.290433	-2.3358	0.00110742	0.00182685	0.047	2074	tags=37%, list=16%, signal=44%
KEGG_ANTIGEN_PROCESSING_AND_PRESENTATION	49	-0.341226	-2.30433	0	0.0020405	0.058	1804	tags=35%, list=14%, signal=40%
GO_CHROMATIN_BINDING	350	-0.195628	-2.30643	0	0.00208417	0.057	5401	tags=55%, list=41%, signal=91%
KEGG_CHEMOKINE_SIGNALING_PATHWAY	131	-0.246139	-2.30706	0	0.00216754	0.057	2650	tags=37%, list=20%, signal=46%
LEE_NEURAL_CREST_STEM_CELL_UP	98	-0.266055	-2.28152	0	0.00237189	0.069	2361	tags=35%, list=18%, signal=42%
KEGG_VIRAL_MYOCARDITIS	47	-0.340066	-2.27453	0.00118483	0.00241883	0.073	3351	tags=49%, list=26%, signal=66%
KEGG_NATURAL_KILLER_CELL_MEDIATED_CYTOTOXICITY	81	-0.282628	-2.26636	0	0.00245949	0.077	2917	tags=43%, list=22%, signal=55%
ALONSO_METASTASIS_EMT_UP	30	-0.402303	-2.25555	0	0.00262182	0.085	1751	tags=40%, list=13%, signal=46%
GO_PROTEIN_MODIFICATION_BY_SMALL_PROTEIN_CONJUGATION_OR_REMOVAL	742	-0.16857	-2.25104	0	0.00262656	0.088	9009	tags=82%, list=69%, signal=250%
HALLMARK_G2M_CHECKPOINT	177	-0.216744	-2.22567	0	0.00296382	0.104	3203	tags=41%, list=25%, signal=53%
KEGG_HEMATOPOIETIC_CELL_LINEAGE	40	-0.35264	-2.2328	0	0.00297021	0.101	3351	tags=50%, list=26%, signal=67%
KEGG_BLADDER_CANCER	29	-0.388367	-2.13423	0.0013245	0.00593578	0.202	2527	tags=52%, list=19%, signal=64%
KEGG_CELL_ADHESION_MOLECULES_CAMS	87	-0.256151	-2.12475	0.00215983	0.00629153	0.218	1885	tags=31%, list=14%, signal=36%
CASTLE1	6	-0.726107	-2.1	0.0016835	0.00722979	0.258	3575	tags=100%, list=27%, signal=138%
GO_PROTEIN_UBIQUITINATION	538	-0.167127	-2.10419	0	0.00724935	0.252	9136	tags=83%, list=70%, signal=266%
HALLMARK_COMPLEMENT	153	-0.212192	-2.08975	0	0.00745186	0.276	3729	tags=41%, list=29%, signal=57%
HALLMARK_APOPTOSIS	137	-0.218434	-2.09154	0.00104712	0.00747614	0.272	1910	tags=28%, list=15%, signal=32%
HALLMARK_UV_RESPONSE_DN	132	-0.220371	-2.07359	0.00206398	0.00817564	0.296	3840	tags=45%, list=29%, signal=63%
KEGG_PROSTATE_CANCER	75	-0.26493	-2.05349	0.00113122	0.00949061	0.345	3362	tags=45%, list=26%, signal=61%
LEE_NEURAL_CREST_STEM_CELL_DN	85	-0.25189	-2.03047	0.00222717	0.011268	0.411	2490	tags=35%, list=19%, signal=43%
KEGG_B_CELL_RECEPTOR_SIGNALING_PATHWAY	62	-0.274519	-2.0093	0.00231214	0.0125336	0.458	3059	tags=44%, list=23%, signal=57%
HALLMARK_KRAS_SIGNALING_UP	144	-0.20865	-2.00475	0.00315457	0.0126258	0.466	4148	tags=44%, list=32%, signal=64%
KEGG_PRIMARY_IMMUNODEFICIENCY	22	-0.408189	-2.00204	0.00387597	0.0126355	0.476	998	tags=36%, list=8%, signal=39%
GO_HISTONE_UBIQUITINATION	33	-0.344296	-2.01064	0.00375469	0.0126689	0.453	6055	tags=79%, list=46%, signal=147%
HALLMARK_HYPOXIA	164	-0.199784	-1.98412	0	0.0137647	0.518	2077	tags=29%, list=16%, signal=34%
HALLMARK_E2F_TARGETS	183	-0.194282	-1.98582	0	0.013857	0.514	5182	tags=54%, list=40%, signal=89%
KEGG_PATHWAYS_IN_CANCER	247	-0.179111	-1.96793	0	0.0148914	0.564	3749	tags=40%, list=29%, signal=55%
KEGG_BASAL_CELL_CARCINOMA	32	-0.339601	-1.96506	0.00872818	0.0148933	0.57	6111	tags=75%, list=47%, signal=141%
KEGG_RENAL_CELL_CARCINOMA	63	-0.264939	-1.96957	0.0034642	0.0150368	0.56	3362	tags=46%, list=26%, signal=62%
GO_HISTONE_H3_K4_TRIMETHYLATION	14	-0.476896	-1.95752	0.00686813	0.0152582	0.579	5350	tags=86%, list=41%, signal=145%
KEGG_CYSTEINE_AND_METHIONINE_METABOLISM	25	-0.376411	-1.96962	0.00808625	0.0153181	0.56	2477	tags=48%, list=19%, signal=59%
GO_HISTONE_MONOUBIQUITINATION	23	-0.376796	-1.91983	0.00518807	0.0192203	0.681	6055	tags=83%, list=46%, signal=154%
HALLMARK_EPITHELIAL_MESENCHYMAL_TRANSITION	156	-0.197048	-1.91699	0.004158	0.0193769	0.691	1935	tags=26%, list=15%, signal=30%
KEGG_NON_SMALL_CELL_LUNG_CANCER	43	-0.300922	-1.92035	0	0.0194507	0.679	2554	tags=44%, list=20%, signal=55%
KEGG_SMALL_CELL_LUNG_CANCER	71	-0.243331	-1.91082	0.00334821	0.0199858	0.71	2188	tags=35%, list=17%, signal=42%
BMI1_DN_MEL18_DN.V1_UP	104	-0.213824	-1.8938	0.00740741	0.0223077	0.756	2230	tags=32%, list=17%, signal=38%
KEGG_FC_EPSILON_RI_SIGNALING_PATHWAY	54	-0.266348	-1.88909	0.00234742	0.0226027	0.768	2994	tags=43%, list=23%, signal=55%
GO_UBIQUITIN_LIGASE_COMPLEX	230	-0.173267	-1.87553	0.00203666	0.0238837	0.797	7262	tags=68%, list=56%, signal=151%
BMI1_DN_MEL18_DN.V1_DN	113	-0.208798	-1.87781	0.00318134	0.0238928	0.79	4163	tags=46%, list=32%, signal=67%
KEGG_SPLICEOSOME	116	-0.206259	-1.86969	0.00527983	0.0244064	0.811	3932	tags=46%, list=30%, signal=65%
GO_NEURAL_TUBE_DEVELOPMENT	113	-0.210251	-1.86234	0.00526316	0.0251911	0.832	5572	tags=58%, list=43%, signal=100%
KEGG_COLORECTAL_CANCER	56	-0.254296	-1.82449	0.0127907	0.0320233	0.887	3840	tags=48%, list=29%, signal=68%
ALONSO_METASTASIS_NEURAL_UP	17	-0.407504	-1.82193	0.0127479	0.0322317	0.891	1382	tags=35%, list=11%, signal=39%
KEGG_JAK_STAT_SIGNALING_PATHWAY	86	-0.218733	-1.80385	0.0087241	0.0357897	0.924	3555	tags=42%, list=27%, signal=57%
HALLMARK_SPERMATOGENESIS	73	-0.227525	-1.78069	0.0134078	0.0388645	0.95	7152	tags=73%, list=55%, signal=160%
HALLMARK_IL2_STAT5_SIGNALING	166	-0.176858	-1.78663	0.00717949	0.0391801	0.946	2251	tags=27%, list=17%, signal=32%
BENPORATH_SUZ12_TARGETS	526	-0.14259	-1.7841	0	0.0392055	0.949	1793	tags=21%, list=14%, signal=23%
KEGG_REGULATION_OF_AUTOPHAGY	19	-0.385104	-1.7818	0.0186916	0.0392334	0.95	5698	tags=79%, list=44%, signal=140%
GO_PCG_PROTEIN_COMPLEX	42	-0.271887	-1.74544	0.0243309	0.0483203	0.981	6174	tags=71%, list=47%, signal=135%
BENPORATH_PRC2_TARGETS	294	-0.15341	-1.73063	0.0040282	0.0513014	0.99	1844	tags=22%, list=14%, signal=25%
HALLMARK_ESTROGEN_RESPONSE_EARLY	166	-0.174444	-1.73089	0.00720906	0.0519531	0.99	2061	tags=27%, list=16%, signal=31%
KEGG_GLIOMA	49	-0.256307	-1.71407	0.0232558	0.0558316	0.996	2917	tags=41%, list=22%, signal=52%
KEGG_NOD_LIKE_RECEPTOR_SIGNALING_PATHWAY	46	-0.256172	-1.69524	0.0289855	0.0620227	0.996	5572	tags=61%, list=43%, signal=106%
KEGG_WNT_SIGNALING_PATHWAY	114	-0.187509	-1.69018	0.0179136	0.0632145	0.997	6357	tags=61%, list=49%, signal=119%
KEGG_UBIQUITIN_MEDIATED_PROTEOLYSIS	127	-0.183252	-1.67458	0.0157398	0.0692846	0.997	6533	tags=65%, list=50%, signal=128%
HALLMARK_UV_RESPONSE_UP	130	-0.176094	-1.63559	0.0188088	0.0835635	0.999	2353	tags=28%, list=18%, signal=34%
KEGG_TOLL_LIKE_RECEPTOR_SIGNALING_PATHWAY	69	-0.21507	-1.63726	0.029148	0.0836998	0.999	3357	tags=39%, list=26%, signal=52%
KEGG_FC_GAMMA_R_MEDIATED_PHAGOCYTOSIS	80	-0.204572	-1.63257	0.0320088	0.0838955	0.999	3095	tags=38%, list=24%, signal=49%
GO_HISTONE_H2A_ACETYLATION	14	-0.411583	-1.63746	0.0391608	0.0846407	0.999	6075	tags=86%, list=47%, signal=160%
GO_HISTONE_H2A_UBIQUITINATION	16	-0.373529	-1.62322	0.0470914	0.085572	0.999	5990	tags=81%, list=46%, signal=150%
HALLMARK_INTERFERON_ALPHA_RESPONSE	84	-0.199252	-1.62447	0.0336591	0.0860147	0.999	3192	tags=37%, list=24%, signal=49%
KEGG_NUCLEOTIDE_EXCISION_REPAIR	40	-0.257612	-1.62662	0.0437956	0.0861402	0.999	6471	tags=73%, list=50%, signal=144%
HALLMARK_MYC_TARGETS_V2	44	-0.247509	-1.60699	0.0308789	0.0923963	0.999	6213	tags=68%, list=48%, signal=130%
HALLMARK_MYC_TARGETS_V1	152	-0.160899	-1.60033	0.0341969	0.0950201	0.999	2496	tags=29%, list=19%, signal=35%
KEGG_ERBB_SIGNALING_PATHWAY	67	-0.210017	-1.59163	0.0502793	0.0975888	0.999	3736	tags=43%, list=29%, signal=60%
KEGG_PRIMARY_BILE_ACID_BIOSYNTHESIS	9	-0.469921	-1.59191	0.0437406	0.0985716	0.999	1144	tags=44%, list=9%, signal=49%
KEGG_BASAL_TRANSCRIPTION_FACTORS	30	-0.286535	-1.58026	0.0497449	0.102162	0.999	6189	tags=73%, list=47%, signal=139%
GO_NUCLEAR_UBIQUITIN_LIGASE_COMPLEX	40	-0.253344	-1.574	0.0399516	0.103177	0.999	7750	tags=83%, list=59%, signal=203%
BENPORATH_EED_TARGETS	545	-0.125198	-1.5751	0.007	0.10373	0.999	1751	tags=19%, list=13%, signal=22%
HALLMARK_TGF_BETA_SIGNALING	49	-0.232601	-1.56446	0.0428062	0.106177	1	3269	tags=43%, list=25%, signal=57%
HALLMARK_ESTROGEN_RESPONSE_LATE	155	-0.15913	-1.56607	0.0340909	0.106467	1	1599	tags=21%, list=12%, signal=24%
KEGG_MELANOGENESIS	73	-0.202228	-1.55899	0.040678	0.108251	1	6070	tags=56%, list=47%, signal=105%
KEGG_FOCAL_ADHESION	155	-0.155073	-1.53916	0.0331263	0.117154	1	3736	tags=37%, list=29%, signal=51%
GO_PROTEIN_MONOUBIQUITINATION	50	-0.22957	-1.54061	0.0509479	0.117481	1	6055	tags=66%, list=46%, signal=123%
KEGG_BETA_ALANINE_METABOLISM	13	-0.382471	-1.51991	0.0527086	0.126238	1	1245	tags=38%, list=10%, signal=42%
EHLERS_ANEUPLOIDY_UP	33	-0.260328	-1.52123	0.070197	0.126588	1	1619	tags=33%, list=12%, signal=38%
KEGG_CELL_CYCLE	112	-0.170885	-1.52302	0.0565635	0.126816	1	5783	tags=56%, list=44%, signal=100%
KEGG_GLUTATHIONE_METABOLISM	37	-0.246084	-1.49433	0.0676328	0.142878	1	7530	tags=78%, list=58%, signal=185%
STEGMEIER_PREMITOTIC_CELL_CYCLE_REGULATORS	10	-0.426078	-1.48927	0.0790274	0.14534	1	3939	tags=70%, list=30%, signal=100%
HALLMARK_IL6_JAK_STAT3_SIGNALING	62	-0.202197	-1.4822	0.0723164	0.148961	1	2408	tags=31%, list=18%, signal=37%
KEGG_ENDOMETRIAL_CANCER	45	-0.222739	-1.47423	0.080891	0.153472	1	2554	tags=36%, list=20%, signal=44%
KEGG_COMPLEMENT_AND_COAGULATION_CASCADES	39	-0.233855	-1.45812	0.0861009	0.160475	1	440	tags=18%, list=3%, signal=19%
BMI1_DN.V1_UP	108	-0.165494	-1.45569	0.0870488	0.160887	1	4362	tags=44%, list=33%, signal=65%
ALONSO_METASTASIS_DN	11	-0.392047	-1.45949	0.0808081	0.160888	1	948	tags=36%, list=7%, signal=39%
DOUGLAS_BMI1_TARGETS_DN	282	-0.129753	-1.46261	0.0503018	0.161357	1	5800	tags=52%, list=45%, signal=92%
KEGG_APOPTOSIS	72	-0.189395	-1.46011	0.0831435	0.161861	1	3357	tags=39%, list=26%, signal=52%
GO_HISTONE_H2A_MONOUBIQUITINATION	12	-0.385802	-1.44854	0.0902475	0.16515	1	5990	tags=83%, list=46%, signal=154%
HALLMARK_COAGULATION	89	-0.170141	-1.43966	0.0813449	0.170646	1	1083	tags=17%, list=8%, signal=18%
BMI1_DN.V1_DN	105	-0.162392	-1.43372	0.0989362	0.174106	1	2277	tags=27%, list=17%, signal=32%
KEGG_TYROSINE_METABOLISM	21	-0.292176	-1.43181	0.0912752	0.174128	1	8	tags=10%, list=0%, signal=10%

## Sheet: Archetype_3
	size	es	nes	p	fdr_q	fwer_p	rank_at_max	leading_edge
HALLMARK_TNFA_SIGNALING_VIA_NFKB	178	0.42959	7.51001	0	0	0	3487	tags=75%, list=27%, signal=101%
HALLMARK_INTERFERON_GAMMA_RESPONSE	164	0.260135	4.30708	0	0	0	3992	tags=62%, list=31%, signal=89%
HALLMARK_ALLOGRAFT_REJECTION	120	0.303815	4.30355	0	0	0	3176	tags=63%, list=24%, signal=82%
KEGG_GRAFT_VERSUS_HOST_DISEASE	21	0.67234	3.9789	0	0	0	2155	tags=90%, list=17%, signal=108%
HALLMARK_INFLAMMATORY_RESPONSE	138	0.249146	3.78049	0	0	0	4728	tags=66%, list=36%, signal=102%
KEGG_AUTOIMMUNE_THYROID_DISEASE	22	0.619029	3.60967	0	0	0	2155	tags=86%, list=17%, signal=103%
KEGG_TYPE_I_DIABETES_MELLITUS	27	0.557634	3.60294	0	0	0	2155	tags=81%, list=17%, signal=97%
KEGG_ALLOGRAFT_REJECTION	21	0.605822	3.51047	0	0	0	2155	tags=86%, list=17%, signal=103%
GO_CHROMATIN_MODIFICATION	457	0.122822	3.23981	0	0	0	8285	tags=77%, list=64%, signal=204%
KEGG_NATURAL_KILLER_CELL_MEDIATED_CYTOTOXICITY	80	0.275959	3.19462	0	0	0	4044	tags=64%, list=31%, signal=92%
HALLMARK_INTERFERON_ALPHA_RESPONSE	84	0.268705	3.16362	0	0	0	4918	tags=69%, list=38%, signal=110%
BMI1_DN_MEL18_DN.V1_UP	104	0.204967	2.6986	0	0.000279199	0.002	3073	tags=49%, list=24%, signal=64%
KEGG_ASTHMA	13	0.599172	2.64743	0	0.000380611	0.003	2034	tags=85%, list=16%, signal=100%
KEGG_LEISHMANIA_INFECTION	55	0.285637	2.63516	0	0.000602993	0.005	2241	tags=55%, list=17%, signal=66%
KEGG_T_CELL_RECEPTOR_SIGNALING_PATHWAY	82	0.228665	2.55293	0	0.00080319	0.007	3359	tags=55%, list=26%, signal=73%
KEGG_CHEMOKINE_SIGNALING_PATHWAY	131	0.171889	2.51835	0	0.000880921	0.008	2788	tags=44%, list=21%, signal=55%
HALLMARK_KRAS_SIGNALING_UP	144	0.156455	2.48467	0	0.000930495	0.009	5641	tags=64%, list=43%, signal=111%
KEGG_ANTIGEN_PROCESSING_AND_PRESENTATION	49	0.269453	2.39498	0	0.00187376	0.02	2612	tags=59%, list=20%, signal=74%
KEGG_CYTOKINE_CYTOKINE_RECEPTOR_INTERACTION	128	0.171175	2.40855	0	0.00189799	0.019	4053	tags=54%, list=31%, signal=77%
HALLMARK_APOPTOSIS	137	0.161115	2.40051	0	0.00197238	0.02	3895	tags=53%, list=30%, signal=74%
KEGG_SYSTEMIC_LUPUS_ERYTHEMATOSUS	66	0.226052	2.36336	0	0.00218324	0.025	3441	tags=56%, list=26%, signal=76%
KEGG_P53_SIGNALING_PATHWAY	57	0.235894	2.28992	0	0.0037797	0.045	2975	tags=51%, list=23%, signal=66%
HALLMARK_COMPLEMENT	153	0.140385	2.24975	0	0.00508934	0.063	4012	tags=50%, list=31%, signal=72%
HALLMARK_E2F_TARGETS	183	0.125731	2.19427	0	0.00742117	0.097	7127	tags=69%, list=55%, signal=151%
KEGG_PRIMARY_IMMUNODEFICIENCY	21	0.38453	2.18205	0	0.00767187	0.104	2625	tags=67%, list=20%, signal=83%
HALLMARK_G2M_CHECKPOINT	177	0.133076	2.16555	0	0.0078641	0.111	4106	tags=47%, list=31%, signal=68%
HALLMARK_IL2_STAT5_SIGNALING	166	0.122428	2.13031	0	0.0091479	0.143	5629	tags=60%, list=43%, signal=105%
KEGG_SMALL_CELL_LUNG_CANCER	71	0.19564	2.14068	0	0.00924716	0.135	4121	tags=55%, list=32%, signal=80%
HALLMARK_P53_PATHWAY	170	0.127151	2.13126	0	0.00947462	0.143	3321	tags=44%, list=25%, signal=58%
KEGG_HEMATOPOIETIC_CELL_LINEAGE	40	0.264075	2.0984	0	0.0110013	0.175	3338	tags=60%, list=26%, signal=80%
KEGG_LEUKOCYTE_TRANSENDOTHELIAL_MIGRATION	79	0.175625	1.98349	0	0.022101	0.326	1100	tags=32%, list=8%, signal=34%
KEGG_APOPTOSIS	72	0.180061	1.94207	0	0.0269043	0.389	5010	tags=60%, list=38%, signal=96%
KEGG_B_CELL_RECEPTOR_SIGNALING_PATHWAY	62	0.194803	1.89782	0.00392157	0.03302	0.472	3022	tags=48%, list=23%, signal=63%
KEGG_CELL_ADHESION_MOLECULES_CAMS	88	0.157352	1.87865	0.0147059	0.0349787	0.514	1477	tags=38%, list=11%, signal=42%
GO_UBIQUITIN_LIGASE_COMPLEX	230	0.0981316	1.88268	0	0.0351176	0.501	10323	tags=90%, list=79%, signal=424%
KEGG_INTESTINAL_IMMUNE_NETWORK_FOR_IGA_PRODUCTION	25	0.29252	1.85361	0.00920245	0.0385686	0.554	3820	tags=68%, list=29%, signal=96%
KEGG_CIRCADIAN_RHYTHM_MAMMAL	13	0.398707	1.83526	0.0218978	0.0419639	0.595	4608	tags=77%, list=35%, signal=119%
KEGG_NOD_LIKE_RECEPTOR_SIGNALING_PATHWAY	46	0.210402	1.80498	0.0107143	0.0475694	0.646	4931	tags=63%, list=38%, signal=101%
GO_CHROMATIN_BINDING	350	0.0716908	1.76562	0.0422535	0.0569458	0.725	6859	tags=63%, list=53%, signal=129%
KEGG_UBIQUITIN_MEDIATED_PROTEOLYSIS	127	0.122423	1.75573	0.020979	0.0585444	0.736	9552	tags=87%, list=73%, signal=321%
HALLMARK_MTORC1_SIGNALING	176	0.105107	1.74596	0.0258621	0.0601812	0.759	4597	tags=49%, list=35%, signal=75%
HALLMARK_PI3K_AKT_MTOR_SIGNALING	83	0.150208	1.7328	0.00469484	0.0633036	0.787	6639	tags=70%, list=51%, signal=141%
KEGG_TOLL_LIKE_RECEPTOR_SIGNALING_PATHWAY	69	0.162048	1.72227	0.0220264	0.0650028	0.802	4931	tags=59%, list=38%, signal=95%
HALLMARK_UNFOLDED_PROTEIN_RESPONSE	77	0.14969	1.69992	0.026087	0.0692035	0.836	5773	tags=62%, list=44%, signal=111%
BMI1_DN.V1_UP	108	0.129969	1.70383	0.0169492	0.0694082	0.829	4610	tags=53%, list=35%, signal=81%
HALLMARK_PROTEIN_SECRETION	91	0.141039	1.67791	0.02	0.0746614	0.865	6061	tags=64%, list=46%, signal=118%
DOUGLAS_BMI1_TARGETS_DN	281	0.0797907	1.67927	0.0149254	0.0757161	0.863	10572	tags=90%, list=81%, signal=467%
KEGG_SNARE_INTERACTIONS_IN_VESICULAR_TRANSPORT	36	0.216187	1.65836	0.0347003	0.0804029	0.891	7889	tags=83%, list=60%, signal=210%
GO_HISTONE_UBIQUITINATION	33	0.227783	1.63279	0.0375	0.089826	0.915	10077	tags=100%, list=77%, signal=439%
KEGG_GLIOMA	49	0.181951	1.61266	0.0268199	0.0968013	0.934	4547	tags=57%, list=35%, signal=87%
KEGG_PROSTATE_CANCER	75	0.144292	1.60466	0.0343137	0.0987126	0.941	4346	tags=52%, list=33%, signal=78%
KEGG_JAK_STAT_SIGNALING_PATHWAY	86	0.135823	1.59938	0.0314136	0.0993602	0.947	2503	tags=38%, list=19%, signal=47%
KEGG_FC_EPSILON_RI_SIGNALING_PATHWAY	54	0.174674	1.58223	0.0415094	0.105795	0.956	4091	tags=54%, list=31%, signal=78%
HALLMARK_TGF_BETA_SIGNALING	49	0.178373	1.57487	0.0604982	0.108036	0.96	5962	tags=67%, list=46%, signal=124%
KEGG_MELANOMA	45	0.182567	1.54052	0.0549828	0.123359	0.983	4517	tags=58%, list=35%, signal=88%
KEGG_DORSO_VENTRAL_AXIS_FORMATION	17	0.284652	1.53162	0.0451977	0.126011	0.986	6749	tags=82%, list=52%, signal=170%
HALLMARK_MYC_TARGETS_V1	152	0.097475	1.52299	0.0514706	0.128614	0.988	2341	tags=31%, list=18%, signal=37%
KEGG_VIRAL_MYOCARDITIS	47	0.174609	1.51384	0.0520446	0.131705	0.992	3168	tags=53%, list=24%, signal=70%
KEGG_CELL_CYCLE	112	0.11516	1.50628	0.0718563	0.131902	0.992	9873	tags=88%, list=76%, signal=361%
KEGG_NOTCH_SIGNALING_PATHWAY	45	0.178684	1.51001	0.0752688	0.132022	0.992	8790	tags=87%, list=67%, signal=265%
KEGG_GLYCOSPHINGOLIPID_BIOSYNTHESIS_LACTO_AND_NEOLACTO_SERIES	14	0.320931	1.47674	0.0765306	0.149072	0.997	1866	tags=50%, list=14%, signal=58%
GO_HISTONE_H3_K4_TRIMETHYLATION	14	0.308253	1.45911	0.0835655	0.157049	0.999	5975	tags=79%, list=46%, signal=145%
GO_PROTEIN_MONOUBIQUITINATION	50	0.159596	1.46158	0.07393	0.157656	0.999	10077	tags=94%, list=77%, signal=412%
HALLMARK_WNT_BETA_CATENIN_SIGNALING	35	0.188323	1.43081	0.0835913	0.175395	0.999	9229	tags=91%, list=71%, signal=312%
HALLMARK_UV_RESPONSE_DN	132	0.0930954	1.40271	0.0731707	0.189367	0.999	4848	tags=51%, list=37%, signal=80%
KEGG_MTOR_SIGNALING_PATHWAY	32	0.197371	1.40839	0.0906149	0.189942	0.999	5996	tags=69%, list=46%, signal=127%
KEGG_OXIDATIVE_PHOSPHORYLATION	107	-0.239341	-2.44793	0	0.00518381	0.029	3119	tags=45%, list=24%, signal=58%
KEGG_PARKINSONS_DISEASE	104	-0.243394	-2.49151	0	0.00550867	0.023	3038	tags=44%, list=23%, signal=57%
HALLMARK_ESTROGEN_RESPONSE_EARLY	166	-0.198715	-2.36734	0	0.00589018	0.047	3883	tags=45%, list=30%, signal=63%
HALLMARK_OXIDATIVE_PHOSPHORYLATION	183	-0.205528	-2.54545	0	0.00614829	0.017	4301	tags=50%, list=33%, signal=74%
HALLMARK_COAGULATION	89	-0.254109	-2.38467	0	0.00649667	0.044	3678	tags=48%, list=28%, signal=67%
HALLMARK_ESTROGEN_RESPONSE_LATE	155	-0.21838	-2.58671	0	0.00861667	0.012	3328	tags=41%, list=26%, signal=55%
KEGG_ALZHEIMERS_DISEASE	135	-0.199213	-2.24863	0.00118064	0.0121471	0.109	3038	tags=40%, list=23%, signal=52%
KEGG_NEUROACTIVE_LIGAND_RECEPTOR_INTERACTION	76	-0.255381	-2.23024	0.00127877	0.0124084	0.127	4804	tags=58%, list=37%, signal=91%
KEGG_CALCIUM_SIGNALING_PATHWAY	95	-0.217133	-2.11784	0.00123762	0.0238898	0.286	4619	tags=53%, list=35%, signal=81%
KEGG_TRYPTOPHAN_METABOLISM	19	-0.430428	-2.12682	0.0015674	0.0248245	0.271	4118	tags=68%, list=32%, signal=100%
KEGG_PATHOGENIC_ESCHERICHIA_COLI_INFECTION	44	-0.289889	-2.06296	0.0027894	0.0349994	0.408	2462	tags=41%, list=19%, signal=50%
KEGG_GLYCOLYSIS_GLUCONEOGENESIS	29	-0.335548	-2.02575	0.00441176	0.0373212	0.483	4097	tags=62%, list=31%, signal=90%
KEGG_HUNTINGTONS_DISEASE	153	-0.173351	-2.03824	0	0.037409	0.454	3530	tags=41%, list=27%, signal=56%
BENPORATH_PRC2_TARGETS	296	-0.134288	-1.94065	0.0031881	0.0641394	0.711	3355	tags=34%, list=26%, signal=45%
GO_RETINA_HOMEOSTASIS	38	-0.282061	-1.8995	0.00707214	0.077254	0.81	1457	tags=29%, list=11%, signal=32%
HALLMARK_GLYCOLYSIS	172	-0.154555	-1.86728	0.0045403	0.0874171	0.871	4994	tags=51%, list=38%, signal=81%
KEGG_OLFACTORY_TRANSDUCTION	23	-0.338984	-1.79353	0.0180995	0.130217	0.965	4662	tags=65%, list=36%, signal=101%
KEGG_ARACHIDONIC_ACID_METABOLISM	24	-0.326042	-1.746	0.0261137	0.161197	0.987	5362	tags=71%, list=41%, signal=120%
KEGG_VIBRIO_CHOLERAE_INFECTION	45	-0.226373	-1.65016	0.0323034	0.181481	0.998	3787	tags=47%, list=29%, signal=66%
KEGG_PYRUVATE_METABOLISM	28	-0.283847	-1.64357	0.047976	0.181605	0.998	6819	tags=79%, list=52%, signal=164%
EHLERS_ANEUPLOIDY_DN	10	-0.452252	-1.65113	0.0384615	0.187407	0.998	4698	tags=80%, list=36%, signal=125%
HALLMARK_MYOGENESIS	142	-0.150089	-1.7095	0.032	0.188217	0.994	4511	tags=46%, list=35%, signal=69%
KEGG_PROPANOATE_METABOLISM	24	-0.302984	-1.67979	0.0303951	0.190098	0.997	5275	tags=67%, list=40%, signal=112%
HALLMARK_APICAL_JUNCTION	151	-0.146928	-1.69699	0.0264368	0.190281	0.994	3383	tags=36%, list=26%, signal=49%
KEGG_GAP_JUNCTION	66	-0.196166	-1.65488	0.0469169	0.191159	0.998	4123	tags=47%, list=32%, signal=68%
KEGG_LINOLEIC_ACID_METABOLISM	5	-0.589138	-1.60384	0.0320856	0.193751	1	5362	tags=100%, list=41%, signal=170%
KEGG_GLYCINE_SERINE_AND_THREONINE_METABOLISM	19	-0.321146	-1.59045	0.0451713	0.194391	1	4921	tags=63%, list=38%, signal=101%
KEGG_SPHINGOLIPID_METABOLISM	28	-0.279439	-1.65879	0.033033	0.194643	0.998	7743	tags=86%, list=59%, signal=211%
KEGG_LIMONENE_AND_PINENE_DEGRADATION	5	-0.586507	-1.60559	0.0368509	0.198311	1	3066	tags=80%, list=24%, signal=105%
HALLMARK_CHOLESTEROL_HOMEOSTASIS	63	-0.187638	-1.59216	0.0385126	0.198325	1	5454	tags=56%, list=42%, signal=95%
KEGG_BIOSYNTHESIS_OF_UNSATURATED_FATTY_ACIDS	18	-0.347209	-1.68039	0.02	0.198588	0.996	6534	tags=83%, list=50%, signal=167%
GO_OPTIC_NERVE_DEVELOPMENT	7	-0.514654	-1.66274	0.0271186	0.199237	0.998	6334	tags=100%, list=49%, signal=194%
KEGG_FRUCTOSE_AND_MANNOSE_METABOLISM	20	-0.314857	-1.61726	0.0438871	0.199721	0.999	2871	tags=50%, list=22%, signal=64%
KEGG_RNA_POLYMERASE	28	-0.273196	-1.60747	0.0345345	0.203066	1	6115	tags=71%, list=47%, signal=134%
KEGG_PURINE_METABOLISM	129	-0.142624	-1.55958	0.0620525	0.215338	1	6786	tags=63%, list=52%, signal=130%
KEGG_PROXIMAL_TUBULE_BICARBONATE_RECLAMATION	16	-0.346121	-1.56454	0.0662558	0.215812	1	4097	tags=63%, list=31%, signal=91%
KEGG_ALANINE_ASPARTATE_AND_GLUTAMATE_METABOLISM	25	-0.277275	-1.54751	0.0541353	0.222976	1	4079	tags=56%, list=31%, signal=81%
KEGG_PHENYLALANINE_METABOLISM	9	-0.427374	-1.53856	0.0584307	0.226985	1	4079	tags=67%, list=31%, signal=97%
KEGG_PRIMARY_BILE_ACID_BIOSYNTHESIS	9	-0.418076	-1.5191	0.0641892	0.230643	1	2308	tags=56%, list=18%, signal=67%
KEGG_CARDIAC_MUSCLE_CONTRACTION	45	-0.216007	-1.52877	0.0686813	0.231554	1	2591	tags=38%, list=20%, signal=47%
KEGG_GLYCEROPHOSPHOLIPID_METABOLISM	52	-0.203557	-1.52188	0.0596394	0.233299	1	6653	tags=69%, list=51%, signal=141%
HALLMARK_BILE_ACID_METABOLISM	79	-0.166292	-1.488	0.0769231	0.260339	1	1906	tags=28%, list=15%, signal=32%
KEGG_ALPHA_LINOLENIC_ACID_METABOLISM	6	-0.499271	-1.47797	0.0827815	0.26662	1	6534	tags=100%, list=50%, signal=200%
HALLMARK_ANGIOGENESIS	26	-0.259147	-1.46898	0.0774854	0.270812	1	5674	tags=65%, list=44%, signal=116%
KEGG_PPAR_SIGNALING_PATHWAY	46	-0.2034	-1.45835	0.0926175	0.271194	1	1514	tags=28%, list=12%, signal=32%
KEGG_ETHER_LIPID_METABOLISM	15	-0.3178	-1.44605	0.0805471	0.275018	1	5670	tags=73%, list=43%, signal=130%
KEGG_PRION_DISEASES	27	-0.263224	-1.45977	0.0610687	0.275477	1	2843	tags=41%, list=22%, signal=52%
HALLMARK_KRAS_SIGNALING_DN	87	-0.153086	-1.44833	0.0849176	0.277845	1	2001	tags=26%, list=15%, signal=31%
KEGG_SULFUR_METABOLISM	8	-0.42548	-1.42195	0.1	0.287296	1	5941	tags=88%, list=46%, signal=161%
KEGG_BUTANOATE_METABOLISM	20	-0.274548	-1.40755	0.0892857	0.287485	1	7083	tags=80%, list=54%, signal=175%
KEGG_SELENOAMINO_ACID_METABOLISM	20	-0.277093	-1.39747	0.0990854	0.288657	1	5398	tags=65%, list=41%, signal=111%
KEGG_GLYCOSYLPHOSPHATIDYLINOSITOL_GPI_ANCHOR_BIOSYNTHESIS	24	-0.259198	-1.42331	0.0978916	0.291522	1	7652	tags=83%, list=59%, signal=201%
ALONSO_METASTASIS_UP	159	-0.116995	-1.40776	0.0920598	0.292611	1	2332	tags=26%, list=18%, signal=31%

## Sheet: Archetype_4
	size	es	nes	p	fdr_q	fwer_p	rank_at_max	leading_edge
CLASS1_ONKEN_V2	464	0.426235	11.5744	0	0	0	3427	tags=71%, list=26%, signal=93%
MONOSOMY_3_DOWN	28	0.669679	4.35199	0	0	0	3692	tags=96%, list=28%, signal=134%
HALLMARK_E2F_TARGETS	183	0.230584	3.93174	0	0	0	3820	tags=56%, list=29%, signal=78%
HALLMARK_G2M_CHECKPOINT	177	0.179222	3.09676	0	0	0	3852	tags=51%, list=30%, signal=72%
GO_CHROMATIN_MODIFICATION	457	0.108825	2.97998	0	0	0	8655	tags=79%, list=66%, signal=226%
CASTLE1	6	0.925161	2.83385	0	0	0	980	tags=100%, list=8%, signal=108%
HALLMARK_SPERMATOGENESIS	73	0.19714	2.04109	0	0.0366782	0.264	6366	tags=71%, list=49%, signal=138%
KEGG_SYSTEMIC_LUPUS_ERYTHEMATOSUS	66	0.184275	1.87695	0.00342466	0.0807505	0.537	1721	tags=38%, list=13%, signal=43%
KEGG_BASE_EXCISION_REPAIR	32	0.263496	1.8277	0.0159236	0.0923684	0.628	7885	tags=88%, list=60%, signal=221%
KEGG_NUCLEOTIDE_EXCISION_REPAIR	40	0.219861	1.75598	0.0244648	0.119716	0.756	9830	tags=98%, list=75%, signal=395%
KEGG_MISMATCH_REPAIR	19	0.308106	1.65028	0.0360825	0.186731	0.908	9023	tags=100%, list=69%, signal=324%
KEGG_ALPHA_LINOLENIC_ACID_METABOLISM	6	0.525177	1.62725	0.0354767	0.191664	0.931	6191	tags=100%, list=47%, signal=190%
KEGG_SPLICEOSOME	116	0.114895	1.57046	0.0203046	0.236242	0.967	10851	tags=96%, list=83%, signal=566%
KEGG_DNA_REPLICATION	32	0.211121	1.48985	0.0688623	0.321872	0.994	10288	tags=100%, list=79%, signal=473%
STEGMEIER_PREMITOTIC_CELL_CYCLE_REGULATORS	10	0.379727	1.47122	0.0748792	0.326559	0.997	6680	tags=90%, list=51%, signal=184%
GO_HISTONE_H3_K4_TRIMETHYLATION	14	0.311275	1.43366	0.0943878	0.359779	1	7910	tags=93%, list=61%, signal=236%
GO_UBIQUITIN_LIGASE_COMPLEX	230	0.0738541	1.40654	0.0962963	0.360929	1	8281	tags=73%, list=64%, signal=197%
HALLMARK_TNFA_SIGNALING_VIA_NFKB	178	-0.326513	-4.19012	0	0	0	3074	tags=51%, list=24%, signal=66%
BENPORATH_PRC2_TARGETS	293	-0.258243	-3.91077	0	0	0	4872	tags=59%, list=37%, signal=92%
HALLMARK_ALLOGRAFT_REJECTION	120	-0.304178	-3.38392	0	0	0	1911	tags=38%, list=15%, signal=45%
HALLMARK_HYPOXIA	163	-0.270688	-3.35281	0	0	0	3985	tags=54%, list=31%, signal=77%
KEGG_ANTIGEN_PROCESSING_AND_PRESENTATION	49	-0.414514	-3.13193	0	0	0	1709	tags=45%, list=13%, signal=51%
KEGG_CELL_ADHESION_MOLECULES_CAMS	86	-0.323809	-3.11504	0	0	0	4606	tags=62%, list=35%, signal=95%
KEGG_AUTOIMMUNE_THYROID_DISEASE	22	-0.580043	-3.07504	0	0	0	1530	tags=59%, list=12%, signal=67%
HALLMARK_APOPTOSIS	136	-0.252687	-2.97645	0	0	0	3985	tags=51%, list=31%, signal=73%
KEGG_ALLOGRAFT_REJECTION	21	-0.566231	-2.9614	0	0	0	1530	tags=57%, list=12%, signal=65%
KEGG_GRAFT_VERSUS_HOST_DISEASE	21	-0.562125	-2.9297	0	0	0	1530	tags=57%, list=12%, signal=65%
HALLMARK_INTERFERON_GAMMA_RESPONSE	164	-0.224909	-2.8438	0	0	0	5185	tags=58%, list=40%, signal=95%
KEGG_TYPE_I_DIABETES_MELLITUS	27	-0.467676	-2.76399	0	0.000265288	0.003	1530	tags=48%, list=12%, signal=54%
HALLMARK_COAGULATION	89	-0.272155	-2.63355	0	0.000433498	0.006	3076	tags=46%, list=24%, signal=60%
HALLMARK_IL2_STAT5_SIGNALING	166	-0.216827	-2.66769	0	0.000464462	0.006	1880	tags=32%, list=14%, signal=37%
KEGG_NATURAL_KILLER_CELL_MEDIATED_CYTOTOXICITY	80	-0.280739	-2.60557	0	0.000472376	0.007	2567	tags=43%, list=20%, signal=53%
KEGG_CALCIUM_SIGNALING_PATHWAY	94	-0.266104	-2.6792	0	0.00050019	0.006	4889	tags=61%, list=38%, signal=96%
HALLMARK_EPITHELIAL_MESENCHYMAL_TRANSITION	155	-0.207552	-2.53084	0	0.000968566	0.018	4432	tags=50%, list=34%, signal=75%
KEGG_VIRAL_MYOCARDITIS	47	-0.336417	-2.53215	0	0.00101954	0.018	2472	tags=45%, list=19%, signal=55%
HALLMARK_INFLAMMATORY_RESPONSE	138	-0.218434	-2.53684	0	0.00107618	0.018	2887	tags=39%, list=22%, signal=50%
BMI1_DN_MEL18_DN.V1_UP	104	-0.246003	-2.54744	0.00124224	0.00107771	0.017	6078	tags=68%, list=47%, signal=127%
KEGG_NEUROACTIVE_LIGAND_RECEPTOR_INTERACTION	76	-0.272546	-2.51779	0	0.00112029	0.022	6492	tags=74%, list=50%, signal=146%
HALLMARK_COMPLEMENT	153	-0.203789	-2.4629	0	0.00155927	0.032	4792	tags=53%, list=37%, signal=83%
ALONSO_METASTASIS_EMT_UP	30	-0.412085	-2.4454	0	0.001684	0.036	944	tags=40%, list=7%, signal=43%
KEGG_PATHOGENIC_ESCHERICHIA_COLI_INFECTION	44	-0.331554	-2.41071	0	0.00180106	0.042	1233	tags=36%, list=9%, signal=40%
HALLMARK_MTORC1_SIGNALING	176	-0.183027	-2.38808	0	0.00187305	0.047	6045	tags=61%, list=46%, signal=113%
HALLMARK_INTERFERON_ALPHA_RESPONSE	84	-0.254984	-2.41591	0	0.0018761	0.042	7176	tags=79%, list=55%, signal=174%
HALLMARK_ESTROGEN_RESPONSE_EARLY	166	-0.192615	-2.38965	0	0.0019014	0.046	6053	tags=61%, list=46%, signal=113%
WIEDERSCHAIN_TARGETS_OF_BMI1_AND_PCGF2	46	-0.314507	-2.31744	0	0.00345367	0.087	2772	tags=48%, list=21%, signal=61%
LEE_NEURAL_CREST_STEM_CELL_UP	97	-0.232616	-2.29955	0	0.00381331	0.099	4653	tags=53%, list=36%, signal=81%
HALLMARK_P53_PATHWAY	170	-0.183966	-2.28092	0.00118624	0.00393568	0.105	7060	tags=69%, list=54%, signal=149%
KEGG_MATURITY_ONSET_DIABETES_OF_THE_YOUNG	7	-0.714452	-2.27523	0	0.00397923	0.109	2038	tags=86%, list=16%, signal=102%
KEGG_CYTOKINE_CYTOKINE_RECEPTOR_INTERACTION	128	-0.202567	-2.25672	0	0.00453239	0.126	3584	tags=43%, list=27%, signal=59%
DOUGLAS_BMI1_TARGETS_UP	479	-0.126942	-2.24554	0.0010395	0.00468321	0.132	5806	tags=54%, list=45%, signal=94%
KEGG_PROTEASOME	42	-0.314114	-2.23721	0	0.00492313	0.143	5185	tags=69%, list=40%, signal=114%
ALONSO_METASTASIS_UP	159	-0.182205	-2.22043	0.00237812	0.00528247	0.157	6527	tags=64%, list=50%, signal=127%
HALLMARK_OXIDATIVE_PHOSPHORYLATION	183	-0.174473	-2.21183	0.00228833	0.00543158	0.166	4840	tags=51%, list=37%, signal=81%
KEGG_LYSOSOME	110	-0.209633	-2.20569	0	0.00560375	0.172	6674	tags=69%, list=51%, signal=140%
HALLMARK_APICAL_JUNCTION	151	-0.181905	-2.20018	0	0.0057663	0.182	4477	tags=49%, list=34%, signal=74%
HALLMARK_IL6_JAK_STAT3_SIGNALING	62	-0.260578	-2.17183	0	0.00679796	0.22	5477	tags=65%, list=42%, signal=111%
HALLMARK_MYOGENESIS	142	-0.184315	-2.15404	0	0.00759425	0.251	3478	tags=42%, list=27%, signal=56%
HALLMARK_REACTIVE_OXIGEN_SPECIES_PATHWAY	44	-0.299426	-2.13971	0.00139082	0.00824276	0.274	6506	tags=77%, list=50%, signal=154%
KEGG_VIBRIO_CHOLERAE_INFECTION	45	-0.286236	-2.0736	0.00285307	0.0133437	0.411	5697	tags=69%, list=44%, signal=122%
KEGG_PROXIMAL_TUBULE_BICARBONATE_RECLAMATION	16	-0.444715	-2.05666	0.00656814	0.014461	0.439	5109	tags=81%, list=39%, signal=133%
MONOSOMY_3_UP	7	-0.625614	-2.02348	0.00530973	0.0173593	0.509	3269	tags=86%, list=25%, signal=114%
HALLMARK_UV_RESPONSE_UP	130	-0.179289	-2.00063	0.00363196	0.0198388	0.564	3043	tags=37%, list=23%, signal=48%
HALLMARK_PANCREAS_BETA_CELLS	17	-0.407991	-1.98037	0.00326264	0.0224498	0.616	2236	tags=53%, list=17%, signal=64%
KEGG_JAK_STAT_SIGNALING_PATHWAY	86	-0.204737	-1.96823	0.00520156	0.0236441	0.641	5534	tags=59%, list=42%, signal=102%
KEGG_NEUROTROPHIN_SIGNALING_PATHWAY	103	-0.187115	-1.96092	0.0075	0.0241458	0.657	2473	tags=34%, list=19%, signal=42%
KEGG_GLYCOSPHINGOLIPID_BIOSYNTHESIS_GANGLIO_SERIES	12	-0.480591	-1.94934	0.00848896	0.0254671	0.682	5002	tags=83%, list=38%, signal=135%
KEGG_ALZHEIMERS_DISEASE	135	-0.167188	-1.93498	0.00609013	0.0276288	0.724	3691	tags=41%, list=28%, signal=57%
KEGG_OXIDATIVE_PHOSPHORYLATION	107	-0.184626	-1.92664	0.00636943	0.0279453	0.734	2756	tags=36%, list=21%, signal=46%
HALLMARK_GLYCOLYSIS	170	-0.155575	-1.92925	0.00462428	0.0280074	0.732	5259	tags=53%, list=40%, signal=88%
LEE_NEURAL_CREST_STEM_CELL_DN	85	-0.202109	-1.91809	0.00815217	0.0289127	0.746	3216	tags=40%, list=25%, signal=53%
KEGG_PRIMARY_IMMUNODEFICIENCY	21	-0.359949	-1.89088	0.00311042	0.0331429	0.799	1766	tags=43%, list=14%, signal=49%
GO_RETINA_HOMEOSTASIS	38	-0.27414	-1.85165	0.0130814	0.0387361	0.865	1474	tags=29%, list=11%, signal=33%
HALLMARK_ESTROGEN_RESPONSE_LATE	155	-0.153881	-1.86131	0.0060241	0.0392611	0.849	3113	tags=35%, list=24%, signal=45%
BMI1_DN.V1_UP	108	-0.177433	-1.85176	0.0151707	0.0393656	0.865	6071	tags=61%, list=47%, signal=113%
HALLMARK_ADIPOGENESIS	172	-0.146549	-1.85353	0.00934579	0.0396593	0.862	4843	tags=48%, list=37%, signal=76%
HALLMARK_ANDROGEN_RESPONSE	89	-0.193095	-1.85604	0.0078637	0.0397126	0.86	6424	tags=65%, list=49%, signal=128%
KEGG_HUNTINGTONS_DISEASE	153	-0.148917	-1.82118	0.0131579	0.0459774	0.91	2810	tags=33%, list=22%, signal=42%
HALLMARK_KRAS_SIGNALING_DN	87	-0.18991	-1.80694	0.0131752	0.0481588	0.924	7571	tags=75%, list=58%, signal=177%
KEGG_PRION_DISEASES	27	-0.317307	-1.80695	0.0119225	0.0489482	0.924	2365	tags=44%, list=18%, signal=54%
KEGG_COMPLEMENT_AND_COAGULATION_CASCADES	39	-0.259705	-1.79778	0.0185714	0.0497171	0.936	1649	tags=33%, list=13%, signal=38%
GO_RETINA_DEVELOPMENT_IN_CAMERA_TYPE_EYE	95	-0.17957	-1.7866	0.0152478	0.0519672	0.947	4692	tags=49%, list=36%, signal=77%
HALLMARK_PROTEIN_SECRETION	92	-0.178472	-1.74993	0.0125945	0.0644587	0.972	7583	tags=74%, list=58%, signal=175%
EHLERS_ANEUPLOIDY_DN	10	-0.464653	-1.73847	0.0284281	0.0679696	0.98	3244	tags=70%, list=25%, signal=93%
KEGG_T_CELL_RECEPTOR_SIGNALING_PATHWAY	82	-0.179253	-1.72895	0.0183968	0.0704779	0.985	2409	tags=32%, list=18%, signal=39%
GO_NEURAL_CREST_CELL_DIFFERENTIATION	53	-0.2221	-1.71088	0.0140449	0.0763437	0.991	5220	tags=58%, list=40%, signal=97%
KEGG_EPITHELIAL_CELL_SIGNALING_IN_HELICOBACTER_PYLORI_INFECTION	60	-0.205862	-1.7014	0.037037	0.0791488	0.991	4678	tags=53%, list=36%, signal=83%
KEGG_PARKINSONS_DISEASE	104	-0.164179	-1.68885	0.028607	0.0834504	0.991	3292	tags=38%, list=25%, signal=51%
KEGG_HEMATOPOIETIC_CELL_LINEAGE	40	-0.239781	-1.68412	0.0306122	0.0844691	0.992	5477	tags=60%, list=42%, signal=103%
HALLMARK_UNFOLDED_PROTEIN_RESPONSE	77	-0.179407	-1.67112	0.0260989	0.0892806	0.994	2815	tags=36%, list=22%, signal=46%
GO_OPTIC_NERVE_DEVELOPMENT	7	-0.523682	-1.65597	0.0259259	0.0937156	0.995	6213	tags=100%, list=48%, signal=191%
KEGG_OLFACTORY_TRANSDUCTION	23	-0.306423	-1.65736	0.0318665	0.0940555	0.995	2763	tags=48%, list=21%, signal=61%
ALONSO_METASTASIS_DN	11	-0.413891	-1.62971	0.0358306	0.104052	0.997	2200	tags=55%, list=17%, signal=66%
ALONSO_METASTASIS_NEURAL_UP	17	-0.344209	-1.63155	0.0380952	0.104607	0.997	2652	tags=47%, list=20%, signal=59%
GO_RETINA_MORPHOGENESIS_IN_CAMERA_TYPE_EYE	26	-0.278999	-1.60417	0.0513595	0.117418	0.997	1903	tags=38%, list=15%, signal=45%
HALLMARK_PI3K_AKT_MTOR_SIGNALING	83	-0.168903	-1.59566	0.0412371	0.120786	0.999	982	tags=20%, list=8%, signal=22%
KEGG_AMINO_SUGAR_AND_NUCLEOTIDE_SUGAR_METABOLISM	39	-0.227244	-1.54855	0.0519481	0.13678	1	9455	tags=95%, list=73%, signal=344%
KEGG_ALDOSTERONE_REGULATED_SODIUM_REABSORPTION	25	-0.27667	-1.55018	0.0626866	0.13756	1	7087	tags=80%, list=54%, signal=175%
HALLMARK_ANGIOGENESIS	27	-0.270452	-1.55462	0.0466165	0.137787	1	3018	tags=44%, list=23%, signal=58%
KEGG_CHEMOKINE_SIGNALING_PATHWAY	130	-0.136651	-1.55191	0.0646298	0.138069	1	2516	tags=29%, list=19%, signal=36%
KEGG_DILATED_CARDIOMYOPATHY	51	-0.204368	-1.56116	0.0600559	0.138798	1	5953	tags=63%, list=46%, signal=115%
KEGG_TASTE_TRANSDUCTION	13	-0.36389	-1.5556	0.0673575	0.138931	1	1956	tags=46%, list=15%, signal=54%
KEGG_B_CELL_RECEPTOR_SIGNALING_PATHWAY	62	-0.181794	-1.54189	0.0608204	0.139883	1	2365	tags=32%, list=18%, signal=39%
HALLMARK_BILE_ACID_METABOLISM	79	-0.168439	-1.55646	0.0522088	0.14006	1	5108	tags=53%, list=39%, signal=87%
KEGG_CARDIAC_MUSCLE_CONTRACTION	44	-0.218273	-1.56131	0.0478873	0.140439	1	3263	tags=43%, list=25%, signal=57%
KEGG_GLYCOSAMINOGLYCAN_DEGRADATION	17	-0.330332	-1.56202	0.0354839	0.141811	1	5911	tags=76%, list=45%, signal=140%
KEGG_NOTCH_SIGNALING_PATHWAY	45	-0.209178	-1.53192	0.0644699	0.145155	1	7415	tags=76%, list=57%, signal=175%
HALLMARK_HEME_METABOLISM	161	-0.125141	-1.51956	0.0700935	0.15226	1	6662	tags=61%, list=51%, signal=123%
KEGG_RIG_I_LIKE_RECEPTOR_SIGNALING_PATHWAY	46	-0.201393	-1.50517	0.0662824	0.161218	1	6993	tags=72%, list=54%, signal=154%
HALLMARK_PEROXISOME	86	-0.15565	-1.49965	0.0772251	0.161573	1	4493	tags=47%, list=34%, signal=71%
HALLMARK_WNT_BETA_CATENIN_SIGNALING	35	-0.232225	-1.50086	0.0720721	0.162363	1	7696	tags=80%, list=59%, signal=195%
KEGG_VASCULAR_SMOOTH_MUSCLE_CONTRACTION	71	-0.16595	-1.48754	0.0688742	0.169253	1	4211	tags=45%, list=32%, signal=66%
KEGG_ASTHMA	13	-0.34748	-1.46722	0.0952381	0.184932	1	542	tags=31%, list=4%, signal=32%
KEGG_GLYCOSAMINOGLYCAN_BIOSYNTHESIS_CHONDROITIN_SULFATE	20	-0.289402	-1.45712	0.0747663	0.189392	1	6186	tags=75%, list=47%, signal=143%
KEGG_OTHER_GLYCAN_DEGRADATION	14	-0.339911	-1.45921	0.0967742	0.189406	1	3405	tags=57%, list=26%, signal=77%
KEGG_FOLATE_BIOSYNTHESIS	6	-0.480937	-1.44078	0.0886525	0.201465	1	4740	tags=83%, list=36%, signal=131%
KEGG_GLYCOSPHINGOLIPID_BIOSYNTHESIS_GLOBO_SERIES	11	-0.364887	-1.42417	0.092257	0.208361	1	6136	tags=82%, list=47%, signal=154%

## Sheet: Archetype_5
	size	es	nes	p	fdr_q	fwer_p	rank_at_max	leading_edge
CLASS2_ONKEN_V2	728	0.18678	5.73238	0	0	0	5148	tags=58%, list=40%, signal=90%
KEGG_PATHOGENIC_ESCHERICHIA_COLI_INFECTION	44	0.312718	2.48395	0	0.0116264	0.027	3555	tags=59%, list=27%, signal=81%
KEGG_CALCIUM_SIGNALING_PATHWAY	94	0.180401	2.07258	0	0.0873245	0.335	3978	tags=49%, list=31%, signal=70%
KEGG_VASCULAR_SMOOTH_MUSCLE_CONTRACTION	71	0.207938	2.09301	0.00234192	0.103094	0.299	5138	tags=61%, list=39%, signal=99%
EHLERS_ANEUPLOIDY_DN	10	0.533875	2.00418	0.004158	0.109085	0.471	3444	tags=80%, list=26%, signal=109%
KEGG_LYSOSOME	110	0.156777	1.95517	0.00662252	0.123377	0.582	5973	tags=62%, list=46%, signal=113%
KEGG_GLYCEROPHOSPHOLIPID_METABOLISM	52	0.217135	1.88398	0.0171674	0.158709	0.721	7169	tags=77%, list=55%, signal=170%
KEGG_O_GLYCAN_BIOSYNTHESIS	17	0.37344	1.83305	0.0105263	0.183175	0.817	3529	tags=65%, list=27%, signal=89%
KEGG_BIOSYNTHESIS_OF_UNSATURATED_FATTY_ACIDS	18	0.341184	1.74819	0.0192308	0.193012	0.935	5657	tags=78%, list=43%, signal=137%
KEGG_LYSINE_DEGRADATION	34	0.243076	1.70085	0.0329218	0.197555	0.964	7930	tags=85%, list=61%, signal=218%
DOUGLAS_BMI1_TARGETS_DN	281	0.0853851	1.71374	0.0138889	0.197608	0.961	9351	tags=80%, list=72%, signal=279%
KEGG_TRYPTOPHAN_METABOLISM	19	0.33977	1.79523	0.0169133	0.198633	0.876	3724	tags=63%, list=29%, signal=88%
KEGG_SPHINGOLIPID_METABOLISM	28	0.273157	1.75689	0.0174292	0.201365	0.925	9002	tags=96%, list=69%, signal=312%
KEGG_VIBRIO_CHOLERAE_INFECTION	45	0.216021	1.72352	0.0333333	0.201755	0.949	4072	tags=53%, list=31%, signal=77%
KEGG_GLYCOSYLPHOSPHATIDYLINOSITOL_GPI_ANCHOR_BIOSYNTHESIS	24	0.276294	1.66993	0.04329	0.203661	0.981	7783	tags=88%, list=60%, signal=217%
HALLMARK_PROTEIN_SECRETION	91	0.145925	1.67839	0.037037	0.208672	0.977	9110	tags=85%, list=70%, signal=280%
KEGG_STEROID_BIOSYNTHESIS	14	0.354101	1.64081	0.0365854	0.210943	0.992	3717	tags=64%, list=29%, signal=90%
HALLMARK_FATTY_ACID_METABOLISM	125	0.132829	1.7638	0.0178971	0.214261	0.92	4075	tags=45%, list=31%, signal=65%
KEGG_FATTY_ACID_METABOLISM	29	0.248038	1.64352	0.0273684	0.219526	0.99	3918	tags=55%, list=30%, signal=79%
KEGG_ADHERENS_JUNCTION	62	0.171331	1.59483	0.0604027	0.250866	0.997	4227	tags=50%, list=32%, signal=74%
HALLMARK_COMPLEMENT	153	0.104925	1.54163	0.0757238	0.282619	1	3326	tags=37%, list=26%, signal=49%
KEGG_GLYCOSAMINOGLYCAN_BIOSYNTHESIS_KERATAN_SULFATE	12	0.366787	1.55002	0.0614407	0.283981	1	6046	tags=83%, list=46%, signal=155%
KEGG_OOCYTE_MEIOSIS	87	0.141329	1.55546	0.0378947	0.289516	1	6959	tags=68%, list=53%, signal=145%
HALLMARK_GLYCOLYSIS	171	0.0977206	1.52156	0.0578704	0.29814	1	6237	tags=58%, list=48%, signal=110%
KEGG_VALINE_LEUCINE_AND_ISOLEUCINE_DEGRADATION	34	0.210538	1.46794	0.0797414	0.347861	1	3724	tags=50%, list=29%, signal=70%
KEGG_MATURITY_ONSET_DIABETES_OF_THE_YOUNG	7	0.447548	1.4769	0.0843621	0.348519	1	1514	tags=57%, list=12%, signal=65%
KEGG_PRIMARY_IMMUNODEFICIENCY	22	0.254313	1.45152	0.0905433	0.361058	1	667	tags=32%, list=5%, signal=33%
GO_HISTONE_DEUBIQUITINATION	21	0.246571	1.38144	0.0997921	0.468428	1	9187	tags=95%, list=71%, signal=323%
HALLMARK_TNFA_SIGNALING_VIA_NFKB	178	-0.337344	-5.03956	0	0	0	4515	tags=67%, list=35%, signal=102%
BENPORATH_SUZ12_TARGETS	525	-0.150243	-3.7266	0	0	0	2858	tags=36%, list=22%, signal=44%
HALLMARK_KRAS_SIGNALING_UP	144	-0.211266	-2.86662	0	0.000116667	0.001	3142	tags=44%, list=24%, signal=58%
KEGG_GRAFT_VERSUS_HOST_DISEASE	21	-0.53758	-2.8853	0	0.00012963	0.001	1807	tags=67%, list=14%, signal=77%
CLASS1_ONKEN_V2	463	-0.122065	-2.90335	0	0.000145833	0.001	4284	tags=44%, list=33%, signal=64%
KEGG_ALLOGRAFT_REJECTION	21	-0.53742	-2.96698	0	0.000166667	0.001	1807	tags=67%, list=14%, signal=77%
BENPORATH_EED_TARGETS	544	-0.109836	-2.81142	0	0.000185273	0.002	2886	tags=32%, list=22%, signal=40%
KEGG_AUTOIMMUNE_THYROID_DISEASE	22	-0.534118	-3.03388	0	0.000194444	0.001	4985	tags=91%, list=38%, signal=147%
HALLMARK_ALLOGRAFT_REJECTION	121	-0.225874	-2.84915	0	0.000202115	0.002	1817	tags=36%, list=14%, signal=41%
KEGG_TYPE_I_DIABETES_MELLITUS	27	-0.500108	-3.06493	0	0.000233333	0.001	1807	tags=63%, list=14%, signal=73%
HALLMARK_INFLAMMATORY_RESPONSE	138	-0.20231	-2.7549	0	0.000242721	0.003	1525	tags=31%, list=12%, signal=35%
KEGG_ASTHMA	13	-0.634649	-2.77615	0	0.000261392	0.003	1807	tags=77%, list=14%, signal=89%
BENPORATH_PRC2_TARGETS	293	-0.163976	-3.06532	0	0.000291667	0.001	2886	tags=38%, list=22%, signal=47%
KEGG_CELL_ADHESION_MOLECULES_CAMS	87	-0.25311	-2.70961	0	0.000368318	0.005	2951	tags=47%, list=23%, signal=61%
KEGG_SYSTEMIC_LUPUS_ERYTHEMATOSUS	66	-0.329445	-3.17552	0	0.000388889	0.001	2709	tags=53%, list=21%, signal=67%
KEGG_CYTOKINE_CYTOKINE_RECEPTOR_INTERACTION	128	-0.191049	-2.5069	0	0.00200254	0.029	2810	tags=40%, list=22%, signal=50%
GO_CHROMATIN_ORGANIZATION	516	-0.0967731	-2.38866	0	0.00447693	0.071	8946	tags=78%, list=69%, signal=238%
GO_CHROMOSOME_ORGANIZATION	801	-0.0777461	-2.39689	0.00162075	0.00461463	0.069	8762	tags=74%, list=67%, signal=213%
KEGG_INTESTINAL_IMMUNE_NETWORK_FOR_IGA_PRODUCTION	25	-0.389164	-2.27689	0.00193424	0.0080306	0.13	4887	tags=76%, list=38%, signal=121%
KEGG_PARKINSONS_DISEASE	104	-0.189293	-2.25225	0.00194175	0.00941783	0.155	3864	tags=48%, list=30%, signal=68%
GO_CHROMATIN_MODIFICATION	457	-0.0936276	-2.20921	0	0.0118928	0.201	8662	tags=75%, list=67%, signal=217%
MONOSOMY_3_DOWN	28	-0.354317	-2.17075	0.00384615	0.0148633	0.258	4281	tags=68%, list=33%, signal=101%
HALLMARK_EPITHELIAL_MESENCHYMAL_TRANSITION	154	-0.150232	-2.14363	0.00179211	0.0158313	0.294	3052	tags=38%, list=23%, signal=49%
HALLMARK_G2M_CHECKPOINT	177	-0.139524	-2.1503	0.00357143	0.0158714	0.283	5610	tags=56%, list=43%, signal=98%
KEGG_GLUTATHIONE_METABOLISM	37	-0.288696	-2.05724	0.00191571	0.0258782	0.441	5434	tags=70%, list=42%, signal=120%
KEGG_OXIDATIVE_PHOSPHORYLATION	107	-0.168671	-2.03362	0.00178891	0.0289827	0.492	4076	tags=48%, list=31%, signal=69%
HALLMARK_INTERFERON_GAMMA_RESPONSE	164	-0.137632	-2.00934	0.00684931	0.0325381	0.55	2586	tags=33%, list=20%, signal=41%
LEE_NEURAL_CREST_STEM_CELL_UP	96	-0.175821	-2.0011	0.00191939	0.0328007	0.569	4994	tags=55%, list=38%, signal=89%
KEGG_LEISHMANIA_INFECTION	55	-0.229522	-1.97673	0.00369004	0.0364576	0.622	2083	tags=38%, list=16%, signal=45%
KEGG_CYSTEINE_AND_METHIONINE_METABOLISM	25	-0.327417	-1.92591	0.0114068	0.0431971	0.728	4149	tags=64%, list=32%, signal=94%
HALLMARK_IL2_STAT5_SIGNALING	166	-0.132452	-1.93347	0.0110701	0.0445055	0.715	4319	tags=46%, list=33%, signal=68%
HALLMARK_P53_PATHWAY	170	-0.131827	-1.92606	0.00536673	0.0445906	0.728	6732	tags=64%, list=52%, signal=131%
KEGG_LEUKOCYTE_TRANSENDOTHELIAL_MIGRATION	79	-0.184658	-1.88967	0.0123023	0.0514828	0.795	2625	tags=38%, list=20%, signal=47%
HALLMARK_COAGULATION	89	-0.17356	-1.86888	0.0108303	0.0563216	0.833	3559	tags=44%, list=27%, signal=60%
KEGG_HEMATOPOIETIC_CELL_LINEAGE	40	-0.249556	-1.86188	0.0127505	0.0567082	0.84	2094	tags=40%, list=16%, signal=48%
GO_PROTEIN_MODIFICATION_BY_SMALL_PROTEIN_CONJUGATION_OR_REMOVAL	742	-0.0623361	-1.83434	0.011254	0.0579115	0.885	11320	tags=93%, list=87%, signal=667%
HALLMARK_E2F_TARGETS	183	-0.117932	-1.83676	0.010772	0.0584613	0.881	8420	tags=76%, list=65%, signal=212%
KEGG_JAK_STAT_SIGNALING_PATHWAY	86	-0.167034	-1.838	0.0139442	0.0596766	0.881	6956	tags=70%, list=53%, signal=149%
ALONSO_METASTASIS_EMT_UP	30	-0.27873	-1.84048	0.00582524	0.0604116	0.878	1278	tags=37%, list=10%, signal=41%
GO_HISTONE_H3_K4_TRIMETHYLATION	14	-0.411867	-1.84115	0.00568182	0.0618133	0.877	5826	tags=86%, list=45%, signal=155%
KEGG_VIRAL_MYOCARDITIS	47	-0.230728	-1.81083	0.0190476	0.0639432	0.906	1807	tags=36%, list=14%, signal=42%
KEGG_CHEMOKINE_SIGNALING_PATHWAY	130	-0.139153	-1.77066	0.0228873	0.0778938	0.947	4485	tags=48%, list=34%, signal=72%
HALLMARK_SPERMATOGENESIS	73	-0.177082	-1.75202	0.028626	0.0831966	0.962	7920	tags=78%, list=61%, signal=198%
LEE_NEURAL_CREST_STEM_CELL_DN	85	-0.160592	-1.68853	0.0211946	0.109628	0.986	5684	tags=59%, list=44%, signal=104%
HALLMARK_ESTROGEN_RESPONSE_EARLY	166	-0.115842	-1.68989	0.0195382	0.111044	0.985	2573	tags=31%, list=20%, signal=38%
HALLMARK_APOPTOSIS	136	-0.124735	-1.6486	0.0275735	0.130832	0.996	3057	tags=35%, list=23%, signal=46%
KEGG_ANTIGEN_PROCESSING_AND_PRESENTATION	49	-0.197254	-1.63874	0.0432331	0.134013	0.998	1807	tags=33%, list=14%, signal=38%
KEGG_SMALL_CELL_LUNG_CANCER	71	-0.165028	-1.63068	0.051458	0.135901	0.998	6165	tags=63%, list=47%, signal=120%
KEGG_NOD_LIKE_RECEPTOR_SIGNALING_PATHWAY	46	-0.203074	-1.6041	0.0418182	0.151673	0.999	1410	tags=30%, list=11%, signal=34%
KEGG_APOPTOSIS	72	-0.162832	-1.58852	0.0510949	0.159948	0.999	5354	tags=57%, list=41%, signal=96%
GO_PROTEIN_UBIQUITINATION	538	-0.0616939	-1.55977	0.0474576	0.17235	0.999	11048	tags=91%, list=85%, signal=572%
KEGG_NEUROACTIVE_LIGAND_RECEPTOR_INTERACTION	76	-0.151587	-1.56688	0.0375235	0.173185	0.999	4105	tags=46%, list=32%, signal=67%
KEGG_TAURINE_AND_HYPOTAURINE_METABOLISM	7	-0.479604	-1.56197	0.0368932	0.173718	0.999	6782	tags=100%, list=52%, signal=209%
GO_NEURAL_CREST_CELL_DIFFERENTIATION	53	-0.183102	-1.54769	0.0595668	0.175525	0.999	2847	tags=40%, list=22%, signal=51%
KEGG_COMPLEMENT_AND_COAGULATION_CASCADES	39	-0.210089	-1.55009	0.0650995	0.176662	0.999	2717	tags=41%, list=21%, signal=52%
GO_CHROMATIN_BINDING	350	-0.0738213	-1.54195	0.057725	0.176736	0.999	8600	tags=73%, list=66%, signal=209%
HALLMARK_UV_RESPONSE_DN	132	-0.116234	-1.53677	0.0512367	0.177599	0.999	2503	tags=30%, list=19%, signal=37%
BMI1_DN_MEL18_DN.V1_UP	104	-0.127177	-1.50233	0.0852576	0.194106	1	3310	tags=38%, list=25%, signal=50%
GO_RETINA_HOMEOSTASIS	38	-0.206462	-1.50995	0.0747663	0.19425	1	3682	tags=47%, list=28%, signal=66%
KEGG_P53_SIGNALING_PATHWAY	57	-0.174926	-1.50348	0.0675676	0.196573	1	5549	tags=60%, list=43%, signal=103%
HALLMARK_ESTROGEN_RESPONSE_LATE	155	-0.106888	-1.5106	0.0793651	0.197063	1	3744	tags=39%, list=29%, signal=54%
HALLMARK_UV_RESPONSE_UP	130	-0.113255	-1.47429	0.06814	0.216224	1	6113	tags=58%, list=47%, signal=108%
HALLMARK_HYPOXIA	163	-0.101861	-1.46637	0.0830325	0.217392	1	4666	tags=45%, list=36%, signal=70%
GO_PCG_PROTEIN_COMPLEX	42	-0.194732	-1.4667	0.0792453	0.220559	1	7424	tags=76%, list=57%, signal=177%
HALLMARK_IL6_JAK_STAT3_SIGNALING	62	-0.15799	-1.44659	0.0782123	0.229693	1	5378	tags=56%, list=41%, signal=96%
KEGG_BASAL_TRANSCRIPTION_FACTORS	30	-0.22406	-1.43824	0.0758483	0.230814	1	9684	tags=97%, list=74%, signal=376%
BMI1_DN_MEL18_DN.V1_DN	113	-0.118402	-1.44759	0.0918919	0.232238	1	2796	tags=33%, list=21%, signal=41%
KEGG_PYRIMIDINE_METABOLISM	87	-0.131119	-1.44027	0.0791897	0.232536	1	8511	tags=78%, list=65%, signal=224%
KEGG_NATURAL_KILLER_CELL_MEDIATED_CYTOTOXICITY	81	-0.139571	-1.4284	0.0961183	0.233453	1	2452	tags=32%, list=19%, signal=39%
KEGG_RENAL_CELL_CARCINOMA	63	-0.154123	-1.42956	0.092559	0.235727	1	6111	tags=62%, list=47%, signal=116%

## Sheet: Archetype_6
	size	es	nes	p	fdr_q	fwer_p	rank_at_max	leading_edge
HALLMARK_TNFA_SIGNALING_VIA_NFKB	178	0.342178	5.84171	0	0	0	2554	tags=60%, list=20%, signal=74%
GO_CHROMATIN_MODIFICATION	457	0.143353	3.90471	0	0	0	8112	tags=79%, list=62%, signal=201%
GO_CHROMATIN_BINDING	350	0.113734	2.88163	0	0	0	4461	tags=49%, list=34%, signal=73%
KEGG_SPLICEOSOME	116	0.205561	2.81064	0	0.000319444	0.001	6896	tags=76%, list=53%, signal=160%
CLASS1_ONKEN_V2	463	0.0902015	2.41084	0	0.00613507	0.027	3542	tags=40%, list=27%, signal=54%
HALLMARK_P53_PATHWAY	170	0.149848	2.43566	0	0.00627141	0.023	4196	tags=52%, list=32%, signal=76%
HALLMARK_INTERFERON_GAMMA_RESPONSE	164	0.142968	2.31391	0	0.0087615	0.044	3631	tags=48%, list=28%, signal=66%
GO_PCG_PROTEIN_COMPLEX	42	0.260635	2.16711	0.00364964	0.0232066	0.126	4378	tags=62%, list=34%, signal=93%
KEGG_BASAL_TRANSCRIPTION_FACTORS	30	0.291634	2.05651	0.00316456	0.0381801	0.222	8765	tags=97%, list=67%, signal=295%
GO_UBIQUITIN_LIGASE_COMPLEX	230	0.106195	1.98885	0	0.0496728	0.3	8204	tags=76%, list=63%, signal=201%
GO_HISTONE_MONOUBIQUITINATION	23	0.320576	1.89672	0.0114943	0.0685914	0.449	6467	tags=83%, list=50%, signal=164%
GO_HISTONE_UBIQUITINATION	33	0.261579	1.87931	0.00724638	0.069808	0.482	9181	tags=97%, list=70%, signal=328%
KEGG_SYSTEMIC_LUPUS_ERYTHEMATOSUS	66	0.178148	1.89765	0.00478469	0.074359	0.447	1909	tags=39%, list=15%, signal=46%
CASTLE1	6	0.577573	1.76693	0.0257069	0.109526	0.689	2862	tags=83%, list=22%, signal=107%
BMI1_DN_MEL18_DN.V1_UP	104	0.136174	1.77501	0.00769231	0.112964	0.68	2508	tags=38%, list=19%, signal=47%
MONOSOMY_3_DOWN	28	0.256951	1.71379	0.00974026	0.117394	0.78	3434	tags=57%, list=26%, signal=77%
STEGMEIER_PREMITOTIC_CELL_CYCLE_REGULATORS	10	0.448107	1.73461	0.0287958	0.119782	0.749	4385	tags=80%, list=34%, signal=121%
HALLMARK_WNT_BETA_CATENIN_SIGNALING	35	0.237311	1.71968	0.0232558	0.120352	0.768	7755	tags=86%, list=60%, signal=211%
EHLERS_ANEUPLOIDY_UP	33	0.236994	1.65148	0.0443686	0.145182	0.873	6738	tags=79%, list=52%, signal=163%
KEGG_BASE_EXCISION_REPAIR	32	0.24203	1.65932	0.0528169	0.146593	0.862	4250	tags=59%, list=33%, signal=88%
HALLMARK_TGF_BETA_SIGNALING	49	0.177424	1.59607	0.048583	0.163665	0.927	3509	tags=49%, list=27%, signal=67%
KEGG_ASTHMA	13	0.362154	1.60464	0.0376344	0.164368	0.92	3344	tags=69%, list=26%, signal=93%
GO_PROTEIN_MONOUBIQUITINATION	50	0.180484	1.61365	0.0334728	0.166428	0.917	7821	tags=80%, list=60%, signal=199%
KEGG_JAK_STAT_SIGNALING_PATHWAY	86	0.134298	1.54081	0.0621118	0.181688	0.961	3503	tags=45%, list=27%, signal=62%
HALLMARK_UV_RESPONSE_DN	132	0.108952	1.54844	0.0610687	0.182613	0.959	2685	tags=37%, list=21%, signal=46%
KEGG_RENAL_CELL_CARCINOMA	63	0.152918	1.55417	0.0339806	0.185112	0.958	8834	tags=86%, list=68%, signal=265%
GO_HISTONE_H2A_MONOUBIQUITINATION	12	0.344053	1.50439	0.071066	0.187859	0.979	6259	tags=83%, list=48%, signal=160%
KEGG_BLADDER_CANCER	29	0.223374	1.51669	0.0509091	0.189147	0.972	8491	tags=90%, list=65%, signal=257%
GO_NEURAL_TUBE_DEVELOPMENT	113	0.111684	1.50906	0.0857143	0.190319	0.976	7566	tags=73%, list=58%, signal=172%
KEGG_WNT_SIGNALING_PATHWAY	114	0.113692	1.55607	0.0530303	0.191206	0.958	2654	tags=36%, list=20%, signal=45%
KEGG_MTOR_SIGNALING_PATHWAY	32	0.217149	1.49307	0.0702341	0.192353	0.983	8737	tags=91%, list=67%, signal=275%
KEGG_PENTOSE_AND_GLUCURONATE_INTERCONVERSIONS	8	0.414657	1.48289	0.076087	0.195036	0.988	7627	tags=100%, list=59%, signal=241%
KEGG_CHRONIC_MYELOID_LEUKEMIA	63	0.151267	1.51697	0.0653266	0.195606	0.972	9614	tags=90%, list=74%, signal=344%
KEGG_DORSO_VENTRAL_AXIS_FORMATION	17	0.284739	1.45454	0.0962099	0.213906	0.993	8389	tags=94%, list=64%, signal=264%
HALLMARK_HYPOXIA	163	0.0822725	1.39728	0.0909091	0.24347	0.998	2523	tags=33%, list=19%, signal=41%
KEGG_PANTOTHENATE_AND_COA_BIOSYNTHESIS	12	0.316659	1.3886	0.0803324	0.246563	1	8904	tags=100%, list=68%, signal=316%
KEGG_COLORECTAL_CANCER	56	0.146628	1.40058	0.0954545	0.246586	0.998	5361	tags=61%, list=41%, signal=103%
KEGG_TAURINE_AND_HYPOTAURINE_METABOLISM	7	0.430832	1.40595	0.0829146	0.247272	0.998	7416	tags=100%, list=57%, signal=232%
HALLMARK_ANDROGEN_RESPONSE	89	0.11259	1.35136	0.0888889	0.247924	1	2173	tags=34%, list=17%, signal=40%
KEGG_BASAL_CELL_CARCINOMA	32	0.19775	1.41285	0.0827815	0.248258	0.997	2654	tags=44%, list=20%, signal=55%
KEGG_PATHWAYS_IN_CANCER	247	0.0630227	1.36984	0.0892857	0.252472	1	2597	tags=31%, list=20%, signal=38%
KEGG_LYSOSOME	110	-0.277365	-2.7695	0	0.000462121	0.001	5403	tags=65%, list=41%, signal=111%
KEGG_NEUROACTIVE_LIGAND_RECEPTOR_INTERACTION	76	-0.299005	-2.69119	0	0.000901133	0.004	4382	tags=59%, list=34%, signal=89%
KEGG_OXIDATIVE_PHOSPHORYLATION	107	-0.272298	-2.7121	0	0.000912411	0.003	3962	tags=54%, list=30%, signal=77%
KEGG_PATHOGENIC_ESCHERICHIA_COLI_INFECTION	44	-0.409987	-2.87665	0	0.000924242	0.001	3355	tags=61%, list=26%, signal=82%
KEGG_VIBRIO_CHOLERAE_INFECTION	45	-0.38451	-2.68686	0	0.00106948	0.006	3931	tags=64%, list=30%, signal=92%
HALLMARK_COAGULATION	89	-0.286294	-2.67301	0	0.00117517	0.008	3239	tags=47%, list=25%, signal=62%
ALONSO_METASTASIS_EMT_UP	30	-0.411918	-2.44753	0	0.0035328	0.028	2603	tags=50%, list=20%, signal=62%
KEGG_ALZHEIMERS_DISEASE	135	-0.217396	-2.3461	0	0.00549162	0.055	3693	tags=47%, list=28%, signal=64%
BENPORATH_PRC2_TARGETS	293	-0.162606	-2.32837	0	0.00564717	0.061	2469	tags=29%, list=19%, signal=35%
HALLMARK_OXIDATIVE_PHOSPHORYLATION	183	-0.193882	-2.3572	0	0.00574747	0.052	6026	tags=62%, list=46%, signal=114%
HALLMARK_ESTROGEN_RESPONSE_LATE	155	-0.199484	-2.26718	0.00112994	0.00687336	0.097	3231	tags=39%, list=25%, signal=52%
GO_RETINA_HOMEOSTASIS	38	-0.353016	-2.28591	0	0.00692073	0.083	1895	tags=37%, list=15%, signal=43%
KEGG_OOCYTE_MEIOSIS	87	-0.247016	-2.27032	0	0.00722692	0.094	4164	tags=53%, list=32%, signal=77%
KEGG_ANTIGEN_PROCESSING_AND_PRESENTATION	49	-0.308247	-2.19252	0.0025974	0.0121532	0.18	1984	tags=37%, list=15%, signal=43%
KEGG_CALCIUM_SIGNALING_PATHWAY	94	-0.228222	-2.1814	0	0.0125235	0.2	4064	tags=49%, list=31%, signal=71%
LEE_NEURAL_CREST_STEM_CELL_UP	96	-0.223108	-2.15608	0.00121065	0.0130767	0.234	1829	tags=30%, list=14%, signal=35%
HALLMARK_ADIPOGENESIS	172	-0.181263	-2.16005	0	0.01362	0.23	5863	tags=59%, list=45%, signal=106%
KEGG_CARDIAC_MUSCLE_CONTRACTION	44	-0.307913	-2.13777	0	0.014464	0.266	5120	tags=66%, list=39%, signal=108%
HALLMARK_EPITHELIAL_MESENCHYMAL_TRANSITION	154	-0.184648	-2.09853	0	0.018844	0.337	4946	tags=50%, list=38%, signal=80%
KEGG_PARKINSONS_DISEASE	104	-0.211257	-2.0738	0.00117647	0.020366	0.379	3448	tags=44%, list=26%, signal=60%
HALLMARK_PI3K_AKT_MTOR_SIGNALING	83	-0.224962	-2.06508	0.00124688	0.020681	0.398	4729	tags=54%, list=36%, signal=85%
GO_RETINA_DEVELOPMENT_IN_CAMERA_TYPE_EYE	95	-0.218681	-2.07876	0.00487211	0.0207198	0.371	3794	tags=45%, list=29%, signal=63%
KEGG_HYPERTROPHIC_CARDIOMYOPATHY_HCM	46	-0.284356	-2.04001	0.00267023	0.0236669	0.453	6397	tags=74%, list=49%, signal=145%
ALONSO_METASTASIS_UP	159	-0.171106	-2.01123	0	0.0279355	0.529	2808	tags=33%, list=22%, signal=42%
KEGG_VIRAL_MYOCARDITIS	47	-0.268634	-1.94898	0.00801068	0.039443	0.674	2438	tags=36%, list=19%, signal=44%
KEGG_ABC_TRANSPORTERS	30	-0.324024	-1.93128	0.0179558	0.0431233	0.717	4989	tags=67%, list=38%, signal=108%
KEGG_OLFACTORY_TRANSDUCTION	23	-0.36335	-1.90348	0.0085592	0.0499256	0.784	3358	tags=57%, list=26%, signal=76%
KEGG_HUNTINGTONS_DISEASE	153	-0.165629	-1.87927	0.00680272	0.0566363	0.834	3670	tags=41%, list=28%, signal=57%
EHLERS_ANEUPLOIDY_DN	10	-0.506313	-1.86395	0.00805153	0.0601011	0.859	4140	tags=80%, list=32%, signal=117%
HALLMARK_BILE_ACID_METABOLISM	79	-0.208255	-1.8551	0.0110565	0.0616704	0.877	4549	tags=52%, list=35%, signal=79%
KEGG_PROTEIN_EXPORT	20	-0.370026	-1.84124	0.0137825	0.0627189	0.896	3531	tags=60%, list=27%, signal=82%
HALLMARK_ESTROGEN_RESPONSE_EARLY	166	-0.161277	-1.84626	0.00883978	0.0627255	0.888	3230	tags=36%, list=25%, signal=47%
HALLMARK_XENOBIOTIC_METABOLISM	140	-0.163784	-1.79542	0.0102623	0.0759733	0.96	4159	tags=44%, list=32%, signal=64%
KEGG_CELL_ADHESION_MOLECULES_CAMS	86	-0.195152	-1.79935	0.014742	0.0766322	0.953	2977	tags=35%, list=23%, signal=45%
HALLMARK_GLYCOLYSIS	170	-0.150718	-1.78979	0.0112994	0.0766382	0.962	4994	tags=50%, list=38%, signal=80%
MONOSOMY_3_UP	7	-0.567193	-1.79971	0.0100503	0.0786663	0.953	2392	tags=71%, list=18%, signal=87%
KEGG_PEROXISOME	69	-0.21108	-1.7778	0.0191083	0.0803378	0.969	8246	tags=83%, list=63%, signal=224%
KEGG_BIOSYNTHESIS_OF_UNSATURATED_FATTY_ACIDS	18	-0.367408	-1.77177	0.0245776	0.0812967	0.973	4928	tags=72%, list=38%, signal=116%
KEGG_GLYCOLYSIS_GLUCONEOGENESIS	29	-0.297483	-1.76253	0.02213	0.0835063	0.978	5432	tags=69%, list=42%, signal=118%
HALLMARK_ALLOGRAFT_REJECTION	120	-0.16789	-1.75536	0.0149425	0.0849572	0.981	2552	tags=29%, list=20%, signal=36%
KEGG_PRION_DISEASES	27	-0.303272	-1.74045	0.0197269	0.0883263	0.99	3507	tags=52%, list=27%, signal=71%
KEGG_COMPLEMENT_AND_COAGULATION_CASCADES	39	-0.261586	-1.74329	0.014966	0.0890164	0.99	2418	tags=38%, list=19%, signal=47%
KEGG_AUTOIMMUNE_THYROID_DISEASE	22	-0.323019	-1.71137	0.0274964	0.10171	0.997	449	tags=23%, list=3%, signal=23%
HALLMARK_PANCREAS_BETA_CELLS	17	-0.364633	-1.6839	0.0226929	0.10191	0.998	1741	tags=41%, list=13%, signal=47%
KEGG_MATURITY_ONSET_DIABETES_OF_THE_YOUNG	7	-0.541787	-1.70706	0.0248344	0.102031	0.997	1741	tags=57%, list=13%, signal=66%
KEGG_PROGESTERONE_MEDIATED_OOCYTE_MATURATION	66	-0.202721	-1.6846	0.0254777	0.10359	0.998	2874	tags=38%, list=22%, signal=48%
KEGG_LEUKOCYTE_TRANSENDOTHELIAL_MIGRATION	78	-0.190565	-1.68576	0.0248447	0.105068	0.998	2874	tags=35%, list=22%, signal=44%
HALLMARK_PROTEIN_SECRETION	91	-0.178579	-1.68627	0.021978	0.10704	0.998	6627	tags=66%, list=51%, signal=133%
KEGG_GRAFT_VERSUS_HOST_DISEASE	21	-0.332124	-1.69314	0.0253879	0.107434	0.998	449	tags=24%, list=3%, signal=25%
KEGG_ALLOGRAFT_REJECTION	21	-0.331126	-1.68788	0.0338235	0.108405	0.998	449	tags=24%, list=3%, signal=25%
HALLMARK_MYOGENESIS	142	-0.15215	-1.66909	0.0218894	0.109049	0.998	4446	tags=45%, list=34%, signal=68%
WIEDERSCHAIN_TARGETS_OF_BMI1_AND_PCGF2	46	-0.232197	-1.66366	0.0279627	0.110194	0.999	3727	tags=46%, list=29%, signal=64%
HALLMARK_COMPLEMENT	153	-0.145429	-1.64732	0.0364641	0.117478	1	3239	tags=34%, list=25%, signal=45%
KEGG_TYPE_I_DIABETES_MELLITUS	27	-0.2881	-1.62747	0.0453901	0.124212	1	2586	tags=37%, list=20%, signal=46%
KEGG_RENIN_ANGIOTENSIN_SYSTEM	9	-0.468171	-1.6321	0.0387097	0.125355	1	2962	tags=67%, list=23%, signal=86%
KEGG_TASTE_TRANSDUCTION	13	-0.386022	-1.62868	0.044374	0.125622	1	3860	tags=62%, list=30%, signal=87%
ALONSO_METASTASIS_NEURAL_UP	17	-0.347582	-1.61799	0.0510511	0.12843	1	178	tags=24%, list=1%, signal=24%
HALLMARK_HEME_METABOLISM	161	-0.138603	-1.60908	0.0352035	0.131925	1	5698	tags=54%, list=44%, signal=95%
KEGG_DILATED_CARDIOMYOPATHY	51	-0.219708	-1.60219	0.0438247	0.134437	1	6389	tags=67%, list=49%, signal=130%
KEGG_FRUCTOSE_AND_MANNOSE_METABOLISM	20	-0.317133	-1.5862	0.0508221	0.140875	1	4025	tags=60%, list=31%, signal=87%
KEGG_ECM_RECEPTOR_INTERACTION	55	-0.204975	-1.58186	0.0569948	0.141607	1	4488	tags=51%, list=34%, signal=77%
KEGG_GLYCOSPHINGOLIPID_BIOSYNTHESIS_GANGLIO_SERIES	12	-0.396931	-1.58678	0.044374	0.142781	1	4856	tags=75%, list=37%, signal=119%
HALLMARK_MTORC1_SIGNALING	176	-0.133096	-1.56228	0.0463065	0.154036	1	4838	tags=46%, list=37%, signal=72%
KEGG_SPHINGOLIPID_METABOLISM	28	-0.262792	-1.53325	0.0625889	0.171775	1	5729	tags=68%, list=44%, signal=121%
KEGG_O_GLYCAN_BIOSYNTHESIS	17	-0.336098	-1.53351	0.0617284	0.174264	1	7251	tags=88%, list=56%, signal=199%
GO_RETINA_VASCULATURE_DEVELOPMENT_IN_CAMERA_TYPE_EYE	14	-0.354665	-1.51825	0.068038	0.181658	1	4290	tags=64%, list=33%, signal=96%
KEGG_VASOPRESSIN_REGULATED_WATER_REABSORPTION	39	-0.221647	-1.48354	0.0809328	0.196423	1	3059	tags=41%, list=23%, signal=53%
KEGG_PHENYLALANINE_METABOLISM	9	-0.419354	-1.49437	0.0803279	0.197613	1	5032	tags=78%, list=39%, signal=127%
HALLMARK_APICAL_JUNCTION	151	-0.131536	-1.48785	0.0828667	0.197836	1	4014	tags=39%, list=31%, signal=56%
KEGG_STEROID_BIOSYNTHESIS	14	-0.344825	-1.48479	0.0817901	0.198257	1	7740	tags=93%, list=59%, signal=229%
HALLMARK_KRAS_SIGNALING_DN	87	-0.161121	-1.48933	0.0767357	0.199198	1	6886	tags=64%, list=53%, signal=136%
KEGG_PRIMARY_BILE_ACID_BIOSYNTHESIS	9	-0.42258	-1.49543	0.0598007	0.199585	1	2484	tags=56%, list=19%, signal=69%

## Sheet: Archetype_7
	size	es	nes	p	fdr_q	fwer_p	rank_at_max	leading_edge
BENPORATH_PRC2_TARGETS	296	0.199456	4.06295	0	0	0	5907	tags=66%, list=45%, signal=117%
KEGG_ALZHEIMERS_DISEASE	135	0.234848	3.28689	0	0	0	5310	tags=64%, list=41%, signal=108%
HALLMARK_OXIDATIVE_PHOSPHORYLATION	183	0.200936	3.21711	0	0	0	4909	tags=58%, list=38%, signal=92%
HALLMARK_TNFA_SIGNALING_VIA_NFKB	178	0.198778	3.17492	0	0	0	4074	tags=52%, list=31%, signal=74%
LEE_NEURAL_CREST_STEM_CELL_UP	99	0.262702	3.08328	0	0	0	4221	tags=60%, list=32%, signal=87%
KEGG_PARKINSONS_DISEASE	104	0.248652	2.99477	0	0	0	5364	tags=66%, list=41%, signal=112%
HALLMARK_ESTROGEN_RESPONSE_LATE	155	0.188171	2.86333	0	0	0	4789	tags=56%, list=37%, signal=88%
HALLMARK_COAGULATION	89	0.25457	2.85977	0	0	0	3322	tags=52%, list=25%, signal=69%
HALLMARK_ALLOGRAFT_REJECTION	121	0.205264	2.76786	0	0.000115942	0.001	2805	tags=43%, list=22%, signal=54%
HALLMARK_EPITHELIAL_MESENCHYMAL_TRANSITION	156	0.185917	2.80669	0	0.000128824	0.001	5833	tags=64%, list=45%, signal=115%
KEGG_OXIDATIVE_PHOSPHORYLATION	107	0.218681	2.68635	0	0.000224627	0.002	3554	tags=50%, list=27%, signal=68%
KEGG_NEUROACTIVE_LIGAND_RECEPTOR_INTERACTION	76	0.255277	2.6751	0	0.000311728	0.003	4268	tags=59%, list=33%, signal=88%
HALLMARK_HYPOXIA	164	0.172609	2.5758	0	0.000980726	0.01	5468	tags=60%, list=42%, signal=102%
KEGG_ALLOGRAFT_REJECTION	21	0.449508	2.46111	0	0.00192147	0.021	4590	tags=81%, list=35%, signal=125%
KEGG_CARDIAC_MUSCLE_CONTRACTION	44	0.307775	2.45816	0	0.00197356	0.023	4220	tags=64%, list=32%, signal=94%
HALLMARK_APOPTOSIS	137	0.167576	2.4001	0	0.00340309	0.042	4751	tags=54%, list=36%, signal=84%
KEGG_TYPE_I_DIABETES_MELLITUS	27	0.379978	2.3754	0	0.00373547	0.049	4590	tags=74%, list=35%, signal=114%
HALLMARK_MYOGENESIS	142	0.165177	2.3481	0	0.00453245	0.063	5785	tags=61%, list=44%, signal=109%
KEGG_AUTOIMMUNE_THYROID_DISEASE	22	0.4116	2.34405	0	0.0045927	0.067	4590	tags=77%, list=35%, signal=119%
KEGG_INTESTINAL_IMMUNE_NETWORK_FOR_IGA_PRODUCTION	25	0.395341	2.33359	0	0.00477565	0.072	4674	tags=76%, list=36%, signal=118%
HALLMARK_IL6_JAK_STAT3_SIGNALING	62	0.248185	2.32642	0	0.00508382	0.08	3631	tags=53%, list=28%, signal=73%
KEGG_HUNTINGTONS_DISEASE	153	0.15291	2.31885	0	0.00515143	0.085	4943	tags=54%, list=38%, signal=85%
HALLMARK_ESTROGEN_RESPONSE_EARLY	166	0.148309	2.28451	0	0.00587859	0.106	7051	tags=69%, list=54%, signal=149%
HALLMARK_ADIPOGENESIS	172	0.148232	2.26753	0	0.00611395	0.117	4090	tags=47%, list=31%, signal=67%
KEGG_CYTOKINE_CYTOKINE_RECEPTOR_INTERACTION	128	0.167128	2.28904	0	0.00613419	0.106	3226	tags=42%, list=25%, signal=56%
HALLMARK_COMPLEMENT	153	0.154337	2.26912	0	0.00625856	0.115	3191	tags=41%, list=24%, signal=53%
GO_RETINA_VASCULATURE_DEVELOPMENT_IN_CAMERA_TYPE_EYE	14	0.501075	2.24111	0	0.00673638	0.132	6512	tags=100%, list=50%, signal=200%
KEGG_MATURITY_ONSET_DIABETES_OF_THE_YOUNG	7	0.688347	2.21029	0.0021097	0.00676799	0.151	2160	tags=86%, list=17%, signal=103%
HALLMARK_IL2_STAT5_SIGNALING	166	0.144708	2.21272	0	0.00686974	0.148	5358	tags=56%, list=41%, signal=94%
HALLMARK_INFLAMMATORY_RESPONSE	138	0.15627	2.21735	0	0.00697786	0.145	3906	tags=46%, list=30%, signal=66%
KEGG_GRAFT_VERSUS_HOST_DISEASE	21	0.400456	2.22096	0	0.00704513	0.141	4590	tags=76%, list=35%, signal=117%
LEE_NEURAL_CREST_STEM_CELL_DN	85	0.185448	2.00088	0.00652174	0.0242397	0.474	5945	tags=65%, list=46%, signal=118%
KEGG_ANTIGEN_PROCESSING_AND_PRESENTATION	49	0.235743	2.006	0.00217391	0.024247	0.462	1811	tags=39%, list=14%, signal=45%
HALLMARK_P53_PATHWAY	170	0.129506	2.00902	0	0.0244693	0.455	6629	tags=64%, list=51%, signal=129%
HALLMARK_GLYCOLYSIS	171	0.126331	1.97786	0.00469484	0.0263493	0.516	7910	tags=74%, list=61%, signal=185%
ALONSO_METASTASIS_EMT_UP	30	0.298684	1.92317	0.00883002	0.0356832	0.633	2097	tags=47%, list=16%, signal=55%
HALLMARK_ANGIOGENESIS	27	0.29797	1.90742	0.00215983	0.0378278	0.655	4706	tags=67%, list=36%, signal=104%
BMI1_DN.V1_DN	105	0.157319	1.90184	0.00485437	0.0379772	0.669	4333	tags=50%, list=33%, signal=74%
HALLMARK_INTERFERON_GAMMA_RESPONSE	164	0.124194	1.8904	0.0141509	0.0400267	0.688	4742	tags=49%, list=36%, signal=77%
KEGG_PROTEASOME	42	0.241915	1.87626	0.0139535	0.0424891	0.714	4882	tags=62%, list=37%, signal=99%
HALLMARK_XENOBIOTIC_METABOLISM	140	0.130268	1.85253	0.0190476	0.0479582	0.768	5697	tags=57%, list=44%, signal=100%
HALLMARK_UV_RESPONSE_UP	130	0.135503	1.8425	0.0138889	0.0494597	0.792	4789	tags=51%, list=37%, signal=79%
KEGG_VIRAL_MYOCARDITIS	47	0.224065	1.83126	0.0152174	0.0511982	0.811	4735	tags=60%, list=36%, signal=93%
KEGG_ASTHMA	13	0.408422	1.8258	0.0228216	0.0516197	0.825	4590	tags=77%, list=35%, signal=119%
KEGG_ARACHIDONIC_ACID_METABOLISM	25	0.297068	1.76559	0.012959	0.0670863	0.913	7566	tags=88%, list=58%, signal=209%
KEGG_PATHOGENIC_ESCHERICHIA_COLI_INFECTION	44	0.225307	1.77315	0.0319829	0.0674927	0.899	3185	tags=48%, list=24%, signal=63%
KEGG_RENIN_ANGIOTENSIN_SYSTEM	9	0.475635	1.76821	0.0145833	0.0677434	0.908	6841	tags=100%, list=52%, signal=210%
KEGG_FRUCTOSE_AND_MANNOSE_METABOLISM	20	0.326776	1.75132	0.0239651	0.0689292	0.932	3512	tags=60%, list=27%, signal=82%
KEGG_AMYOTROPHIC_LATERAL_SCLEROSIS_ALS	40	0.231416	1.75549	0.0232068	0.0690908	0.929	4748	tags=60%, list=36%, signal=94%
KEGG_DILATED_CARDIOMYOPATHY	51	0.206546	1.71796	0.0232019	0.0747865	0.959	5671	tags=65%, list=43%, signal=114%
EHLERS_ANEUPLOIDY_DN	10	0.44505	1.72945	0.0236559	0.0749897	0.951	7240	tags=100%, list=56%, signal=225%
GO_RETINA_HOMEOSTASIS	38	0.239539	1.71838	0.0219561	0.0761458	0.958	2075	tags=42%, list=16%, signal=50%
KEGG_BIOSYNTHESIS_OF_UNSATURATED_FATTY_ACIDS	18	0.335741	1.72001	0.022541	0.0768903	0.956	7934	tags=94%, list=61%, signal=241%
KEGG_NATURAL_KILLER_CELL_MEDIATED_CYTOTOXICITY	81	0.155251	1.69452	0.0194805	0.0829018	0.974	3855	tags=46%, list=30%, signal=64%
KEGG_STEROID_HORMONE_BIOSYNTHESIS	14	0.375209	1.68966	0.0299401	0.083367	0.975	4343	tags=71%, list=33%, signal=107%
KEGG_VEGF_SIGNALING_PATHWAY	53	0.190563	1.68388	0.0276008	0.0843069	0.976	7566	tags=77%, list=58%, signal=184%
KEGG_CALCIUM_SIGNALING_PATHWAY	95	0.148259	1.67844	0.0302376	0.0853475	0.976	5806	tags=60%, list=45%, signal=107%
KEGG_VIBRIO_CHOLERAE_INFECTION	45	0.203792	1.65468	0.0420561	0.0921488	0.983	3329	tags=47%, list=26%, signal=62%
KEGG_PENTOSE_PHOSPHATE_PATHWAY	17	0.325638	1.65732	0.0410367	0.0928771	0.983	3385	tags=59%, list=26%, signal=79%
KEGG_PRION_DISEASES	27	0.263536	1.64844	0.0344828	0.0932052	0.984	2698	tags=48%, list=21%, signal=61%
HALLMARK_CHOLESTEROL_HOMEOSTASIS	63	0.175725	1.63331	0.0491071	0.0977039	0.987	6346	tags=67%, list=49%, signal=129%
KEGG_COMPLEMENT_AND_COAGULATION_CASCADES	39	0.217075	1.61621	0.04329	0.103703	0.991	3051	tags=46%, list=23%, signal=60%
KEGG_MAPK_SIGNALING_PATHWAY	191	0.0950208	1.57706	0.040404	0.122036	0.996	5810	tags=54%, list=45%, signal=97%
KEGG_OLFACTORY_TRANSDUCTION	23	0.269276	1.57849	0.0610998	0.123159	0.996	3760	tags=57%, list=29%, signal=79%
DOUGLAS_BMI1_TARGETS_UP	480	0.0600825	1.55447	0.0375	0.131616	0.998	5903	tags=52%, list=45%, signal=91%
KEGG_DORSO_VENTRAL_AXIS_FORMATION	17	0.307	1.55652	0.0406852	0.132127	0.998	7481	tags=88%, list=57%, signal=207%
KEGG_B_CELL_RECEPTOR_SIGNALING_PATHWAY	62	0.164551	1.53862	0.0600858	0.139582	0.999	3668	tags=45%, list=28%, signal=63%
HALLMARK_HEME_METABOLISM	161	0.099899	1.53055	0.0469136	0.140367	0.999	8378	tags=75%, list=64%, signal=206%
KEGG_GLYCOLYSIS_GLUCONEOGENESIS	29	0.238661	1.53308	0.0752212	0.140802	0.999	6279	tags=72%, list=48%, signal=139%
KEGG_TASTE_TRANSDUCTION	14	0.338123	1.52417	0.0664062	0.142439	1	5780	tags=79%, list=44%, signal=141%
KEGG_METABOLISM_OF_XENOBIOTICS_BY_CYTOCHROME_P450	18	0.292224	1.50762	0.0677618	0.15149	1	6289	tags=78%, list=48%, signal=150%
ALONSO_METASTASIS_UP	159	0.0995315	1.49573	0.0569476	0.157113	1	2915	tags=33%, list=22%, signal=42%
KEGG_RETINOL_METABOLISM	14	0.329955	1.48216	0.0712831	0.164455	1	2132	tags=50%, list=16%, signal=60%
GO_RETINA_DEVELOPMENT_IN_CAMERA_TYPE_EYE	96	0.1263	1.47331	0.0776699	0.166245	1	2625	tags=34%, list=20%, signal=43%
KEGG_LEUKOCYTE_TRANSENDOTHELIAL_MIGRATION	78	0.141073	1.47454	0.0853081	0.167694	1	4081	tags=46%, list=31%, signal=67%
KEGG_GALACTOSE_METABOLISM	19	0.27212	1.45537	0.0759754	0.174952	1	8109	tags=89%, list=62%, signal=236%
HALLMARK_INTERFERON_ALPHA_RESPONSE	84	0.132211	1.44124	0.0684932	0.180874	1	7080	tags=68%, list=54%, signal=148%
KEGG_ECM_RECEPTOR_INTERACTION	55	0.155787	1.40703	0.0779816	0.201195	1	4737	tags=53%, list=36%, signal=82%
CLASS1_ONKEN_V2	464	-0.23748	-5.52982	0	0	0	4605	tags=58%, list=35%, signal=86%
GO_CHROMATIN_MODIFICATION	457	-0.144126	-3.35988	0	0	0	6968	tags=67%, list=53%, signal=139%
MONOSOMY_3_DOWN	28	-0.424701	-2.64915	0	0.00226162	0.009	5239	tags=82%, list=40%, signal=137%
GO_UBIQUITIN_LIGASE_COMPLEX	230	-0.142566	-2.41141	0.00352113	0.0102596	0.053	8251	tags=77%, list=63%, signal=206%
KEGG_ADHERENS_JUNCTION	62	-0.232862	-2.08617	0.00371747	0.0738797	0.394	2748	tags=44%, list=21%, signal=55%
CASTLE1	6	-0.681479	-2.05245	0	0.0743381	0.455	2013	tags=83%, list=15%, signal=99%
KEGG_BASAL_TRANSCRIPTION_FACTORS	30	-0.31108	-1.96767	0.00740741	0.105023	0.634	6422	tags=80%, list=49%, signal=157%
KEGG_UBIQUITIN_MEDIATED_PROTEOLYSIS	127	-0.133502	-1.72603	0.02693	0.260976	0.975	6433	tags=62%, list=49%, signal=122%
GO_NEURAL_TUBE_DEVELOPMENT	113	-0.141582	-1.74483	0.0210896	0.261353	0.968	4702	tags=50%, list=36%, signal=77%
DOUGLAS_BMI1_TARGETS_DN	282	-0.095846	-1.78551	0.0167504	0.263405	0.937	7418	tags=66%, list=57%, signal=149%
HALLMARK_TGF_BETA_SIGNALING	49	-0.206194	-1.67115	0.0290381	0.266218	0.993	6166	tags=67%, list=47%, signal=127%
GO_PROTEIN_MONOUBIQUITINATION	50	-0.212825	-1.75776	0.0216998	0.272548	0.962	8733	tags=88%, list=67%, signal=265%
GO_HISTONE_UBIQUITINATION	33	-0.240863	-1.64471	0.0437956	0.281588	0.998	8733	tags=91%, list=67%, signal=275%
KEGG_REGULATION_OF_AUTOPHAGY	19	-0.329104	-1.67505	0.032197	0.282206	0.993	7405	tags=89%, list=57%, signal=207%
GO_HISTONE_H2A_ACETYLATION	14	-0.372449	-1.67822	0.0234375	0.300846	0.993	4506	tags=71%, list=35%, signal=109%
GO_HISTONE_MONOUBIQUITINATION	23	-0.287821	-1.59486	0.0478927	0.330762	1	8733	tags=96%, list=67%, signal=289%
KEGG_BASAL_CELL_CARCINOMA	33	-0.232472	-1.56595	0.0485075	0.337259	1	6912	tags=76%, list=53%, signal=161%
KEGG_WNT_SIGNALING_PATHWAY	114	-0.130319	-1.56688	0.05	0.355236	1	7322	tags=68%, list=56%, signal=155%
EHLERS_ANEUPLOIDY_UP	33	-0.220262	-1.48691	0.0895795	0.392292	1	5882	tags=67%, list=45%, signal=121%
KEGG_ONE_CARBON_POOL_BY_FOLATE	6	-0.501815	-1.5165	0.0536779	0.397212	1	4343	tags=83%, list=33%, signal=125%
GO_HISTONE_DEUBIQUITINATION	21	-0.280974	-1.50511	0.0941884	0.397368	1	9383	tags=100%, list=72%, signal=356%
GO_HISTONE_H3_K4_TRIMETHYLATION	14	-0.327098	-1.48751	0.0706522	0.410389	1	6967	tags=86%, list=53%, signal=184%
KEGG_VALINE_LEUCINE_AND_ISOLEUCINE_DEGRADATION	34	-0.21155	-1.44711	0.0900563	0.425935	1	8777	tags=88%, list=67%, signal=269%
KEGG_SYSTEMIC_LUPUS_ERYTHEMATOSUS	66	-0.155234	-1.45435	0.0830325	0.431147	1	1638	tags=27%, list=13%, signal=31%

## Sheet: Archetype_8
	size	es	nes	p	fdr_q	fwer_p	rank_at_max	leading_edge
HALLMARK_TNFA_SIGNALING_VIA_NFKB	178	0.396877	6.30398	0	0	0	4018	tags=71%, list=31%, signal=101%
HALLMARK_ALLOGRAFT_REJECTION	121	0.366718	4.81605	0	0	0	4504	tags=72%, list=35%, signal=109%
KEGG_AUTOIMMUNE_THYROID_DISEASE	22	0.720758	4.07714	0	0	0	1781	tags=86%, list=14%, signal=100%
KEGG_GRAFT_VERSUS_HOST_DISEASE	21	0.713889	4.00011	0	0	0	1781	tags=86%, list=14%, signal=99%
KEGG_ALLOGRAFT_REJECTION	21	0.713917	3.91199	0	0	0	1781	tags=86%, list=14%, signal=99%
HALLMARK_INTERFERON_GAMMA_RESPONSE	164	0.249644	3.82739	0	0	0	3341	tags=51%, list=26%, signal=68%
KEGG_ASTHMA	13	0.86433	3.77512	0	0	0	1781	tags=100%, list=14%, signal=116%
KEGG_TYPE_I_DIABETES_MELLITUS	27	0.57234	3.56607	0	0	0	2060	tags=74%, list=16%, signal=88%
KEGG_CELL_ADHESION_MOLECULES_CAMS	88	0.313333	3.5598	0	0	0	1814	tags=47%, list=14%, signal=54%
HALLMARK_INFLAMMATORY_RESPONSE	138	0.245899	3.45807	0	0	0	3878	tags=55%, list=30%, signal=78%
KEGG_CYTOKINE_CYTOKINE_RECEPTOR_INTERACTION	128	0.251221	3.37243	0	0	0	3547	tags=53%, list=27%, signal=72%
KEGG_HEMATOPOIETIC_CELL_LINEAGE	40	0.387555	2.92012	0	7.79154e-05	0.001	3612	tags=68%, list=28%, signal=93%
KEGG_LEISHMANIA_INFECTION	55	0.346625	3.01807	0	8.27851e-05	0.001	4653	tags=71%, list=36%, signal=110%
BMI1_DN_MEL18_DN.V1_UP	104	0.250516	3.05682	0	8.83041e-05	0.001	4522	tags=61%, list=35%, signal=92%
KEGG_VIRAL_MYOCARDITIS	47	0.368556	3.05753	0	9.46115e-05	0.001	2520	tags=57%, list=19%, signal=71%
HALLMARK_P53_PATHWAY	170	0.204185	3.20289	0	0.000101889	0.001	4168	tags=53%, list=32%, signal=77%
KEGG_INTESTINAL_IMMUNE_NETWORK_FOR_IGA_PRODUCTION	25	0.53301	3.23083	0	0.00011038	0.001	1781	tags=68%, list=14%, signal=79%
KEGG_ANTIGEN_PROCESSING_AND_PRESENTATION	49	0.329828	2.77893	0	0.000352654	0.005	2671	tags=55%, list=20%, signal=69%
BMI1_DN.V1_UP	108	0.207071	2.68104	0	0.000412488	0.007	4522	tags=56%, list=35%, signal=86%
HALLMARK_INTERFERON_ALPHA_RESPONSE	84	0.248916	2.68419	0	0.000433113	0.007	6166	tags=73%, list=47%, signal=137%
HALLMARK_KRAS_SIGNALING_UP	144	0.185755	2.68911	0	0.000455908	0.007	2538	tags=39%, list=19%, signal=48%
HALLMARK_EPITHELIAL_MESENCHYMAL_TRANSITION	156	0.167312	2.50057	0	0.000833131	0.017	3698	tags=46%, list=28%, signal=64%
KEGG_SYSTEMIC_LUPUS_ERYTHEMATOSUS	66	0.258636	2.51612	0	0.000839806	0.015	1781	tags=41%, list=14%, signal=47%
KEGG_CHEMOKINE_SIGNALING_PATHWAY	131	0.181792	2.49952	0	0.000849485	0.018	3330	tags=44%, list=26%, signal=59%
BENPORATH_PRC2_TARGETS	296	0.120899	2.50136	0	0.000867845	0.017	2285	tags=30%, list=18%, signal=36%
KEGG_NATURAL_KILLER_CELL_MEDIATED_CYTOTOXICITY	81	0.229186	2.50384	0	0.000905577	0.017	4143	tags=56%, list=32%, signal=81%
ALONSO_METASTASIS_EMT_UP	30	0.349722	2.35878	0	0.00271469	0.059	2659	tags=57%, list=20%, signal=71%
KEGG_NOD_LIKE_RECEPTOR_SIGNALING_PATHWAY	46	0.27995	2.2811	0	0.00411982	0.091	5061	tags=67%, list=39%, signal=110%
KEGG_TOLL_LIKE_RECEPTOR_SIGNALING_PATHWAY	69	0.233059	2.26795	0	0.00422302	0.097	2734	tags=45%, list=21%, signal=57%
KEGG_P53_SIGNALING_PATHWAY	57	0.24026	2.23873	0	0.00517805	0.12	4126	tags=56%, list=32%, signal=82%
GO_RETINA_HOMEOSTASIS	38	0.291334	2.20826	0.00428265	0.00628326	0.149	1813	tags=47%, list=14%, signal=55%
KEGG_B_CELL_RECEPTOR_SIGNALING_PATHWAY	62	0.224329	2.13304	0.00223714	0.00996971	0.233	3293	tags=48%, list=25%, signal=64%
HALLMARK_IL2_STAT5_SIGNALING	166	0.134042	2.09086	0.00496278	0.0121971	0.291	4208	tags=46%, list=32%, signal=68%
KEGG_SNARE_INTERACTIONS_IN_VESICULAR_TRANSPORT	36	0.290605	2.08303	0.00226244	0.0122558	0.3	7434	tags=86%, list=57%, signal=200%
KEGG_PRIMARY_IMMUNODEFICIENCY	22	0.383812	2.09143	0.00218818	0.0124259	0.289	2521	tags=59%, list=19%, signal=73%
HALLMARK_IL6_JAK_STAT3_SIGNALING	62	0.219537	2.0683	0.00220264	0.0128629	0.319	3547	tags=50%, list=27%, signal=68%
HALLMARK_COMPLEMENT	153	0.129105	1.9285	0.00465116	0.0300115	0.584	2093	tags=30%, list=16%, signal=35%
KEGG_FC_EPSILON_RI_SIGNALING_PATHWAY	54	0.2178	1.92014	0.00650759	0.0306873	0.604	4072	tags=54%, list=31%, signal=78%
KEGG_T_CELL_RECEPTOR_SIGNALING_PATHWAY	83	0.167946	1.87062	0.00928074	0.0392959	0.722	2874	tags=40%, list=22%, signal=51%
KEGG_LEUKOCYTE_TRANSENDOTHELIAL_MIGRATION	79	0.176529	1.87212	0	0.0399281	0.72	2332	tags=37%, list=18%, signal=44%
KEGG_EPITHELIAL_CELL_SIGNALING_IN_HELICOBACTER_PYLORI_INFECTION	60	0.194142	1.82713	0.0205479	0.0490807	0.829	6104	tags=67%, list=47%, signal=125%
HALLMARK_APOPTOSIS	136	0.132798	1.8273	0.0223214	0.0502238	0.828	3077	tags=38%, list=24%, signal=49%
HALLMARK_ESTROGEN_RESPONSE_EARLY	166	0.116024	1.80518	0.01566	0.0545056	0.866	2556	tags=32%, list=20%, signal=39%
KEGG_BETA_ALANINE_METABOLISM	13	0.400489	1.79084	0.0226804	0.0575044	0.884	5676	tags=85%, list=43%, signal=150%
HALLMARK_UV_RESPONSE_UP	130	0.126723	1.7513	0.0177778	0.068918	0.932	2939	tags=36%, list=23%, signal=46%
HALLMARK_TGF_BETA_SIGNALING	49	0.203673	1.73999	0.0163934	0.0711768	0.939	3388	tags=47%, list=26%, signal=63%
LEE_NEURAL_CREST_STEM_CELL_UP	98	0.145795	1.72278	0.0248756	0.0770444	0.957	4999	tags=54%, list=38%, signal=87%
KEGG_JAK_STAT_SIGNALING_PATHWAY	86	0.150228	1.63041	0.0425056	0.119831	0.993	3414	tags=42%, list=26%, signal=56%
KEGG_PYRIMIDINE_METABOLISM	87	0.143525	1.61076	0.0225734	0.128546	0.996	8613	tags=80%, list=66%, signal=235%
KEGG_ABC_TRANSPORTERS	30	0.241947	1.60292	0.0481172	0.130893	0.996	4612	tags=60%, list=35%, signal=93%
KEGG_GLUTATHIONE_METABOLISM	37	0.222796	1.5988	0.0561555	0.131007	0.997	4814	tags=59%, list=37%, signal=94%
HALLMARK_ESTROGEN_RESPONSE_LATE	155	0.104456	1.56972	0.047836	0.148116	0.999	2556	tags=31%, list=20%, signal=38%
LEE_NEURAL_CREST_STEM_CELL_DN	85	0.140091	1.5528	0.0472973	0.153213	1	3283	tags=41%, list=25%, signal=55%
KEGG_PARKINSONS_DISEASE	104	0.130523	1.55389	0.0465116	0.155448	1	3020	tags=37%, list=23%, signal=47%
DOUGLAS_BMI1_TARGETS_UP	480	0.057726	1.50123	0.0517241	0.191017	1	9230	tags=77%, list=71%, signal=252%
KEGG_COMPLEMENT_AND_COAGULATION_CASCADES	39	0.199934	1.49265	0.0790068	0.194768	1	2093	tags=38%, list=16%, signal=46%
KEGG_ALDOSTERONE_REGULATED_SODIUM_REABSORPTION	25	0.244425	1.47684	0.0727273	0.205404	1	4033	tags=56%, list=31%, signal=81%
HALLMARK_MYC_TARGETS_V2	44	0.184974	1.47038	0.0650224	0.20803	1	5830	tags=64%, list=45%, signal=115%
KEGG_SMALL_CELL_LUNG_CANCER	71	0.146707	1.46022	0.073903	0.209703	1	4653	tags=51%, list=36%, signal=78%
HALLMARK_COAGULATION	89	0.128742	1.43454	0.0946882	0.212113	1	2348	tags=33%, list=18%, signal=39%
HALLMARK_SPERMATOGENESIS	74	0.143126	1.43823	0.0767544	0.212137	1	7252	tags=70%, list=56%, signal=157%
HALLMARK_G2M_CHECKPOINT	177	0.0949097	1.46075	0.0714286	0.21282	1	3500	tags=37%, list=27%, signal=49%
KEGG_BASE_EXCISION_REPAIR	32	0.215579	1.43974	0.0833333	0.217847	1	9832	tags=97%, list=75%, signal=392%
HALLMARK_APICAL_JUNCTION	151	0.0979714	1.44361	0.0870647	0.217932	1	2792	tags=32%, list=21%, signal=40%
HALLMARK_XENOBIOTIC_METABOLISM	140	0.103622	1.44759	0.0763723	0.218271	1	4352	tags=44%, list=33%, signal=66%
CLASS1_ONKEN_V2	464	-0.142571	-3.28209	0	0	0	4488	tags=48%, list=34%, signal=70%
HALLMARK_MYC_TARGETS_V1	152	-0.193535	-2.67009	0	0.00325654	0.008	2802	tags=40%, list=21%, signal=51%
KEGG_PATHOGENIC_ESCHERICHIA_COLI_INFECTION	44	-0.276169	-2.09406	0.00382409	0.126321	0.366	4280	tags=59%, list=33%, signal=88%
ALONSO_METASTASIS_UP	159	-0.137158	-1.93246	0.0138169	0.205147	0.696	4724	tags=49%, list=36%, signal=76%
KEGG_CALCIUM_SIGNALING_PATHWAY	95	-0.171228	-1.93456	0.00505051	0.254593	0.693	2535	tags=36%, list=19%, signal=44%
GO_UBIQUITIN_LIGASE_COMPLEX	230	-0.108802	-1.81173	0.026534	0.330666	0.905	9432	tags=83%, list=72%, signal=293%
KEGG_PROTEIN_EXPORT	20	-0.326672	-1.72522	0.0291439	0.338513	0.971	4915	tags=70%, list=38%, signal=112%
CASTLE1	6	-0.559937	-1.73604	0.0305927	0.360399	0.967	1477	tags=67%, list=11%, signal=75%
GO_CHROMATIN_MODIFICATION	457	-0.0735663	-1.68938	0.0326594	0.363094	0.989	9512	tags=80%, list=73%, signal=283%
KEGG_SPLICEOSOME	116	-0.140385	-1.73883	0.0185185	0.406671	0.963	7454	tags=71%, list=57%, signal=163%
KEGG_OLFACTORY_TRANSDUCTION	23	-0.276766	-1.57893	0.0531309	0.471271	1	3306	tags=52%, list=25%, signal=70%
KEGG_LONG_TERM_POTENTIATION	47	-0.199849	-1.59652	0.0548673	0.471467	1	3865	tags=49%, list=30%, signal=69%
KEGG_UBIQUITIN_MEDIATED_PROTEOLYSIS	127	-0.127536	-1.61223	0.0409253	0.478048	1	9992	tags=89%, list=77%, signal=376%
KEGG_RNA_DEGRADATION	42	-0.199144	-1.5023	0.0689655	0.625007	1	6148	tags=67%, list=47%, signal=126%
