# Supplementary material for: Loss of polycomb repressive complex 1 activity and chromosomal instability drive uveal melanoma progression
Source: Nat Commun. 2021 Sep 13;12:5402. doi: 10.1038/s41467-021-25529-z (PMC8438051; doi:10.1038/s41467-021-25529-z)
Supplement: Supplementary file 7 — Supplementary Dataset 5 [file 41467_2021_25529_MOESM7_ESM.xlsx]

## Sheet: gsea_report_for_PRT
NAME	GS<br> follow link to MSigDB	GS DETAILS	SIZE	ES	NES	NOM p-val	FDR q-val	FWER p-val	RANK AT MAX	LEADING EDGE
HALLMARK_TNFA_SIGNALING_VIA_NFKB	HALLMARK_TNFA_SIGNALING_VIA_NFKB	Details ...	80	0.713896	2.75603	0	0	0	851	tags=54%, list=14%, signal=61%
HALLMARK_P53_PATHWAY	HALLMARK_P53_PATHWAY	Details ...	101	0.586929	2.34685	0	0	0	909	tags=41%, list=15%, signal=47%
HALLMARK_APOPTOSIS	HALLMARK_APOPTOSIS	Details ...	75	0.524229	1.99769	0	0.00349049	0.01	1068	tags=47%, list=17%, signal=56%
HALLMARK_EPITHELIAL_MESENCHYMAL_TRANSITION	HALLMARK_EPITHELIAL_MESENCHYMAL_TRANSITION	Details ...	51	0.566434	1.9816	0	0.00425797	0.016	579	tags=31%, list=9%, signal=34%
HALLMARK_INFLAMMATORY_RESPONSE	HALLMARK_INFLAMMATORY_RESPONSE	Details ...	35	0.613112	1.97336	0	0.00429398	0.02	1397	tags=51%, list=22%, signal=66%
KEGG_TOLL_LIKE_RECEPTOR_SIGNALING_PATHWAY	KEGG_TOLL_LIKE_RECEPTOR_SIGNALING_PATHWAY	Details ...	23	0.673687	1.9622	0	0.0037361	0.021	747	tags=30%, list=12%, signal=34%
HALLMARK_INTERFERON_GAMMA_RESPONSE	HALLMARK_INTERFERON_GAMMA_RESPONSE	Details ...	49	0.539593	1.89792	0.00195312	0.0093609	0.061	477	tags=24%, list=8%, signal=26%
DOUGLAS_BMI1_TARGETS_DN	DOUGLAS_BMI1_TARGETS_DN	Details ...	119	0.461136	1.89232	0	0.00899401	0.067	1399	tags=46%, list=22%, signal=58%
WIEDERSCHAIN_TARGETS_OF_BMI1_AND_PCGF2	WIEDERSCHAIN_TARGETS_OF_BMI1_AND_PCGF2	Details ...	14	0.711009	1.85394	0	0.0143553	0.117	712	tags=57%, list=11%, signal=64%
HALLMARK_IL6_JAK_STAT3_SIGNALING	HALLMARK_IL6_JAK_STAT3_SIGNALING	Details ...	19	0.644388	1.83145	0.0020284	0.0186854	0.166	1121	tags=53%, list=18%, signal=64%
HALLMARK_INTERFERON_ALPHA_RESPONSE	HALLMARK_INTERFERON_ALPHA_RESPONSE	Details ...	29	0.573208	1.81527	0.00383877	0.0203889	0.193	457	tags=31%, list=7%, signal=33%
KEGG_CIRCADIAN_RHYTHM_MAMMAL	KEGG_CIRCADIAN_RHYTHM_MAMMAL	Details ...	6	0.859776	1.78884	0	0.025157	0.251	324	tags=50%, list=5%, signal=53%
LEE_NEURAL_CREST_STEM_CELL_UP	LEE_NEURAL_CREST_STEM_CELL_UP	Details ...	33	0.562844	1.76827	0.006	0.0308814	0.316	671	tags=33%, list=11%, signal=37%
HALLMARK_MYOGENESIS	HALLMARK_MYOGENESIS	Details ...	61	0.478466	1.76084	0	0.0312722	0.339	1580	tags=44%, list=25%, signal=59%
HALLMARK_HYPOXIA	HALLMARK_HYPOXIA	Details ...	76	0.464192	1.75987	0	0.029612	0.341	752	tags=29%, list=12%, signal=33%
KEGG_EPITHELIAL_CELL_SIGNALING_IN_HELICOBACTER_PYLORI_INFECTION	KEGG_EPITHELIAL_CELL_SIGNALING_IN_HELICOBACTER_PYLORI_INFECTION	Details ...	31	0.558058	1.75636	0.00190476	0.0292003	0.352	1397	tags=45%, list=22%, signal=58%
KEGG_RIG_I_LIKE_RECEPTOR_SIGNALING_PATHWAY	KEGG_RIG_I_LIKE_RECEPTOR_SIGNALING_PATHWAY	Details ...	20	0.617709	1.75043	0.00378072	0.0294109	0.375	1397	tags=55%, list=22%, signal=71%
HALLMARK_COMPLEMENT	HALLMARK_COMPLEMENT	Details ...	53	0.486117	1.73594	0	0.0325558	0.428	969	tags=30%, list=16%, signal=35%
BENPORATH_PRC2_TARGETS	BENPORATH_PRC2_TARGETS	Details ...	66	0.469312	1.722	0.00195695	0.036294	0.478	1033	tags=41%, list=17%, signal=49%
KEGG_P53_SIGNALING_PATHWAY	KEGG_P53_SIGNALING_PATHWAY	Details ...	28	0.53314	1.65921	0.0152381	0.0677142	0.723	448	tags=46%, list=7%, signal=50%
KEGG_FOCAL_ADHESION	KEGG_FOCAL_ADHESION	Details ...	59	0.459766	1.65143	0.00198807	0.0693467	0.743	764	tags=24%, list=12%, signal=27%
KEGG_LYSOSOME	KEGG_LYSOSOME	Details ...	77	0.438766	1.65099	0.0018622	0.0664393	0.745	1254	tags=27%, list=20%, signal=34%
KEGG_PRION_DISEASES	KEGG_PRION_DISEASES	Details ...	13	0.646122	1.6308	0.0112994	0.0797962	0.825	430	tags=23%, list=7%, signal=25%
MONOSOMY_3_DOWN	MONOSOMY_3_DOWN	Details ...	11	0.672961	1.61249	0.0223048	0.0903531	0.869	787	tags=55%, list=13%, signal=62%
KEGG_LEISHMANIA_INFECTION	KEGG_LEISHMANIA_INFECTION	Details ...	15	0.612855	1.60353	0.0301318	0.0942651	0.886	747	tags=33%, list=12%, signal=38%
KEGG_ECM_RECEPTOR_INTERACTION	KEGG_ECM_RECEPTOR_INTERACTION	Details ...	19	0.568016	1.6017	0.0263158	0.0923345	0.892	328	tags=21%, list=5%, signal=22%
BENPORATH_SUZ12_TARGETS	BENPORATH_SUZ12_TARGETS	Details ...	114	0.392861	1.60052	0.00374532	0.0896899	0.894	1073	tags=32%, list=17%, signal=38%
LEE_NEURAL_CREST_STEM_CELL_DN	LEE_NEURAL_CREST_STEM_CELL_DN	Details ...	25	0.539001	1.59865	0.0257937	0.0877349	0.899	431	tags=32%, list=7%, signal=34%
KEGG_ADIPOCYTOKINE_SIGNALING_PATHWAY	KEGG_ADIPOCYTOKINE_SIGNALING_PATHWAY	Details ...	22	0.551788	1.59485	0.0176471	0.0878884	0.904	1590	tags=64%, list=26%, signal=85%
HALLMARK_ANGIOGENESIS	HALLMARK_ANGIOGENESIS	Details ...	7	0.731615	1.59106	0.0242991	0.087585	0.909	969	tags=57%, list=16%, signal=68%
HALLMARK_KRAS_SIGNALING_UP	HALLMARK_KRAS_SIGNALING_UP	Details ...	30	0.508374	1.56903	0.0227273	0.102055	0.946	708	tags=27%, list=11%, signal=30%
KEGG_CYTOSOLIC_DNA_SENSING_PATHWAY	KEGG_CYTOSOLIC_DNA_SENSING_PATHWAY	Details ...	15	0.58365	1.56814	0.0475207	0.0996956	0.947	1397	tags=60%, list=22%, signal=77%
HALLMARK_COAGULATION	HALLMARK_COAGULATION	Details ...	36	0.481908	1.56809	0.0158416	0.0966745	0.947	998	tags=33%, list=16%, signal=39%
GO_HISTONE_H3_K4_TRIMETHYLATION	GO_HISTONE_H3_K4_TRIMETHYLATION	Details ...	6	0.766838	1.55392	0.0337711	0.106333	0.966	514	tags=33%, list=8%, signal=36%
KEGG_CYTOKINE_CYTOKINE_RECEPTOR_INTERACTION	KEGG_CYTOKINE_CYTOKINE_RECEPTOR_INTERACTION	Details ...	17	0.580932	1.55294	0.0386029	0.104116	0.967	367	tags=35%, list=6%, signal=37%
KEGG_ABC_TRANSPORTERS	KEGG_ABC_TRANSPORTERS	Details ...	10	0.644331	1.54412	0.0376569	0.10878	0.977	2101	tags=90%, list=34%, signal=136%
KEGG_MAPK_SIGNALING_PATHWAY	KEGG_MAPK_SIGNALING_PATHWAY	Details ...	87	0.381726	1.46491	0.0230769	0.190917	0.999	1067	tags=26%, list=17%, signal=31%
HALLMARK_IL2_STAT5_SIGNALING	HALLMARK_IL2_STAT5_SIGNALING	Details ...	55	0.417271	1.46171	0.0366795	0.189404	0.999	673	tags=22%, list=11%, signal=24%
KEGG_VASOPRESSIN_REGULATED_WATER_REABSORPTION	KEGG_VASOPRESSIN_REGULATED_WATER_REABSORPTION	Details ...	21	0.487845	1.41755	0.0787879	0.245762	1	2061	tags=62%, list=33%, signal=92%
KEGG_PORPHYRIN_AND_CHLOROPHYLL_METABOLISM	KEGG_PORPHYRIN_AND_CHLOROPHYLL_METABOLISM	Details ...	15	0.538189	1.41025	0.0992366	0.251193	1	945	tags=33%, list=15%, signal=39%
BENPORATH_EED_TARGETS	BENPORATH_EED_TARGETS	Details ...	163	0.324875	1.3968	0.0198198	0.267925	1	730	tags=21%, list=12%, signal=24%
KEGG_APOPTOSIS	KEGG_APOPTOSIS	Details ...	27	0.451353	1.37427	0.0990476	0.298546	1	1185	tags=33%, list=19%, signal=41%
KEGG_MELANOMA	KEGG_MELANOMA	Details ...	23	0.466635	1.36401	0.102804	0.309868	1	671	tags=26%, list=11%, signal=29%
KEGG_ERBB_SIGNALING_PATHWAY	KEGG_ERBB_SIGNALING_PATHWAY	Details ...	31	0.426902	1.35135	0.119093	0.325313	1	160	tags=10%, list=3%, signal=10%
HALLMARK_HEME_METABOLISM	HALLMARK_HEME_METABOLISM	Details ...	74	0.356256	1.34374	0.0707457	0.331502	1	1054	tags=28%, list=17%, signal=34%
KEGG_ANTIGEN_PROCESSING_AND_PRESENTATION	KEGG_ANTIGEN_PROCESSING_AND_PRESENTATION	Details ...	29	0.424463	1.32379	0.0986965	0.361397	1	246	tags=17%, list=4%, signal=18%
KEGG_SNARE_INTERACTIONS_IN_VESICULAR_TRANSPORT	KEGG_SNARE_INTERACTIONS_IN_VESICULAR_TRANSPORT	Details ...	16	0.487014	1.32272	0.149533	0.355853	1	1010	tags=31%, list=16%, signal=37%
BMI1_DN.V1_DN	BMI1_DN.V1_DN	Details ...	33	0.401059	1.31685	0.105263	0.35914	1	891	tags=24%, list=14%, signal=28%
KEGG_OTHER_GLYCAN_DEGRADATION	KEGG_OTHER_GLYCAN_DEGRADATION	Details ...	10	0.554907	1.30948	0.143396	0.365902	1	913	tags=40%, list=15%, signal=47%
KEGG_JAK_STAT_SIGNALING_PATHWAY	KEGG_JAK_STAT_SIGNALING_PATHWAY	Details ...	27	0.421981	1.29749	0.129159	0.381537	1	1333	tags=41%, list=21%, signal=52%
HALLMARK_TGF_BETA_SIGNALING	HALLMARK_TGF_BETA_SIGNALING	Details ...	22	0.450124	1.29087	0.15444	0.386565	1	442	tags=23%, list=7%, signal=24%
KEGG_ALDOSTERONE_REGULATED_SODIUM_REABSORPTION	KEGG_ALDOSTERONE_REGULATED_SODIUM_REABSORPTION	Details ...	9	0.554206	1.27728	0.196998	0.405792	1	1588	tags=44%, list=25%, signal=60%
KEGG_REGULATION_OF_AUTOPHAGY	KEGG_REGULATION_OF_AUTOPHAGY	Details ...	10	0.53689	1.26585	0.190385	0.422252	1	1477	tags=40%, list=24%, signal=52%
KEGG_TYPE_II_DIABETES_MELLITUS	KEGG_TYPE_II_DIABETES_MELLITUS	Details ...	6	0.609202	1.26007	0.206897	0.425745	1	1588	tags=50%, list=25%, signal=67%
HALLMARK_UV_RESPONSE_UP	HALLMARK_UV_RESPONSE_UP	Details ...	91	0.324265	1.25919	0.103448	0.419598	1	611	tags=19%, list=10%, signal=20%
KEGG_HYPERTROPHIC_CARDIOMYOPATHY_HCM	KEGG_HYPERTROPHIC_CARDIOMYOPATHY_HCM	Details ...	17	0.454991	1.24612	0.190381	0.438239	1	2217	tags=59%, list=36%, signal=91%
ALONSO_METASTASIS_EMT_UP	ALONSO_METASTASIS_EMT_UP	Details ...	18	0.452205	1.2419	0.193182	0.439121	1	1021	tags=33%, list=16%, signal=40%
KEGG_RIBOFLAVIN_METABOLISM	KEGG_RIBOFLAVIN_METABOLISM	Details ...	7	0.575352	1.23638	0.215534	0.441837	1	11	tags=14%, list=0%, signal=14%
KEGG_CELL_ADHESION_MOLECULES_CAMS	KEGG_CELL_ADHESION_MOLECULES_CAMS	Details ...	18	0.438561	1.22484	0.228682	0.457666	1	1354	tags=44%, list=22%, signal=57%
KEGG_T_CELL_RECEPTOR_SIGNALING_PATHWAY	KEGG_T_CELL_RECEPTOR_SIGNALING_PATHWAY	Details ...	28	0.391098	1.20441	0.21161	0.493317	1	1588	tags=32%, list=25%, signal=43%
KEGG_ENDOCYTOSIS	KEGG_ENDOCYTOSIS	Details ...	71	0.317178	1.1952	0.176692	0.505332	1	1562	tags=37%, list=25%, signal=48%
KEGG_HEMATOPOIETIC_CELL_LINEAGE	KEGG_HEMATOPOIETIC_CELL_LINEAGE	Details ...	7	0.552869	1.19026	0.275992	0.508096	1	138	tags=29%, list=2%, signal=29%
HALLMARK_ESTROGEN_RESPONSE_EARLY	HALLMARK_ESTROGEN_RESPONSE_EARLY	Details ...	50	0.336882	1.18881	0.194286	0.503068	1	1068	tags=26%, list=17%, signal=31%
KEGG_SPHINGOLIPID_METABOLISM	KEGG_SPHINGOLIPID_METABOLISM	Details ...	15	0.441788	1.18809	0.245059	0.496689	1	913	tags=33%, list=15%, signal=39%
KEGG_METABOLISM_OF_XENOBIOTICS_BY_CYTOCHROME_P450	KEGG_METABOLISM_OF_XENOBIOTICS_BY_CYTOCHROME_P450	Details ...	9	0.511118	1.18469	0.262295	0.496801	1	1317	tags=44%, list=21%, signal=56%
KEGG_DRUG_METABOLISM_CYTOCHROME_P450	KEGG_DRUG_METABOLISM_CYTOCHROME_P450	Details ...	9	0.511118	1.16932	0.285714	0.522636	1	1317	tags=44%, list=21%, signal=56%
KEGG_VIBRIO_CHOLERAE_INFECTION	KEGG_VIBRIO_CHOLERAE_INFECTION	Details ...	28	0.376109	1.15308	0.272165	0.549583	1	1795	tags=43%, list=29%, signal=60%
KEGG_BLADDER_CANCER	KEGG_BLADDER_CANCER	Details ...	23	0.39549	1.15141	0.26691	0.545235	1	593	tags=22%, list=10%, signal=24%
KEGG_PROTEASOME	KEGG_PROTEASOME	Details ...	35	0.350641	1.15053	0.241245	0.539463	1	2662	tags=60%, list=43%, signal=104%
KEGG_GLYCOSPHINGOLIPID_BIOSYNTHESIS_GLOBO_SERIES	KEGG_GLYCOSPHINGOLIPID_BIOSYNTHESIS_GLOBO_SERIES	Details ...	6	0.559421	1.14462	0.323194	0.545141	1	106	tags=17%, list=2%, signal=17%
HALLMARK_ALLOGRAFT_REJECTION	HALLMARK_ALLOGRAFT_REJECTION	Details ...	40	0.341371	1.14193	0.275391	0.543557	1	1261	tags=33%, list=20%, signal=40%
HALLMARK_REACTIVE_OXIGEN_SPECIES_PATHWAY	HALLMARK_REACTIVE_OXIGEN_SPECIES_PATHWAY	Details ...	27	0.365459	1.12866	0.284314	0.566792	1	737	tags=26%, list=12%, signal=29%
HALLMARK_XENOBIOTIC_METABOLISM	HALLMARK_XENOBIOTIC_METABOLISM	Details ...	66	0.306421	1.12017	0.267606	0.579784	1	623	tags=15%, list=10%, signal=17%
BMI1_DN.V1_UP	BMI1_DN.V1_UP	Details ...	35	0.342115	1.108	0.299803	0.599204	1	1042	tags=31%, list=17%, signal=38%
KEGG_SYSTEMIC_LUPUS_ERYTHEMATOSUS	KEGG_SYSTEMIC_LUPUS_ERYTHEMATOSUS	Details ...	23	0.373121	1.09492	0.333333	0.622171	1	379	tags=26%, list=6%, signal=28%
KEGG_NOTCH_SIGNALING_PATHWAY	KEGG_NOTCH_SIGNALING_PATHWAY	Details ...	19	0.385219	1.09107	0.341414	0.622872	1	1444	tags=37%, list=23%, signal=48%
BMI1_DN_MEL18_DN.V1_UP	BMI1_DN_MEL18_DN.V1_UP	Details ...	24	0.371173	1.08664	0.363118	0.625256	1	593	tags=33%, list=10%, signal=37%
HALLMARK_APICAL_JUNCTION	HALLMARK_APICAL_JUNCTION	Details ...	62	0.2971	1.08245	0.312741	0.627114	1	1583	tags=31%, list=25%, signal=41%
KEGG_PROSTATE_CANCER	KEGG_PROSTATE_CANCER	Details ...	35	0.330626	1.08054	0.321495	0.623517	1	593	tags=17%, list=10%, signal=19%
KEGG_BASAL_TRANSCRIPTION_FACTORS	KEGG_BASAL_TRANSCRIPTION_FACTORS	Details ...	14	0.419028	1.07747	0.355599	0.622806	1	311	tags=14%, list=5%, signal=15%
KEGG_TIGHT_JUNCTION	KEGG_TIGHT_JUNCTION	Details ...	39	0.321237	1.06674	0.352941	0.639845	1	858	tags=15%, list=14%, signal=18%
KEGG_PATHOGENIC_ESCHERICHIA_COLI_INFECTION	KEGG_PATHOGENIC_ESCHERICHIA_COLI_INFECTION	Details ...	29	0.340742	1.06087	0.364162	0.645839	1	616	tags=17%, list=10%, signal=19%
KEGG_NATURAL_KILLER_CELL_MEDIATED_CYTOTOXICITY	KEGG_NATURAL_KILLER_CELL_MEDIATED_CYTOTOXICITY	Details ...	26	0.348535	1.04945	0.398785	0.664934	1	1619	tags=35%, list=26%, signal=47%
KEGG_AMINO_SUGAR_AND_NUCLEOTIDE_SUGAR_METABOLISM	KEGG_AMINO_SUGAR_AND_NUCLEOTIDE_SUGAR_METABOLISM	Details ...	22	0.358603	1.03819	0.406814	0.683118	1	1720	tags=32%, list=28%, signal=44%
KEGG_VEGF_SIGNALING_PATHWAY	KEGG_VEGF_SIGNALING_PATHWAY	Details ...	26	0.332006	1.03282	0.409174	0.688361	1	747	tags=15%, list=12%, signal=17%
KEGG_VIRAL_MYOCARDITIS	KEGG_VIRAL_MYOCARDITIS	Details ...	18	0.37291	1.02611	0.422794	0.696658	1	1231	tags=33%, list=20%, signal=41%
CLASS2_ONKEN_V2	CLASS2_ONKEN_V2	Details ...	353	0.21646	1.01634	0.396429	0.711935	1	1217	tags=22%, list=20%, signal=26%
KEGG_GLIOMA	KEGG_GLIOMA	Details ...	26	0.330686	1.01382	0.437148	0.709526	1	53	tags=8%, list=1%, signal=8%
KEGG_CHRONIC_MYELOID_LEUKEMIA	KEGG_CHRONIC_MYELOID_LEUKEMIA	Details ...	35	0.310738	1.00596	0.446729	0.720453	1	716	tags=14%, list=11%, signal=16%
KEGG_DILATED_CARDIOMYOPATHY	KEGG_DILATED_CARDIOMYOPATHY	Details ...	17	0.369873	1.00044	0.461538	0.725222	1	790	tags=18%, list=13%, signal=20%
KEGG_COMPLEMENT_AND_COAGULATION_CASCADES	KEGG_COMPLEMENT_AND_COAGULATION_CASCADES	Details ...	8	0.449867	0.998482	0.479042	0.722038	1	979	tags=38%, list=16%, signal=44%
KEGG_PATHWAYS_IN_CANCER	KEGG_PATHWAYS_IN_CANCER	Details ...	107	0.249196	0.98896	0.482456	0.736921	1	764	tags=19%, list=12%, signal=21%
KEGG_MTOR_SIGNALING_PATHWAY	KEGG_MTOR_SIGNALING_PATHWAY	Details ...	23	0.334994	0.98323	0.482176	0.742382	1	448	tags=13%, list=7%, signal=14%
HALLMARK_PI3K_AKT_MTOR_SIGNALING	HALLMARK_PI3K_AKT_MTOR_SIGNALING	Details ...	46	0.285342	0.983048	0.49531	0.73485	1	448	tags=13%, list=7%, signal=14%
GO_HISTONE_H2A_UBIQUITINATION	GO_HISTONE_H2A_UBIQUITINATION	Details ...	6	0.479606	0.97886	0.501887	0.736859	1	2237	tags=67%, list=36%, signal=104%
KEGG_GLYCOSAMINOGLYCAN_BIOSYNTHESIS_CHONDROITIN_SULFATE	KEGG_GLYCOSAMINOGLYCAN_BIOSYNTHESIS_CHONDROITIN_SULFATE	Details ...	7	0.462874	0.9773	0.491396	0.733198	1	1734	tags=43%, list=28%, signal=59%
KEGG_STARCH_AND_SUCROSE_METABOLISM	KEGG_STARCH_AND_SUCROSE_METABOLISM	Details ...	7	0.457726	0.974208	0.502947	0.732323	1	1165	tags=29%, list=19%, signal=35%
KEGG_PANTOTHENATE_AND_COA_BIOSYNTHESIS	KEGG_PANTOTHENATE_AND_COA_BIOSYNTHESIS	Details ...	5	0.491511	0.972827	0.51663	0.727862	1	2098	tags=80%, list=34%, signal=121%
KEGG_TYPE_I_DIABETES_MELLITUS	KEGG_TYPE_I_DIABETES_MELLITUS	Details ...	5	0.501032	0.969493	0.518812	0.727749	1	1152	tags=60%, list=18%, signal=74%
KEGG_ARRHYTHMOGENIC_RIGHT_VENTRICULAR_CARDIOMYOPATHY_ARVC	KEGG_ARRHYTHMOGENIC_RIGHT_VENTRICULAR_CARDIOMYOPATHY_ARVC	Details ...	16	0.360846	0.963358	0.50501	0.734261	1	2217	tags=50%, list=36%, signal=77%
KEGG_DORSO_VENTRAL_AXIS_FORMATION	KEGG_DORSO_VENTRAL_AXIS_FORMATION	Details ...	8	0.426433	0.954242	0.534113	0.747759	1	2067	tags=38%, list=33%, signal=56%
HALLMARK_PROTEIN_SECRETION	HALLMARK_PROTEIN_SECRETION	Details ...	50	0.274625	0.953666	0.548446	0.741813	1	1786	tags=36%, list=29%, signal=50%
KEGG_B_CELL_RECEPTOR_SIGNALING_PATHWAY	KEGG_B_CELL_RECEPTOR_SIGNALING_PATHWAY	Details ...	22	0.3235	0.951542	0.498062	0.738983	1	477	tags=14%, list=8%, signal=15%
BMI1_DN_MEL18_DN.V1_DN	BMI1_DN_MEL18_DN.V1_DN	Details ...	34	0.28725	0.931742	0.560461	0.776956	1	682	tags=18%, list=11%, signal=20%
KEGG_AMINOACYL_TRNA_BIOSYNTHESIS	KEGG_AMINOACYL_TRNA_BIOSYNTHESIS	Details ...	27	0.299084	0.92332	0.569231	0.788627	1	2415	tags=56%, list=39%, signal=90%
KEGG_GLYCINE_SERINE_AND_THREONINE_METABOLISM	KEGG_GLYCINE_SERINE_AND_THREONINE_METABOLISM	Details ...	7	0.431098	0.922183	0.576699	0.783586	1	100	tags=14%, list=2%, signal=15%
KEGG_LEUKOCYTE_TRANSENDOTHELIAL_MIGRATION	KEGG_LEUKOCYTE_TRANSENDOTHELIAL_MIGRATION	Details ...	32	0.288106	0.919669	0.585227	0.781731	1	1581	tags=28%, list=25%, signal=37%
KEGG_PRIMARY_IMMUNODEFICIENCY	KEGG_PRIMARY_IMMUNODEFICIENCY	Details ...	5	0.466825	0.908266	0.608187	0.798717	1	38	tags=20%, list=1%, signal=20%
KEGG_PPAR_SIGNALING_PATHWAY	KEGG_PPAR_SIGNALING_PATHWAY	Details ...	15	0.337802	0.902133	0.59619	0.804451	1	2003	tags=60%, list=32%, signal=88%
KEGG_RENAL_CELL_CARCINOMA	KEGG_RENAL_CELL_CARCINOMA	Details ...	35	0.27596	0.902056	0.625743	0.797224	1	286	tags=9%, list=5%, signal=9%
KEGG_PEROXISOME	KEGG_PEROXISOME	Details ...	26	0.292015	0.894332	0.632495	0.80544	1	1815	tags=42%, list=29%, signal=59%
KEGG_ARACHIDONIC_ACID_METABOLISM	KEGG_ARACHIDONIC_ACID_METABOLISM	Details ...	7	0.412253	0.893465	0.601942	0.800005	1	611	tags=29%, list=10%, signal=32%
KEGG_NOD_LIKE_RECEPTOR_SIGNALING_PATHWAY	KEGG_NOD_LIKE_RECEPTOR_SIGNALING_PATHWAY	Details ...	15	0.326018	0.870152	0.640074	0.839798	1	1588	tags=47%, list=25%, signal=62%
HALLMARK_BILE_ACID_METABOLISM	HALLMARK_BILE_ACID_METABOLISM	Details ...	24	0.292599	0.86161	0.669118	0.849343	1	1421	tags=38%, list=23%, signal=48%
KEGG_AMYOTROPHIC_LATERAL_SCLEROSIS_ALS	KEGG_AMYOTROPHIC_LATERAL_SCLEROSIS_ALS	Details ...	18	0.313215	0.853375	0.65251	0.857841	1	1011	tags=28%, list=16%, signal=33%
KEGG_INSULIN_SIGNALING_PATHWAY	KEGG_INSULIN_SIGNALING_PATHWAY	Details ...	53	0.237325	0.845289	0.738878	0.865712	1	1588	tags=28%, list=25%, signal=38%
HALLMARK_CHOLESTEROL_HOMEOSTASIS	HALLMARK_CHOLESTEROL_HOMEOSTASIS	Details ...	42	0.251853	0.844719	0.745856	0.859452	1	281	tags=10%, list=5%, signal=10%
HALLMARK_UV_RESPONSE_DN	HALLMARK_UV_RESPONSE_DN	Details ...	28	0.269789	0.831174	0.738372	0.876989	1	1035	tags=21%, list=17%, signal=26%
KEGG_NEUROACTIVE_LIGAND_RECEPTOR_INTERACTION	KEGG_NEUROACTIVE_LIGAND_RECEPTOR_INTERACTION	Details ...	14	0.313723	0.820977	0.698556	0.887749	1	1080	tags=36%, list=17%, signal=43%
KEGG_GNRH_SIGNALING_PATHWAY	KEGG_GNRH_SIGNALING_PATHWAY	Details ...	29	0.2634	0.815858	0.715447	0.88932	1	747	tags=10%, list=12%, signal=12%
KEGG_REGULATION_OF_ACTIN_CYTOSKELETON	KEGG_REGULATION_OF_ACTIN_CYTOSKELETON	Details ...	65	0.220629	0.810903	0.825095	0.890842	1	1611	tags=26%, list=26%, signal=35%
KEGG_FC_GAMMA_R_MEDIATED_PHAGOCYTOSIS	KEGG_FC_GAMMA_R_MEDIATED_PHAGOCYTOSIS	Details ...	33	0.252834	0.80386	0.768248	0.895101	1	1746	tags=27%, list=28%, signal=38%
KEGG_TRYPTOPHAN_METABOLISM	KEGG_TRYPTOPHAN_METABOLISM	Details ...	6	0.392083	0.795772	0.710117	0.900445	1	230	tags=17%, list=4%, signal=17%
KEGG_NEUROTROPHIN_SIGNALING_PATHWAY	KEGG_NEUROTROPHIN_SIGNALING_PATHWAY	Details ...	54	0.221878	0.782944	0.84913	0.913054	1	1588	tags=22%, list=25%, signal=30%
HALLMARK_ANDROGEN_RESPONSE	HALLMARK_ANDROGEN_RESPONSE	Details ...	40	0.23457	0.777914	0.846743	0.91316	1	1321	tags=28%, list=21%, signal=35%
KEGG_ACUTE_MYELOID_LEUKEMIA	KEGG_ACUTE_MYELOID_LEUKEMIA	Details ...	23	0.261407	0.767355	0.799629	0.921154	1	1802	tags=30%, list=29%, signal=43%
KEGG_GLYCOSAMINOGLYCAN_DEGRADATION	KEGG_GLYCOSAMINOGLYCAN_DEGRADATION	Details ...	9	0.327239	0.756629	0.78125	0.929083	1	630	tags=11%, list=10%, signal=12%
ALONSO_METASTASIS_NEURAL_UP	ALONSO_METASTASIS_NEURAL_UP	Details ...	8	0.321487	0.708902	0.828571	0.978829	1	1603	tags=38%, list=26%, signal=50%
KEGG_AXON_GUIDANCE	KEGG_AXON_GUIDANCE	Details ...	29	0.227894	0.700512	0.869732	0.979983	1	712	tags=14%, list=11%, signal=16%
KEGG_THYROID_CANCER	KEGG_THYROID_CANCER	Details ...	15	0.259023	0.670383	0.87384	1	1	1588	tags=27%, list=25%, signal=36%
KEGG_GLYCOSAMINOGLYCAN_BIOSYNTHESIS_HEPARAN_SULFATE	KEGG_GLYCOSAMINOGLYCAN_BIOSYNTHESIS_HEPARAN_SULFATE	Details ...	8	0.294784	0.652609	0.884462	1	1	1853	tags=38%, list=30%, signal=53%
KEGG_ENDOMETRIAL_CANCER	KEGG_ENDOMETRIAL_CANCER	Details ...	22	0.219108	0.633718	0.957576	1	1	4868	tags=100%, list=78%, signal=456%
HALLMARK_PANCREAS_BETA_CELLS	HALLMARK_PANCREAS_BETA_CELLS	Details ...	7	0.289298	0.631766	0.911591	1	1	635	tags=14%, list=10%, signal=16%
HALLMARK_KRAS_SIGNALING_DN	HALLMARK_KRAS_SIGNALING_DN	Details ...	17	0.221778	0.609278	0.954545	1	1	1945	tags=41%, list=31%, signal=60%
KEGG_FATTY_ACID_METABOLISM	KEGG_FATTY_ACID_METABOLISM	Details ...	14	0.227375	0.603384	0.942529	1	1	696	tags=14%, list=11%, signal=16%
KEGG_ADHERENS_JUNCTION	KEGG_ADHERENS_JUNCTION	Details ...	26	0.195691	0.589044	0.974104	1	1	1588	tags=23%, list=25%, signal=31%
KEGG_N_GLYCAN_BIOSYNTHESIS	KEGG_N_GLYCAN_BIOSYNTHESIS	Details ...	25	0.19314	0.582893	0.968379	1	1	2164	tags=40%, list=35%, signal=61%
KEGG_INOSITOL_PHOSPHATE_METABOLISM	KEGG_INOSITOL_PHOSPHATE_METABOLISM	Details ...	13	0.218518	0.548135	0.966732	1	1	1193	tags=23%, list=19%, signal=28%
KEGG_VALINE_LEUCINE_AND_ISOLEUCINE_BIOSYNTHESIS	KEGG_VALINE_LEUCINE_AND_ISOLEUCINE_BIOSYNTHESIS	Details ...	8	0.238547	0.532416	0.948515	1	1	4744	tags=100%, list=76%, signal=419%
EHLERS_ANEUPLOIDY_UP	EHLERS_ANEUPLOIDY_UP	Details ...	16	0.188135	0.502307	0.984466	1	1	1836	tags=31%, list=29%, signal=44%
GO_NEURAL_TUBE_DEVELOPMENT	GO_NEURAL_TUBE_DEVELOPMENT	Details ...	41	0.146197	0.494695	1	0.997512	1	1727	tags=24%, list=28%, signal=34%
KEGG_PENTOSE_PHOSPHATE_PATHWAY	KEGG_PENTOSE_PHOSPHATE_PATHWAY	Details ...	15	0.161459	0.42747	0.996324	0.998149	1	2398	tags=53%, list=38%, signal=87%

## Sheet: gsea_report_for_DMSO
NAME	GS<br> follow link to MSigDB	GS DETAILS	SIZE	ES	NES	NOM p-val	FDR q-val	FWER p-val	RANK AT MAX	LEADING EDGE
HALLMARK_E2F_TARGETS	HALLMARK_E2F_TARGETS	Details ...	125	-0.834974	-3.51734	0	0	0	661	tags=76%, list=11%, signal=83%
HALLMARK_G2M_CHECKPOINT	HALLMARK_G2M_CHECKPOINT	Details ...	116	-0.795317	-3.24934	0	0	0	368	tags=50%, list=6%, signal=52%
HALLMARK_MYC_TARGETS_V1	HALLMARK_MYC_TARGETS_V1	Details ...	180	-0.643997	-2.81119	0	0	0	1452	tags=58%, list=23%, signal=73%
KEGG_CELL_CYCLE	KEGG_CELL_CYCLE	Details ...	66	-0.690254	-2.56338	0	0	0	353	tags=47%, list=6%, signal=49%
KEGG_OOCYTE_MEIOSIS	KEGG_OOCYTE_MEIOSIS	Details ...	46	-0.735447	-2.54941	0	0	0	628	tags=37%, list=10%, signal=41%
KEGG_PROGESTERONE_MEDIATED_OOCYTE_MATURATION	KEGG_PROGESTERONE_MEDIATED_OOCYTE_MATURATION	Details ...	35	-0.715431	-2.35844	0	0	0	598	tags=37%, list=10%, signal=41%
KEGG_DNA_REPLICATION	KEGG_DNA_REPLICATION	Details ...	17	-0.850753	-2.34686	0	0	0	297	tags=71%, list=5%, signal=74%
GO_CHROMOSOME_ORGANIZATION	GO_CHROMOSOME_ORGANIZATION	Details ...	406	-0.489094	-2.3395	0	0	0	698	tags=25%, list=11%, signal=26%
KEGG_RIBOSOME	KEGG_RIBOSOME	Details ...	84	-0.59053	-2.28483	0	0	0	2082	tags=89%, list=33%, signal=132%
KEGG_PARKINSONS_DISEASE	KEGG_PARKINSONS_DISEASE	Details ...	86	-0.56255	-2.21868	0	0	0	1866	tags=60%, list=30%, signal=85%
HALLMARK_MITOTIC_SPINDLE	HALLMARK_MITOTIC_SPINDLE	Details ...	68	-0.586361	-2.18614	0	0	0	496	tags=24%, list=8%, signal=25%
HALLMARK_MYC_TARGETS_V2	HALLMARK_MYC_TARGETS_V2	Details ...	52	-0.582392	-2.1037	0	0.000161391	0.002	2034	tags=62%, list=33%, signal=91%
HALLMARK_ESTROGEN_RESPONSE_LATE	HALLMARK_ESTROGEN_RESPONSE_LATE	Details ...	57	-0.491767	-1.79264	0.00219298	0.0241198	0.286	615	tags=30%, list=10%, signal=33%
GO_NUCLEAR_UBIQUITIN_LIGASE_COMPLEX	GO_NUCLEAR_UBIQUITIN_LIGASE_COMPLEX	Details ...	24	-0.591696	-1.77426	0.00206186	0.0266842	0.322	854	tags=38%, list=14%, signal=43%
KEGG_BASE_EXCISION_REPAIR	KEGG_BASE_EXCISION_REPAIR	Details ...	19	-0.621286	-1.74763	0.0020202	0.0341474	0.42	297	tags=37%, list=5%, signal=39%
KEGG_TYROSINE_METABOLISM	KEGG_TYROSINE_METABOLISM	Details ...	11	-0.722406	-1.73649	0.00204918	0.036053	0.461	743	tags=36%, list=12%, signal=41%
KEGG_CYSTEINE_AND_METHIONINE_METABOLISM	KEGG_CYSTEINE_AND_METHIONINE_METABOLISM	Details ...	16	-0.636017	-1.73116	0.0104167	0.0365207	0.49	1443	tags=56%, list=23%, signal=73%
GO_PROTEIN_MODIFICATION_BY_SMALL_PROTEIN_CONJUGATION_OR_REMOVAL	GO_PROTEIN_MODIFICATION_BY_SMALL_PROTEIN_CONJUGATION_OR_REMOVAL	Details ...	345	-0.357785	-1.69958	0	0.0491122	0.621	689	tags=14%, list=11%, signal=15%
KEGG_OLFACTORY_TRANSDUCTION	KEGG_OLFACTORY_TRANSDUCTION	Details ...	5	-0.861347	-1.68632	0.00612245	0.0529097	0.658	646	tags=60%, list=10%, signal=67%
GO_PROTEIN_UBIQUITINATION	GO_PROTEIN_UBIQUITINATION	Details ...	245	-0.358155	-1.66251	0	0.0640552	0.74	689	tags=13%, list=11%, signal=15%
HALLMARK_SPERMATOGENESIS	HALLMARK_SPERMATOGENESIS	Details ...	18	-0.596711	-1.64436	0.0148305	0.0720638	0.795	1138	tags=39%, list=18%, signal=47%
KEGG_PYRIMIDINE_METABOLISM	KEGG_PYRIMIDINE_METABOLISM	Details ...	55	-0.45166	-1.6354	0.00420168	0.075255	0.82	602	tags=27%, list=10%, signal=30%
KEGG_ETHER_LIPID_METABOLISM	KEGG_ETHER_LIPID_METABOLISM	Details ...	7	-0.747567	-1.62495	0.025	0.0787699	0.842	815	tags=57%, list=13%, signal=66%
KEGG_SPLICEOSOME	KEGG_SPLICEOSOME	Details ...	103	-0.399029	-1.62125	0.00215517	0.077714	0.848	1346	tags=38%, list=22%, signal=48%
KEGG_HUNTINGTONS_DISEASE	KEGG_HUNTINGTONS_DISEASE	Details ...	112	-0.387239	-1.61656	0.00208768	0.0779849	0.856	1818	tags=54%, list=29%, signal=74%
KEGG_ONE_CARBON_POOL_BY_FOLATE	KEGG_ONE_CARBON_POOL_BY_FOLATE	Details ...	8	-0.723814	-1.60908	0.0153846	0.0797216	0.875	229	tags=38%, list=4%, signal=39%
GO_CHROMATIN_ORGANIZATION	GO_CHROMATIN_ORGANIZATION	Details ...	260	-0.347934	-1.58931	0	0.0914325	0.916	936	tags=22%, list=15%, signal=25%
HALLMARK_OXIDATIVE_PHOSPHORYLATION	HALLMARK_OXIDATIVE_PHOSPHORYLATION	Details ...	161	-0.371698	-1.58858	0	0.0887794	0.916	1830	tags=48%, list=29%, signal=67%
KEGG_FOLATE_BIOSYNTHESIS	KEGG_FOLATE_BIOSYNTHESIS	Details ...	5	-0.822852	-1.57697	0.0273684	0.0926316	0.935	196	tags=40%, list=3%, signal=41%
KEGG_NUCLEOTIDE_EXCISION_REPAIR	KEGG_NUCLEOTIDE_EXCISION_REPAIR	Details ...	17	-0.582478	-1.57392	0.030303	0.0916521	0.947	854	tags=35%, list=14%, signal=41%
GO_CHROMATIN_BINDING	GO_CHROMATIN_BINDING	Details ...	181	-0.357468	-1.572	0	0.090395	0.95	930	tags=25%, list=15%, signal=28%
KEGG_PURINE_METABOLISM	KEGG_PURINE_METABOLISM	Details ...	60	-0.432941	-1.56813	0.0107991	0.0902185	0.958	1668	tags=52%, list=27%, signal=70%
DOUGLAS_BMI1_TARGETS_UP	DOUGLAS_BMI1_TARGETS_UP	Details ...	244	-0.33568	-1.55121	0	0.0987237	0.969	1032	tags=27%, list=17%, signal=31%
KEGG_TERPENOID_BACKBONE_BIOSYNTHESIS	KEGG_TERPENOID_BACKBONE_BIOSYNTHESIS	Details ...	7	-0.720552	-1.54613	0.0346232	0.0993686	0.973	1498	tags=71%, list=24%, signal=94%
KEGG_ALZHEIMERS_DISEASE	KEGG_ALZHEIMERS_DISEASE	Details ...	97	-0.381646	-1.52563	0.00437637	0.112371	0.984	1854	tags=52%, list=30%, signal=72%
KEGG_PROPANOATE_METABOLISM	KEGG_PROPANOATE_METABOLISM	Details ...	8	-0.675815	-1.52374	0.0472103	0.110902	0.984	822	tags=50%, list=13%, signal=58%
KEGG_RNA_DEGRADATION	KEGG_RNA_DEGRADATION	Details ...	31	-0.47053	-1.51464	0.0309278	0.115272	0.989	801	tags=32%, list=13%, signal=37%
KEGG_OXIDATIVE_PHOSPHORYLATION	KEGG_OXIDATIVE_PHOSPHORYLATION	Details ...	89	-0.386059	-1.51104	0.00828157	0.115146	0.989	1818	tags=53%, list=29%, signal=74%
HALLMARK_MTORC1_SIGNALING	HALLMARK_MTORC1_SIGNALING	Details ...	138	-0.35487	-1.50736	0.00230947	0.115297	0.989	523	tags=20%, list=8%, signal=22%
GO_CHROMATIN_MODIFICATION	GO_CHROMATIN_MODIFICATION	Details ...	221	-0.332317	-1.48683	0	0.129825	0.994	1186	tags=25%, list=19%, signal=30%
KEGG_CARDIAC_MUSCLE_CONTRACTION	KEGG_CARDIAC_MUSCLE_CONTRACTION	Details ...	27	-0.470974	-1.46787	0.0577689	0.14394	0.998	1715	tags=70%, list=28%, signal=97%
KEGG_VASCULAR_SMOOTH_MUSCLE_CONTRACTION	KEGG_VASCULAR_SMOOTH_MUSCLE_CONTRACTION	Details ...	21	-0.492874	-1.43994	0.0693277	0.168706	0.999	967	tags=29%, list=16%, signal=34%
GO_RETINA_DEVELOPMENT_IN_CAMERA_TYPE_EYE	GO_RETINA_DEVELOPMENT_IN_CAMERA_TYPE_EYE	Details ...	25	-0.468026	-1.43715	0.0663717	0.167427	0.999	1105	tags=36%, list=18%, signal=44%
KEGG_HOMOLOGOUS_RECOMBINATION	KEGG_HOMOLOGOUS_RECOMBINATION	Details ...	7	-0.676323	-1.43517	0.0811966	0.165594	1	586	tags=57%, list=9%, signal=63%
KEGG_MISMATCH_REPAIR	KEGG_MISMATCH_REPAIR	Details ...	5	-0.719087	-1.42446	0.117886	0.172642	1	586	tags=80%, list=9%, signal=88%
HALLMARK_PEROXISOME	HALLMARK_PEROXISOME	Details ...	39	-0.418545	-1.39297	0.0681818	0.203624	1	1539	tags=46%, list=25%, signal=61%
KEGG_PHENYLALANINE_METABOLISM	KEGG_PHENYLALANINE_METABOLISM	Details ...	5	-0.6831	-1.36587	0.147475	0.231883	1	1528	tags=60%, list=25%, signal=79%
KEGG_CITRATE_CYCLE_TCA_CYCLE	KEGG_CITRATE_CYCLE_TCA_CYCLE	Details ...	22	-0.471564	-1.35611	0.12395	0.240437	1	2118	tags=55%, list=34%, signal=82%
KEGG_PYRUVATE_METABOLISM	KEGG_PYRUVATE_METABOLISM	Details ...	15	-0.522015	-1.35455	0.118421	0.237188	1	510	tags=27%, list=8%, signal=29%
HALLMARK_GLYCOLYSIS	HALLMARK_GLYCOLYSIS	Details ...	94	-0.340158	-1.34058	0.0606695	0.251785	1	529	tags=19%, list=8%, signal=21%
GO_NEURAL_RETINA_DEVELOPMENT	GO_NEURAL_RETINA_DEVELOPMENT	Details ...	8	-0.598902	-1.33542	0.130435	0.253628	1	1105	tags=50%, list=18%, signal=61%
KEGG_BUTANOATE_METABOLISM	KEGG_BUTANOATE_METABOLISM	Details ...	7	-0.61918	-1.33374	0.151844	0.25135	1	2128	tags=86%, list=34%, signal=130%
KEGG_GLYOXYLATE_AND_DICARBOXYLATE_METABOLISM	KEGG_GLYOXYLATE_AND_DICARBOXYLATE_METABOLISM	Details ...	9	-0.561705	-1.29371	0.192308	0.301342	1	1943	tags=67%, list=31%, signal=97%
HALLMARK_DNA_REPAIR	HALLMARK_DNA_REPAIR	Details ...	95	-0.316896	-1.28219	0.08159	0.312916	1	429	tags=13%, list=7%, signal=13%
KEGG_PANCREATIC_CANCER	KEGG_PANCREATIC_CANCER	Details ...	26	-0.41851	-1.27546	0.131635	0.317783	1	271	tags=15%, list=4%, signal=16%
KEGG_LONG_TERM_POTENTIATION	KEGG_LONG_TERM_POTENTIATION	Details ...	21	-0.432573	-1.25365	0.173362	0.34595	1	1362	tags=29%, list=22%, signal=36%
KEGG_BETA_ALANINE_METABOLISM	KEGG_BETA_ALANINE_METABOLISM	Details ...	6	-0.617041	-1.23574	0.237113	0.369411	1	2128	tags=83%, list=34%, signal=126%
HALLMARK_NOTCH_SIGNALING	HALLMARK_NOTCH_SIGNALING	Details ...	12	-0.480291	-1.22788	0.223108	0.376495	1	854	tags=33%, list=14%, signal=39%
EHLERS_ANEUPLOIDY_DN	EHLERS_ANEUPLOIDY_DN	Details ...	6	-0.589587	-1.20936	0.256466	0.402604	1	623	tags=33%, list=10%, signal=37%
KEGG_GLUTATHIONE_METABOLISM	KEGG_GLUTATHIONE_METABOLISM	Details ...	24	-0.39505	-1.19677	0.20296	0.417464	1	1124	tags=46%, list=18%, signal=56%
HALLMARK_FATTY_ACID_METABOLISM	HALLMARK_FATTY_ACID_METABOLISM	Details ...	71	-0.315656	-1.19221	0.176715	0.419334	1	1579	tags=41%, list=25%, signal=54%
KEGG_UBIQUITIN_MEDIATED_PROTEOLYSIS	KEGG_UBIQUITIN_MEDIATED_PROTEOLYSIS	Details ...	55	-0.328703	-1.18729	0.208748	0.421865	1	621	tags=13%, list=10%, signal=14%
GO_RETINA_MORPHOGENESIS_IN_CAMERA_TYPE_EYE	GO_RETINA_MORPHOGENESIS_IN_CAMERA_TYPE_EYE	Details ...	5	-0.59499	-1.1522	0.312757	0.481135	1	322	tags=40%, list=5%, signal=42%
KEGG_GLYCEROLIPID_METABOLISM	KEGG_GLYCEROLIPID_METABOLISM	Details ...	11	-0.454245	-1.11647	0.331878	0.546138	1	1140	tags=36%, list=18%, signal=44%
KEGG_STEROID_BIOSYNTHESIS	KEGG_STEROID_BIOSYNTHESIS	Details ...	10	-0.469459	-1.10952	0.338809	0.552779	1	1011	tags=40%, list=16%, signal=48%
KEGG_NON_SMALL_CELL_LUNG_CANCER	KEGG_NON_SMALL_CELL_LUNG_CANCER	Details ...	24	-0.371883	-1.10706	0.310417	0.549559	1	1734	tags=38%, list=28%, signal=52%
GO_PROTEIN_MONOUBIQUITINATION	GO_PROTEIN_MONOUBIQUITINATION	Details ...	23	-0.367748	-1.1025	0.336152	0.550569	1	63	tags=9%, list=1%, signal=9%
ALONSO_METASTASIS_DN	ALONSO_METASTASIS_DN	Details ...	5	-0.556381	-1.0871	0.389222	0.574174	1	498	tags=40%, list=8%, signal=43%
KEGG_GALACTOSE_METABOLISM	KEGG_GALACTOSE_METABOLISM	Details ...	12	-0.434021	-1.07579	0.349785	0.590022	1	1538	tags=42%, list=25%, signal=55%
GO_UBIQUITIN_LIGASE_COMPLEX	GO_UBIQUITIN_LIGASE_COMPLEX	Details ...	99	-0.269629	-1.07347	0.314732	0.586865	1	700	tags=14%, list=11%, signal=16%
HALLMARK_UNFOLDED_PROTEIN_RESPONSE	HALLMARK_UNFOLDED_PROTEIN_RESPONSE	Details ...	81	-0.278043	-1.0647	0.353684	0.597166	1	952	tags=22%, list=15%, signal=26%
KEGG_ARGININE_AND_PROLINE_METABOLISM	KEGG_ARGININE_AND_PROLINE_METABOLISM	Details ...	25	-0.348691	-1.04571	0.383023	0.630006	1	1659	tags=32%, list=27%, signal=43%
KEGG_TGF_BETA_SIGNALING_PATHWAY	KEGG_TGF_BETA_SIGNALING_PATHWAY	Details ...	24	-0.337428	-1.02901	0.383064	0.661091	1	1360	tags=33%, list=22%, signal=42%
KEGG_CALCIUM_SIGNALING_PATHWAY	KEGG_CALCIUM_SIGNALING_PATHWAY	Details ...	30	-0.329965	-1.02748	0.42	0.655634	1	962	tags=27%, list=15%, signal=31%
KEGG_VALINE_LEUCINE_AND_ISOLEUCINE_DEGRADATION	KEGG_VALINE_LEUCINE_AND_ISOLEUCINE_DEGRADATION	Details ...	13	-0.402964	-1.0204	0.45	0.662912	1	2128	tags=46%, list=34%, signal=70%
CLASS1_ONKEN_V2	CLASS1_ONKEN_V2	Details ...	274	-0.213559	-0.993985	0.445434	0.71486	1	967	tags=19%, list=16%, signal=22%
KEGG_DRUG_METABOLISM_OTHER_ENZYMES	KEGG_DRUG_METABOLISM_OTHER_ENZYMES	Details ...	13	-0.377966	-0.981204	0.480176	0.735992	1	958	tags=31%, list=15%, signal=36%
KEGG_HEDGEHOG_SIGNALING_PATHWAY	KEGG_HEDGEHOG_SIGNALING_PATHWAY	Details ...	9	-0.40811	-0.964776	0.480932	0.76462	1	1317	tags=33%, list=21%, signal=42%
KEGG_SMALL_CELL_LUNG_CANCER	KEGG_SMALL_CELL_LUNG_CANCER	Details ...	29	-0.305702	-0.945054	0.543933	0.800955	1	1734	tags=48%, list=28%, signal=67%
KEGG_BASAL_CELL_CARCINOMA	KEGG_BASAL_CELL_CARCINOMA	Details ...	12	-0.368037	-0.931589	0.542918	0.821764	1	2273	tags=67%, list=36%, signal=105%
GO_HISTONE_H2A_ACETYLATION	GO_HISTONE_H2A_ACETYLATION	Details ...	7	-0.436692	-0.931217	0.545652	0.812386	1	1254	tags=43%, list=20%, signal=54%
KEGG_LYSINE_DEGRADATION	KEGG_LYSINE_DEGRADATION	Details ...	16	-0.34608	-0.929875	0.542636	0.805746	1	2149	tags=50%, list=34%, signal=76%
KEGG_RNA_POLYMERASE	KEGG_RNA_POLYMERASE	Details ...	22	-0.315684	-0.927972	0.552743	0.800359	1	1536	tags=41%, list=25%, signal=54%
ALONSO_METASTASIS_UP	ALONSO_METASTASIS_UP	Details ...	111	-0.222935	-0.922942	0.582589	0.802431	1	1328	tags=29%, list=21%, signal=36%
KEGG_GLYCOLYSIS_GLUCONEOGENESIS	KEGG_GLYCOLYSIS_GLUCONEOGENESIS	Details ...	28	-0.294854	-0.919452	0.590234	0.800713	1	1538	tags=43%, list=25%, signal=57%
KEGG_COLORECTAL_CANCER	KEGG_COLORECTAL_CANCER	Details ...	24	-0.298255	-0.900477	0.571739	0.832591	1	190	tags=8%, list=3%, signal=9%
KEGG_PROXIMAL_TUBULE_BICARBONATE_RECLAMATION	KEGG_PROXIMAL_TUBULE_BICARBONATE_RECLAMATION	Details ...	8	-0.399077	-0.879317	0.628866	0.869694	1	113	tags=13%, list=2%, signal=13%
GO_HISTONE_MONOUBIQUITINATION	GO_HISTONE_MONOUBIQUITINATION	Details ...	12	-0.33352	-0.864985	0.627907	0.890118	1	63	tags=8%, list=1%, signal=8%
KEGG_GLYCEROPHOSPHOLIPID_METABOLISM	KEGG_GLYCEROPHOSPHOLIPID_METABOLISM	Details ...	20	-0.295573	-0.855696	0.692946	0.899432	1	1348	tags=35%, list=22%, signal=45%
KEGG_MELANOGENESIS	KEGG_MELANOGENESIS	Details ...	33	-0.259454	-0.85361	0.706667	0.893347	1	629	tags=18%, list=10%, signal=20%
KEGG_LIMONENE_AND_PINENE_DEGRADATION	KEGG_LIMONENE_AND_PINENE_DEGRADATION	Details ...	6	-0.408089	-0.847358	0.637131	0.896156	1	743	tags=33%, list=12%, signal=38%
KEGG_WNT_SIGNALING_PATHWAY	KEGG_WNT_SIGNALING_PATHWAY	Details ...	40	-0.240223	-0.816335	0.772819	0.945414	1	1369	tags=28%, list=22%, signal=35%
GO_PCG_PROTEIN_COMPLEX	GO_PCG_PROTEIN_COMPLEX	Details ...	20	-0.284169	-0.811334	0.754923	0.944508	1	1354	tags=30%, list=22%, signal=38%
KEGG_GAP_JUNCTION	KEGG_GAP_JUNCTION	Details ...	32	-0.242067	-0.804623	0.751142	0.946211	1	1015	tags=19%, list=16%, signal=22%
KEGG_NON_HOMOLOGOUS_END_JOINING	KEGG_NON_HOMOLOGOUS_END_JOINING	Details ...	7	-0.3787	-0.801375	0.707911	0.942201	1	577	tags=29%, list=9%, signal=31%
KEGG_ALANINE_ASPARTATE_AND_GLUTAMATE_METABOLISM	KEGG_ALANINE_ASPARTATE_AND_GLUTAMATE_METABOLISM	Details ...	10	-0.335586	-0.79523	0.719588	0.942056	1	2073	tags=60%, list=33%, signal=90%
HALLMARK_APICAL_SURFACE	HALLMARK_APICAL_SURFACE	Details ...	7	-0.364246	-0.791339	0.728543	0.93879	1	1955	tags=71%, list=31%, signal=104%
GO_HISTONE_UBIQUITINATION	GO_HISTONE_UBIQUITINATION	Details ...	18	-0.277181	-0.789651	0.788703	0.931876	1	63	tags=6%, list=1%, signal=6%
KEGG_FRUCTOSE_AND_MANNOSE_METABOLISM	KEGG_FRUCTOSE_AND_MANNOSE_METABOLISM	Details ...	15	-0.293939	-0.784334	0.755556	0.930463	1	2179	tags=53%, list=35%, signal=82%
GO_NEURAL_CREST_CELL_DIFFERENTIATION	GO_NEURAL_CREST_CELL_DIFFERENTIATION	Details ...	19	-0.275118	-0.783446	0.799197	0.922577	1	322	tags=11%, list=5%, signal=11%
HALLMARK_HEDGEHOG_SIGNALING	HALLMARK_HEDGEHOG_SIGNALING	Details ...	9	-0.336773	-0.76912	0.745303	0.934623	1	1056	tags=33%, list=17%, signal=40%
GO_RETINA_HOMEOSTASIS	GO_RETINA_HOMEOSTASIS	Details ...	9	-0.333463	-0.765707	0.760171	0.930346	1	1519	tags=44%, list=24%, signal=59%
HALLMARK_ADIPOGENESIS	HALLMARK_ADIPOGENESIS	Details ...	105	-0.17812	-0.727295	0.959677	0.970878	1	1247	tags=23%, list=20%, signal=28%
KEGG_LONG_TERM_DEPRESSION	KEGG_LONG_TERM_DEPRESSION	Details ...	18	-0.258403	-0.718421	0.878407	0.971693	1	3932	tags=94%, list=63%, signal=255%
KEGG_NICOTINATE_AND_NICOTINAMIDE_METABOLISM	KEGG_NICOTINATE_AND_NICOTINAMIDE_METABOLISM	Details ...	6	-0.311731	-0.655777	0.867617	1	1	882	tags=33%, list=14%, signal=39%
KEGG_BIOSYNTHESIS_OF_UNSATURATED_FATTY_ACIDS	KEGG_BIOSYNTHESIS_OF_UNSATURATED_FATTY_ACIDS	Details ...	9	-0.274017	-0.628946	0.900596	1	1	741	tags=22%, list=12%, signal=25%
KEGG_TASTE_TRANSDUCTION	KEGG_TASTE_TRANSDUCTION	Details ...	5	-0.306877	-0.596932	0.908696	1	1	4320	tags=100%, list=69%, signal=326%
KEGG_GLYCOSYLPHOSPHATIDYLINOSITOL_GPI_ANCHOR_BIOSYNTHESIS	KEGG_GLYCOSYLPHOSPHATIDYLINOSITOL_GPI_ANCHOR_BIOSYNTHESIS	Details ...	11	-0.234917	-0.573572	0.955032	1	1	1596	tags=36%, list=26%, signal=49%
KEGG_PHOSPHATIDYLINOSITOL_SIGNALING_SYSTEM	KEGG_PHOSPHATIDYLINOSITOL_SIGNALING_SYSTEM	Details ...	18	-0.204536	-0.57178	0.949791	1	1	404	tags=11%, list=6%, signal=12%
KEGG_SELENOAMINO_ACID_METABOLISM	KEGG_SELENOAMINO_ACID_METABOLISM	Details ...	11	-0.231946	-0.570107	0.941053	1	1	675	tags=18%, list=11%, signal=20%
HALLMARK_WNT_BETA_CATENIN_SIGNALING	HALLMARK_WNT_BETA_CATENIN_SIGNALING	Details ...	16	-0.202605	-0.554698	0.950413	1	1	2474	tags=50%, list=40%, signal=83%
KEGG_CHEMOKINE_SIGNALING_PATHWAY	KEGG_CHEMOKINE_SIGNALING_PATHWAY	Details ...	40	-0.161062	-0.541461	0.989879	1	1	1759	tags=30%, list=28%, signal=42%
KEGG_PROTEIN_EXPORT	KEGG_PROTEIN_EXPORT	Details ...	19	-0.192271	-0.534009	0.983707	1	1	5036	tags=100%, list=81%, signal=521%
KEGG_FC_EPSILON_RI_SIGNALING_PATHWAY	KEGG_FC_EPSILON_RI_SIGNALING_PATHWAY	Details ...	20	-0.178128	-0.529027	0.975659	0.999897	1	190	tags=5%, list=3%, signal=5%
GO_HISTONE_DEUBIQUITINATION	GO_HISTONE_DEUBIQUITINATION	Details ...	10	-0.219564	-0.524504	0.969512	0.992235	1	863	tags=20%, list=14%, signal=23%
KEGG_NITROGEN_METABOLISM	KEGG_NITROGEN_METABOLISM	Details ...	5	-0.265215	-0.524074	0.972746	0.983754	1	2073	tags=60%, list=33%, signal=90%
