# Supplementary material for: Loss of polycomb repressive complex 1 activity and chromosomal instability drive uveal melanoma progression
Source: Nat Commun. 2021 Sep 13;12:5402. doi: 10.1038/s41467-021-25529-z (PMC8438051; doi:10.1038/s41467-021-25529-z)
Supplement: Supplementary file 8 — Supplementary Dataset 6 [file 41467_2021_25529_MOESM8_ESM.xlsx]

## Sheet: gsea_report_for_MP38_1564788092
NAME	GS<br> follow link to MSigDB	GS DETAILS	SIZE	ES	NES	NOM p-val	FDR q-val	FWER p-val	RANK AT MAX	LEADING EDGE
HALLMARK_INTERFERON_ALPHA_RESPONSE	HALLMARK_INTERFERON_ALPHA_RESPONSE	Details ...	93	0.737184	2.73858	0	0	0	2779	tags=59%, list=12%, signal=67%
HALLMARK_INTERFERON_GAMMA_RESPONSE	HALLMARK_INTERFERON_GAMMA_RESPONSE	Details ...	186	0.663485	2.70066	0	0	0	3337	tags=54%, list=14%, signal=62%
HALLMARK_TNFA_SIGNALING_VIA_NFKB	HALLMARK_TNFA_SIGNALING_VIA_NFKB	Details ...	189	0.598607	2.4464	0	0	0	2930	tags=46%, list=12%, signal=51%
HALLMARK_IL6_JAK_STAT3_SIGNALING	HALLMARK_IL6_JAK_STAT3_SIGNALING	Details ...	78	0.634722	2.29565	0	0	0	3002	tags=50%, list=12%, signal=57%
HALLMARK_INFLAMMATORY_RESPONSE	HALLMARK_INFLAMMATORY_RESPONSE	Details ...	168	0.554033	2.23697	0	0	0	3027	tags=35%, list=13%, signal=40%
BMI1_DN_MEL18_DN.V1_UP	BMI1_DN_MEL18_DN.V1_UP	Details ...	132	0.563667	2.20056	0	0	0	2726	tags=44%, list=11%, signal=49%
HALLMARK_EPITHELIAL_MESENCHYMAL_TRANSITION	HALLMARK_EPITHELIAL_MESENCHYMAL_TRANSITION	Details ...	187	0.530754	2.15037	0	0	0	2942	tags=45%, list=12%, signal=51%
KEGG_HEMATOPOIETIC_CELL_LINEAGE	KEGG_HEMATOPOIETIC_CELL_LINEAGE	Details ...	57	0.619136	2.13662	0	0	0	2604	tags=42%, list=11%, signal=47%
HALLMARK_COAGULATION	HALLMARK_COAGULATION	Details ...	113	0.55416	2.09909	0	0	0	4544	tags=46%, list=19%, signal=56%
KEGG_STARCH_AND_SUCROSE_METABOLISM	KEGG_STARCH_AND_SUCROSE_METABOLISM	Details ...	27	0.694775	2.02182	0	0.000485514	0.003	3244	tags=37%, list=13%, signal=43%
CLASS2_ONKEN_V2	CLASS2_ONKEN_V2	Details ...	764	0.436696	2.00521	0	0.000763847	0.005	4401	tags=38%, list=18%, signal=45%
BMI1_DN.V1_UP	BMI1_DN.V1_UP	Details ...	135	0.507979	1.97918	0	0.00084186	0.006	2629	tags=36%, list=11%, signal=41%
MONOSOMY_3_UP	MONOSOMY_3_UP	Details ...	8	0.885567	1.87825	0	0.00553369	0.041	1073	tags=75%, list=4%, signal=78%
WIEDERSCHAIN_TARGETS_OF_BMI1_AND_PCGF2	WIEDERSCHAIN_TARGETS_OF_BMI1_AND_PCGF2	Details ...	51	0.560807	1.86333	0	0.00615126	0.049	2516	tags=47%, list=10%, signal=52%
ALONSO_METASTASIS_NEURAL_UP	ALONSO_METASTASIS_NEURAL_UP	Details ...	18	0.683354	1.84857	0.0026738	0.0073876	0.062	1586	tags=44%, list=7%, signal=48%
KEGG_COMPLEMENT_AND_COAGULATION_CASCADES	KEGG_COMPLEMENT_AND_COAGULATION_CASCADES	Details ...	49	0.547609	1.82705	0	0.00972053	0.089	3002	tags=39%, list=12%, signal=44%
KEGG_CYTOKINE_CYTOKINE_RECEPTOR_INTERACTION	KEGG_CYTOKINE_CYTOKINE_RECEPTOR_INTERACTION	Details ...	163	0.444244	1.80105	0	0.0131711	0.126	3607	tags=31%, list=15%, signal=36%
HALLMARK_COMPLEMENT	HALLMARK_COMPLEMENT	Details ...	174	0.441473	1.79842	0	0.0126936	0.129	3860	tags=38%, list=16%, signal=45%
HALLMARK_ANGIOGENESIS	HALLMARK_ANGIOGENESIS	Details ...	31	0.599805	1.79189	0	0.012906	0.139	3114	tags=35%, list=13%, signal=41%
KEGG_TOLL_LIKE_RECEPTOR_SIGNALING_PATHWAY	KEGG_TOLL_LIKE_RECEPTOR_SIGNALING_PATHWAY	Details ...	80	0.487758	1.75642	0	0.0172304	0.195	5208	tags=45%, list=22%, signal=57%
KEGG_HYPERTROPHIC_CARDIOMYOPATHY_HCM	KEGG_HYPERTROPHIC_CARDIOMYOPATHY_HCM		69	0.493945	1.74381	0	0.0184851	0.215	3443	tags=36%, list=14%, signal=42%
KEGG_ECM_RECEPTOR_INTERACTION	KEGG_ECM_RECEPTOR_INTERACTION		78	0.475734	1.74109	0	0.0182518	0.222	2877	tags=32%, list=12%, signal=36%
KEGG_RETINOL_METABOLISM	KEGG_RETINOL_METABOLISM		27	0.58825	1.73804	0.00263852	0.0176751	0.225	1625	tags=22%, list=7%, signal=24%
KEGG_DILATED_CARDIOMYOPATHY	KEGG_DILATED_CARDIOMYOPATHY		74	0.477445	1.70174	0	0.0233904	0.301	3443	tags=34%, list=14%, signal=39%
KEGG_GALACTOSE_METABOLISM	KEGG_GALACTOSE_METABOLISM		23	0.590191	1.67464	0.0103896	0.028559	0.365	3934	tags=43%, list=16%, signal=52%
HALLMARK_APOPTOSIS	HALLMARK_APOPTOSIS		150	0.416498	1.66585	0	0.0305321	0.397	2942	tags=31%, list=12%, signal=35%
KEGG_JAK_STAT_SIGNALING_PATHWAY	KEGG_JAK_STAT_SIGNALING_PATHWAY		107	0.434554	1.65722	0	0.0326726	0.43	3337	tags=34%, list=14%, signal=39%
KEGG_FOCAL_ADHESION	KEGG_FOCAL_ADHESION		190	0.409259	1.65205	0	0.0329605	0.447	3587	tags=30%, list=15%, signal=35%
HALLMARK_ESTROGEN_RESPONSE_EARLY	HALLMARK_ESTROGEN_RESPONSE_EARLY		190	0.398772	1.64216	0	0.0349067	0.476	3037	tags=34%, list=13%, signal=39%
KEGG_RENIN_ANGIOTENSIN_SYSTEM	KEGG_RENIN_ANGIOTENSIN_SYSTEM		11	0.70346	1.6272	0.0302326	0.0391528	0.531	3620	tags=55%, list=15%, signal=64%
HALLMARK_KRAS_SIGNALING_UP	HALLMARK_KRAS_SIGNALING_UP		172	0.396074	1.60861	0	0.0451475	0.598	3114	tags=33%, list=13%, signal=37%
ALONSO_METASTASIS_EMT_UP	ALONSO_METASTASIS_EMT_UP		33	0.514701	1.60737	0.00550964	0.0438997	0.599	2539	tags=36%, list=11%, signal=41%
KEGG_APOPTOSIS	KEGG_APOPTOSIS		80	0.446134	1.60407	0.00911854	0.0436768	0.609	2959	tags=28%, list=12%, signal=31%
HALLMARK_UV_RESPONSE_DN	HALLMARK_UV_RESPONSE_DN		142	0.40592	1.59654	0	0.0449146	0.626	3383	tags=32%, list=14%, signal=37%
KEGG_CYTOSOLIC_DNA_SENSING_PATHWAY	KEGG_CYTOSOLIC_DNA_SENSING_PATHWAY		36	0.498137	1.55513	0.0159574	0.0613016	0.743	3160	tags=36%, list=13%, signal=41%
HALLMARK_IL2_STAT5_SIGNALING	HALLMARK_IL2_STAT5_SIGNALING		183	0.379456	1.5435	0	0.0649026	0.767	3551	tags=33%, list=15%, signal=39%
KEGG_RIG_I_LIKE_RECEPTOR_SIGNALING_PATHWAY	KEGG_RIG_I_LIKE_RECEPTOR_SIGNALING_PATHWAY		49	0.465468	1.52311	0.0126984	0.0735672	0.82	2193	tags=24%, list=9%, signal=27%
DOUGLAS_BMI1_TARGETS_DN	DOUGLAS_BMI1_TARGETS_DN		300	0.354974	1.52138	0	0.0723592	0.824	2891	tags=24%, list=12%, signal=27%
HALLMARK_ESTROGEN_RESPONSE_LATE	HALLMARK_ESTROGEN_RESPONSE_LATE		183	0.36772	1.5053	0.00395257	0.0797341	0.853	2317	tags=26%, list=10%, signal=29%
KEGG_SYSTEMIC_LUPUS_ERYTHEMATOSUS	KEGG_SYSTEMIC_LUPUS_ERYTHEMATOSUS		106	0.396478	1.49366	0	0.0846318	0.869	3659	tags=29%, list=15%, signal=34%
HALLMARK_HYPOXIA	HALLMARK_HYPOXIA		185	0.362229	1.49299	0	0.0831199	0.869	2989	tags=30%, list=12%, signal=34%
KEGG_ARRHYTHMOGENIC_RIGHT_VENTRICULAR_CARDIOMYOPATHY_ARVC	KEGG_ARRHYTHMOGENIC_RIGHT_VENTRICULAR_CARDIOMYOPATHY_ARVC		65	0.428145	1.49003	0.00895522	0.0826667	0.871	3723	tags=35%, list=15%, signal=42%
KEGG_GLYCOSAMINOGLYCAN_BIOSYNTHESIS_CHONDROITIN_SULFATE	KEGG_GLYCOSAMINOGLYCAN_BIOSYNTHESIS_CHONDROITIN_SULFATE		22	0.521435	1.45088	0.0440415	0.109041	0.938	3064	tags=45%, list=13%, signal=52%
KEGG_NOD_LIKE_RECEPTOR_SIGNALING_PATHWAY	KEGG_NOD_LIKE_RECEPTOR_SIGNALING_PATHWAY		50	0.439159	1.4436	0.0193906	0.111861	0.947	3450	tags=30%, list=14%, signal=35%
HALLMARK_P53_PATHWAY	HALLMARK_P53_PATHWAY		194	0.354256	1.44281	0.00913242	0.110129	0.95	3191	tags=29%, list=13%, signal=33%
LEE_NEURAL_CREST_STEM_CELL_UP	LEE_NEURAL_CREST_STEM_CELL_UP		123	0.363848	1.42253	0.0117188	0.123739	0.961	2509	tags=27%, list=10%, signal=30%
HALLMARK_APICAL_JUNCTION	HALLMARK_APICAL_JUNCTION		183	0.346332	1.42118	0.00434783	0.122144	0.961	4277	tags=32%, list=18%, signal=38%
KEGG_PRION_DISEASES	KEGG_PRION_DISEASES		28	0.478044	1.41255	0.0708661	0.126479	0.969	981	tags=18%, list=4%, signal=19%
BMI1_DN_MEL18_DN.V1_DN	BMI1_DN_MEL18_DN.V1_DN		131	0.355112	1.4086	0	0.127416	0.974	2096	tags=27%, list=9%, signal=30%
KEGG_LEISHMANIA_INFECTION	KEGG_LEISHMANIA_INFECTION		64	0.401239	1.40705	0.0238095	0.125795	0.974	3068	tags=28%, list=13%, signal=32%
KEGG_LYSOSOME	KEGG_LYSOSOME		117	0.363362	1.40371	0	0.126138	0.976	3996	tags=33%, list=17%, signal=40%
EHLERS_ANEUPLOIDY_DN	EHLERS_ANEUPLOIDY_DN		11	0.601443	1.39716	0.0812183	0.129695	0.981	1903	tags=45%, list=8%, signal=49%
KEGG_GLYCOSAMINOGLYCAN_BIOSYNTHESIS_KERATAN_SULFATE	KEGG_GLYCOSAMINOGLYCAN_BIOSYNTHESIS_KERATAN_SULFATE		13	0.557899	1.39655	0.095	0.127657	0.981	1859	tags=31%, list=8%, signal=33%
KEGG_ETHER_LIPID_METABOLISM	KEGG_ETHER_LIPID_METABOLISM		20	0.519863	1.39222	0.075067	0.129074	0.986	4412	tags=40%, list=18%, signal=49%
HALLMARK_ALLOGRAFT_REJECTION	HALLMARK_ALLOGRAFT_REJECTION		156	0.345343	1.36445	0.019685	0.152934	0.998	3777	tags=27%, list=16%, signal=32%
KEGG_REGULATION_OF_ACTIN_CYTOSKELETON	KEGG_REGULATION_OF_ACTIN_CYTOSKELETON		192	0.329576	1.35649	0.0120968	0.158071	0.998	2959	tags=24%, list=12%, signal=27%
KEGG_PHENYLALANINE_METABOLISM	KEGG_PHENYLALANINE_METABOLISM		15	0.532093	1.35255	0.121447	0.159026	0.998	1919	tags=27%, list=8%, signal=29%
KEGG_GLYCOSPHINGOLIPID_BIOSYNTHESIS_GANGLIO_SERIES	KEGG_GLYCOSPHINGOLIPID_BIOSYNTHESIS_GANGLIO_SERIES		15	0.540542	1.3394	0.103614	0.171016	0.998	3934	tags=27%, list=16%, signal=32%
HALLMARK_TGF_BETA_SIGNALING	HALLMARK_TGF_BETA_SIGNALING		53	0.397562	1.32649	0.0557185	0.183162	0.998	4930	tags=43%, list=20%, signal=54%
GO_RETINA_VASCULATURE_DEVELOPMENT_IN_CAMERA_TYPE_EYE	GO_RETINA_VASCULATURE_DEVELOPMENT_IN_CAMERA_TYPE_EYE		15	0.524606	1.32457	0.110565	0.182171	0.998	3922	tags=47%, list=16%, signal=56%
KEGG_GLYCINE_SERINE_AND_THREONINE_METABOLISM	KEGG_GLYCINE_SERINE_AND_THREONINE_METABOLISM		27	0.444258	1.29444	0.136709	0.217093	0.999	4382	tags=33%, list=18%, signal=41%
KEGG_BLADDER_CANCER	KEGG_BLADDER_CANCER		40	0.406611	1.28981	0.0952381	0.219738	0.999	3059	tags=35%, list=13%, signal=40%
HALLMARK_UV_RESPONSE_UP	HALLMARK_UV_RESPONSE_UP		151	0.321773	1.28561	0.0347826	0.221786	0.999	3579	tags=29%, list=15%, signal=34%
KEGG_LEUKOCYTE_TRANSENDOTHELIAL_MIGRATION	KEGG_LEUKOCYTE_TRANSENDOTHELIAL_MIGRATION		102	0.344019	1.28115	0.0549451	0.223864	0.999	4018	tags=31%, list=17%, signal=37%
KEGG_GLYCOSPHINGOLIPID_BIOSYNTHESIS_LACTO_AND_NEOLACTO_SERIES	KEGG_GLYCOSPHINGOLIPID_BIOSYNTHESIS_LACTO_AND_NEOLACTO_SERIES		21	0.456538	1.28004	0.135338	0.22212	0.999	1859	tags=24%, list=8%, signal=26%
KEGG_VASCULAR_SMOOTH_MUSCLE_CONTRACTION	KEGG_VASCULAR_SMOOTH_MUSCLE_CONTRACTION		93	0.340937	1.27755	0.0537975	0.222099	0.999	3860	tags=30%, list=16%, signal=36%
HALLMARK_XENOBIOTIC_METABOLISM	HALLMARK_XENOBIOTIC_METABOLISM		168	0.316314	1.26771	0.0130435	0.232157	1	2454	tags=24%, list=10%, signal=27%
KEGG_CELL_ADHESION_MOLECULES_CAMS	KEGG_CELL_ADHESION_MOLECULES_CAMS		105	0.333021	1.26497	0.062069	0.233202	1	2291	tags=23%, list=9%, signal=25%
KEGG_PATHWAYS_IN_CANCER	KEGG_PATHWAYS_IN_CANCER		304	0.293447	1.25918	0	0.237944	1	3443	tags=25%, list=14%, signal=28%
KEGG_UBIQUITIN_MEDIATED_PROTEOLYSIS	KEGG_UBIQUITIN_MEDIATED_PROTEOLYSIS		132	0.318888	1.24867	0.0416667	0.250032	1	4790	tags=28%, list=20%, signal=35%
KEGG_ABC_TRANSPORTERS	KEGG_ABC_TRANSPORTERS		39	0.390712	1.2437	0.144092	0.2535	1	4424	tags=36%, list=18%, signal=44%
KEGG_SNARE_INTERACTIONS_IN_VESICULAR_TRANSPORT	KEGG_SNARE_INTERACTIONS_IN_VESICULAR_TRANSPORT		38	0.385396	1.23422	0.137662	0.264371	1	4029	tags=26%, list=17%, signal=32%
KEGG_SULFUR_METABOLISM	KEGG_SULFUR_METABOLISM		12	0.523825	1.22744	0.180952	0.271627	1	3558	tags=33%, list=15%, signal=39%
KEGG_OLFACTORY_TRANSDUCTION	KEGG_OLFACTORY_TRANSDUCTION		34	0.385719	1.18506	0.169399	0.343938	1	3108	tags=26%, list=13%, signal=30%
HALLMARK_ANDROGEN_RESPONSE	HALLMARK_ANDROGEN_RESPONSE		97	0.311941	1.15961	0.14386	0.391833	1	3109	tags=23%, list=13%, signal=26%
KEGG_MAPK_SIGNALING_PATHWAY	KEGG_MAPK_SIGNALING_PATHWAY		234	0.281696	1.15834	0.085	0.389041	1	2902	tags=21%, list=12%, signal=24%
KEGG_ARACHIDONIC_ACID_METABOLISM	KEGG_ARACHIDONIC_ACID_METABOLISM		38	0.364552	1.15669	0.195592	0.387385	1	1424	tags=18%, list=6%, signal=20%
KEGG_METABOLISM_OF_XENOBIOTICS_BY_CYTOCHROME_P450	KEGG_METABOLISM_OF_XENOBIOTICS_BY_CYTOCHROME_P450		35	0.372663	1.156	0.245614	0.383895	1	1421	tags=20%, list=6%, signal=21%
KEGG_PATHOGENIC_ESCHERICHIA_COLI_INFECTION	KEGG_PATHOGENIC_ESCHERICHIA_COLI_INFECTION		52	0.341619	1.14822	0.213483	0.39477	1	3746	tags=29%, list=16%, signal=34%
KEGG_GLYCOSAMINOGLYCAN_DEGRADATION	KEGG_GLYCOSAMINOGLYCAN_DEGRADATION		19	0.431513	1.14601	0.271357	0.39447	1	3934	tags=42%, list=16%, signal=50%
KEGG_NATURAL_KILLER_CELL_MEDIATED_CYTOTOXICITY	KEGG_NATURAL_KILLER_CELL_MEDIATED_CYTOTOXICITY		91	0.311229	1.1394	0.191824	0.403365	1	3205	tags=21%, list=13%, signal=24%
KEGG_PPAR_SIGNALING_PATHWAY	KEGG_PPAR_SIGNALING_PATHWAY		54	0.333857	1.13332	0.234421	0.413265	1	4442	tags=31%, list=18%, signal=38%
LEE_NEURAL_CREST_STEM_CELL_DN	LEE_NEURAL_CREST_STEM_CELL_DN		101	0.300357	1.12087	0.201258	0.434545	1	2895	tags=25%, list=12%, signal=28%
HALLMARK_GLYCOLYSIS	HALLMARK_GLYCOLYSIS		189	0.273374	1.11492	0.155642	0.443388	1	3274	tags=22%, list=14%, signal=26%
HALLMARK_BILE_ACID_METABOLISM	HALLMARK_BILE_ACID_METABOLISM		100	0.29143	1.09916	0.204545	0.477022	1	3091	tags=24%, list=13%, signal=27%
KEGG_PRIMARY_BILE_ACID_BIOSYNTHESIS	KEGG_PRIMARY_BILE_ACID_BIOSYNTHESIS		13	0.450064	1.09288	0.319613	0.487836	1	4822	tags=46%, list=20%, signal=58%
KEGG_ADIPOCYTOKINE_SIGNALING_PATHWAY	KEGG_ADIPOCYTOKINE_SIGNALING_PATHWAY		58	0.319174	1.08622	0.268852	0.498987	1	4261	tags=40%, list=18%, signal=48%
KEGG_MATURITY_ONSET_DIABETES_OF_THE_YOUNG	KEGG_MATURITY_ONSET_DIABETES_OF_THE_YOUNG		17	0.402304	1.07655	0.358974	0.520832	1	2906	tags=24%, list=12%, signal=27%
KEGG_P53_SIGNALING_PATHWAY	KEGG_P53_SIGNALING_PATHWAY		64	0.304957	1.06874	0.295522	0.535672	1	2902	tags=25%, list=12%, signal=28%
KEGG_NITROGEN_METABOLISM	KEGG_NITROGEN_METABOLISM		14	0.426261	1.06074	0.368298	0.551886	1	2389	tags=36%, list=10%, signal=40%
KEGG_STEROID_HORMONE_BIOSYNTHESIS	KEGG_STEROID_HORMONE_BIOSYNTHESIS		24	0.372123	1.05784	0.377215	0.553761	1	2415	tags=25%, list=10%, signal=28%
HALLMARK_PEROXISOME	HALLMARK_PEROXISOME		97	0.282011	1.0577	0.3	0.548022	1	4442	tags=29%, list=18%, signal=35%
KEGG_LINOLEIC_ACID_METABOLISM	KEGG_LINOLEIC_ACID_METABOLISM		14	0.422629	1.05254	0.369231	0.558079	1	3860	tags=29%, list=16%, signal=34%
HALLMARK_ADIPOGENESIS	HALLMARK_ADIPOGENESIS		185	0.258121	1.04749	0.287823	0.566389	1	3558	tags=23%, list=15%, signal=27%
HALLMARK_REACTIVE_OXIGEN_SPECIES_PATHWAY	HALLMARK_REACTIVE_OXIGEN_SPECIES_PATHWAY		45	0.317901	1.04056	0.363128	0.581542	1	3374	tags=27%, list=14%, signal=31%
GO_HISTONE_H2A_UBIQUITINATION	GO_HISTONE_H2A_UBIQUITINATION		16	0.399915	1.03944	0.399516	0.578864	1	1875	tags=25%, list=8%, signal=27%
KEGG_INTESTINAL_IMMUNE_NETWORK_FOR_IGA_PRODUCTION	KEGG_INTESTINAL_IMMUNE_NETWORK_FOR_IGA_PRODUCTION		34	0.335703	1.03516	0.385916	0.586227	1	1215	tags=15%, list=5%, signal=15%
KEGG_ENDOCYTOSIS	KEGG_ENDOCYTOSIS		167	0.258815	1.03443	0.312236	0.582545	1	3447	tags=25%, list=14%, signal=28%
KEGG_GAP_JUNCTION	KEGG_GAP_JUNCTION		81	0.282082	1.03021	0.386885	0.588939	1	3209	tags=22%, list=13%, signal=26%
ALONSO_METASTASIS_UP	ALONSO_METASTASIS_UP		182	0.253568	1.02753	0.379464	0.591202	1	3523	tags=19%, list=15%, signal=22%
KEGG_VIRAL_MYOCARDITIS	KEGG_VIRAL_MYOCARDITIS		59	0.294031	1.01226	0.413889	0.631339	1	2904	tags=20%, list=12%, signal=23%
HALLMARK_FATTY_ACID_METABOLISM	HALLMARK_FATTY_ACID_METABOLISM		143	0.257884	1.00502	0.441065	0.647646	1	2351	tags=20%, list=10%, signal=22%
KEGG_GLIOMA	KEGG_GLIOMA		63	0.287595	1.00075	0.428571	0.655042	1	2978	tags=24%, list=12%, signal=27%
KEGG_AMINO_SUGAR_AND_NUCLEOTIDE_SUGAR_METABOLISM	KEGG_AMINO_SUGAR_AND_NUCLEOTIDE_SUGAR_METABOLISM		42	0.311108	1.0005	0.402204	0.64944	1	3920	tags=33%, list=16%, signal=40%
GO_HISTONE_H2A_MONOUBIQUITINATION	GO_HISTONE_H2A_MONOUBIQUITINATION		12	0.427392	0.999227	0.419048	0.647347	1	1685	tags=25%, list=7%, signal=27%
KEGG_ACUTE_MYELOID_LEUKEMIA	KEGG_ACUTE_MYELOID_LEUKEMIA		56	0.293219	0.998938	0.454006	0.642119	1	2978	tags=23%, list=12%, signal=26%
KEGG_PEROXISOME	KEGG_PEROXISOME		75	0.277489	0.997111	0.450617	0.641669	1	4779	tags=31%, list=20%, signal=38%
KEGG_CHEMOKINE_SIGNALING_PATHWAY	KEGG_CHEMOKINE_SIGNALING_PATHWAY		142	0.255075	0.994261	0.445312	0.644852	1	3108	tags=20%, list=13%, signal=23%
HALLMARK_HEME_METABOLISM	HALLMARK_HEME_METABOLISM		177	0.245374	0.987105	0.5	0.66175	1	4796	tags=31%, list=20%, signal=38%
KEGG_GLYOXYLATE_AND_DICARBOXYLATE_METABOLISM	KEGG_GLYOXYLATE_AND_DICARBOXYLATE_METABOLISM		14	0.407577	0.986671	0.463476	0.657299	1	5684	tags=36%, list=24%, signal=47%
HALLMARK_PROTEIN_SECRETION	HALLMARK_PROTEIN_SECRETION		96	0.262573	0.983484	0.469534	0.660861	1	5450	tags=40%, list=23%, signal=51%
HALLMARK_APICAL_SURFACE	HALLMARK_APICAL_SURFACE		41	0.303978	0.982841	0.4375	0.656969	1	3348	tags=27%, list=14%, signal=31%
KEGG_PANCREATIC_CANCER	KEGG_PANCREATIC_CANCER		69	0.277212	0.973	0.480132	0.681466	1	3068	tags=26%, list=13%, signal=30%
KEGG_GNRH_SIGNALING_PATHWAY	KEGG_GNRH_SIGNALING_PATHWAY		86	0.263901	0.971566	0.535354	0.680065	1	3108	tags=21%, list=13%, signal=24%
KEGG_ADHERENS_JUNCTION	KEGG_ADHERENS_JUNCTION		68	0.28001	0.970955	0.498462	0.675902	1	3833	tags=29%, list=16%, signal=35%
KEGG_GLYCOLYSIS_GLUCONEOGENESIS	KEGG_GLYCOLYSIS_GLUCONEOGENESIS		47	0.292977	0.969735	0.471299	0.673519	1	3244	tags=23%, list=13%, signal=27%
KEGG_CHRONIC_MYELOID_LEUKEMIA	KEGG_CHRONIC_MYELOID_LEUKEMIA		72	0.274798	0.967838	0.504559	0.673545	1	2547	tags=21%, list=11%, signal=23%
HALLMARK_UNFOLDED_PROTEIN_RESPONSE	HALLMARK_UNFOLDED_PROTEIN_RESPONSE		109	0.2527	0.965311	0.55137	0.675727	1	4863	tags=30%, list=20%, signal=38%
KEGG_EPITHELIAL_CELL_SIGNALING_IN_HELICOBACTER_PYLORI_INFECTION	KEGG_EPITHELIAL_CELL_SIGNALING_IN_HELICOBACTER_PYLORI_INFECTION		64	0.273858	0.954296	0.557927	0.703342	1	3721	tags=27%, list=15%, signal=31%
HALLMARK_MITOTIC_SPINDLE	HALLMARK_MITOTIC_SPINDLE		198	0.233269	0.950875	0.662447	0.707965	1	4215	tags=27%, list=17%, signal=32%
KEGG_CIRCADIAN_RHYTHM_MAMMAL	KEGG_CIRCADIAN_RHYTHM_MAMMAL		13	0.390053	0.94289	0.539801	0.725844	1	1346	tags=23%, list=6%, signal=24%
KEGG_ALPHA_LINOLENIC_ACID_METABOLISM	KEGG_ALPHA_LINOLENIC_ACID_METABOLISM		10	0.420773	0.940628	0.520884	0.726071	1	3860	tags=30%, list=16%, signal=36%
KEGG_HUNTINGTONS_DISEASE	KEGG_HUNTINGTONS_DISEASE		164	0.233018	0.935551	0.651685	0.734455	1	4338	tags=18%, list=18%, signal=22%
KEGG_CITRATE_CYCLE_TCA_CYCLE	KEGG_CITRATE_CYCLE_TCA_CYCLE		28	0.318198	0.931021	0.535433	0.741779	1	3139	tags=29%, list=13%, signal=33%
KEGG_DRUG_METABOLISM_OTHER_ENZYMES	KEGG_DRUG_METABOLISM_OTHER_ENZYMES		26	0.317159	0.926933	0.571059	0.748278	1	1057	tags=15%, list=4%, signal=16%
KEGG_VIBRIO_CHOLERAE_INFECTION	KEGG_VIBRIO_CHOLERAE_INFECTION		49	0.278998	0.926428	0.592486	0.743967	1	3721	tags=29%, list=15%, signal=34%
GO_HISTONE_MONOUBIQUITINATION	GO_HISTONE_MONOUBIQUITINATION		23	0.331584	0.924173	0.574163	0.744618	1	1753	tags=17%, list=7%, signal=19%
KEGG_OTHER_GLYCAN_DEGRADATION	KEGG_OTHER_GLYCAN_DEGRADATION		15	0.368512	0.918829	0.548628	0.753705	1	3934	tags=40%, list=16%, signal=48%
KEGG_FC_GAMMA_R_MEDIATED_PHAGOCYTOSIS	KEGG_FC_GAMMA_R_MEDIATED_PHAGOCYTOSIS		91	0.252584	0.914902	0.674194	0.758527	1	3032	tags=19%, list=13%, signal=21%
KEGG_AMYOTROPHIC_LATERAL_SCLEROSIS_ALS	KEGG_AMYOTROPHIC_LATERAL_SCLEROSIS_ALS		45	0.276358	0.901204	0.637394	0.790757	1	2853	tags=20%, list=12%, signal=23%
KEGG_TYPE_II_DIABETES_MELLITUS	KEGG_TYPE_II_DIABETES_MELLITUS		41	0.277106	0.889665	0.651832	0.813863	1	3244	tags=22%, list=13%, signal=25%
KEGG_NICOTINATE_AND_NICOTINAMIDE_METABOLISM	KEGG_NICOTINATE_AND_NICOTINAMIDE_METABOLISM		21	0.320522	0.88585	0.639257	0.817281	1	2372	tags=19%, list=10%, signal=21%
KEGG_INSULIN_SIGNALING_PATHWAY	KEGG_INSULIN_SIGNALING_PATHWAY		125	0.225769	0.882313	0.811808	0.81965	1	4460	tags=26%, list=18%, signal=31%
KEGG_DORSO_VENTRAL_AXIS_FORMATION	KEGG_DORSO_VENTRAL_AXIS_FORMATION		22	0.317087	0.871379	0.643038	0.840466	1	1716	tags=14%, list=7%, signal=15%
GO_HISTONE_UBIQUITINATION	GO_HISTONE_UBIQUITINATION		34	0.280337	0.870253	0.725	0.836565	1	1875	tags=15%, list=8%, signal=16%
KEGG_TYROSINE_METABOLISM	KEGG_TYROSINE_METABOLISM		33	0.279881	0.856536	0.721485	0.861769	1	1919	tags=12%, list=8%, signal=13%
KEGG_SPHINGOLIPID_METABOLISM	KEGG_SPHINGOLIPID_METABOLISM		33	0.279517	0.851957	0.717087	0.865292	1	4267	tags=30%, list=18%, signal=37%
KEGG_T_CELL_RECEPTOR_SIGNALING_PATHWAY	KEGG_T_CELL_RECEPTOR_SIGNALING_PATHWAY		88	0.229155	0.840227	0.87037	0.883464	1	2214	tags=15%, list=9%, signal=16%
KEGG_PRIMARY_IMMUNODEFICIENCY	KEGG_PRIMARY_IMMUNODEFICIENCY		22	0.292593	0.828178	0.744246	0.900465	1	1787	tags=18%, list=7%, signal=20%
KEGG_NOTCH_SIGNALING_PATHWAY	KEGG_NOTCH_SIGNALING_PATHWAY		45	0.247242	0.813599	0.823899	0.919307	1	4268	tags=27%, list=18%, signal=32%
KEGG_GLYCOSYLPHOSPHATIDYLINOSITOL_GPI_ANCHOR_BIOSYNTHESIS	KEGG_GLYCOSYLPHOSPHATIDYLINOSITOL_GPI_ANCHOR_BIOSYNTHESIS		24	0.286597	0.810856	0.793651	0.917596	1	3698	tags=25%, list=15%, signal=29%
HALLMARK_NOTCH_SIGNALING	HALLMARK_NOTCH_SIGNALING		31	0.264478	0.802259	0.836021	0.923826	1	4612	tags=32%, list=19%, signal=40%
KEGG_PENTOSE_PHOSPHATE_PATHWAY	KEGG_PENTOSE_PHOSPHATE_PATHWAY		22	0.291106	0.790468	0.829545	0.93473	1	5626	tags=41%, list=23%, signal=53%
KEGG_PANTOTHENATE_AND_COA_BIOSYNTHESIS	KEGG_PANTOTHENATE_AND_COA_BIOSYNTHESIS		16	0.308466	0.790105	0.784722	0.928654	1	3780	tags=25%, list=16%, signal=30%
KEGG_HISTIDINE_METABOLISM	KEGG_HISTIDINE_METABOLISM		25	0.276276	0.789322	0.783422	0.923456	1	4262	tags=28%, list=18%, signal=34%
KEGG_N_GLYCAN_BIOSYNTHESIS	KEGG_N_GLYCAN_BIOSYNTHESIS		46	0.241822	0.765217	0.885154	0.946876	1	4533	tags=28%, list=19%, signal=35%
KEGG_PENTOSE_AND_GLUCURONATE_INTERCONVERSIONS	KEGG_PENTOSE_AND_GLUCURONATE_INTERCONVERSIONS		10	0.347554	0.756334	0.782396	0.950279	1	2311	tags=30%, list=10%, signal=33%
GO_HISTONE_H2A_ACETYLATION	GO_HISTONE_H2A_ACETYLATION		15	0.289178	0.718257	0.879012	0.976222	1	4255	tags=27%, list=18%, signal=32%
KEGG_CARDIAC_MUSCLE_CONTRACTION	KEGG_CARDIAC_MUSCLE_CONTRACTION		58	0.205198	0.706249	0.981873	0.977373	1	2452	tags=10%, list=10%, signal=11%
STEGMEIER_PREMITOTIC_CELL_CYCLE_REGULATORS	STEGMEIER_PREMITOTIC_CELL_CYCLE_REGULATORS		11	0.296538	0.683425	0.891892	0.983468	1	374	tags=9%, list=2%, signal=9%
KEGG_NON_HOMOLOGOUS_END_JOINING	KEGG_NON_HOMOLOGOUS_END_JOINING		12	0.287026	0.674223	0.881797	0.981138	1	3359	tags=25%, list=14%, signal=29%
KEGG_PORPHYRIN_AND_CHLOROPHYLL_METABOLISM	KEGG_PORPHYRIN_AND_CHLOROPHYLL_METABOLISM		22	0.233541	0.641564	0.964103	0.986289	1	2351	tags=18%, list=10%, signal=20%
KEGG_PARKINSONS_DISEASE	KEGG_PARKINSONS_DISEASE		105	0.161228	0.610589	1	0.987594	1	6605	tags=30%, list=27%, signal=42%

## Sheet: gsea_report_for_92.1_1564788092
NAME	GS<br> follow link to MSigDB	GS DETAILS	SIZE	ES	NES	NOM p-val	FDR q-val	FWER p-val	RANK AT MAX	LEADING EDGE
KEGG_RIBOSOME	KEGG_RIBOSOME	Details ...	86	-0.61991	-2.08049	0	0	0	6636	tags=72%, list=28%, signal=99%
CLASS1_ONKEN_V2	CLASS1_ONKEN_V2	Details ...	514	-0.510102	-2.02221	0	0	0	4894	tags=42%, list=20%, signal=52%
HALLMARK_E2F_TARGETS	HALLMARK_E2F_TARGETS	Details ...	198	-0.516497	-1.90244	0	0.00138059	0.005	6695	tags=58%, list=28%, signal=79%
HALLMARK_MYC_TARGETS_V1	HALLMARK_MYC_TARGETS_V1	Details ...	197	-0.499695	-1.84173	0	0.00432517	0.024	6710	tags=53%, list=28%, signal=73%
KEGG_DNA_REPLICATION	KEGG_DNA_REPLICATION	Details ...	36	-0.607704	-1.74504	0.00154321	0.0191068	0.123	7275	tags=75%, list=30%, signal=107%
KEGG_TERPENOID_BACKBONE_BIOSYNTHESIS	KEGG_TERPENOID_BACKBONE_BIOSYNTHESIS	Details ...	13	-0.716486	-1.64606	0.010327	0.0695617	0.458	4435	tags=62%, list=18%, signal=75%
KEGG_ARGININE_AND_PROLINE_METABOLISM	KEGG_ARGININE_AND_PROLINE_METABOLISM	Details ...	45	-0.544778	-1.63139	0.00329489	0.0714424	0.532	3984	tags=36%, list=17%, signal=43%
HALLMARK_G2M_CHECKPOINT	HALLMARK_G2M_CHECKPOINT	Details ...	197	-0.434782	-1.59968	0	0.0913305	0.659	5601	tags=43%, list=23%, signal=56%
KEGG_RIBOFLAVIN_METABOLISM	KEGG_RIBOFLAVIN_METABOLISM	Details ...	15	-0.671716	-1.57867	0.0239617	0.104735	0.753	5497	tags=47%, list=23%, signal=60%
KEGG_AXON_GUIDANCE	KEGG_AXON_GUIDANCE	Details ...	123	-0.451438	-1.57303	0	0.100132	0.776	3966	tags=37%, list=16%, signal=44%
KEGG_STEROID_BIOSYNTHESIS	KEGG_STEROID_BIOSYNTHESIS	Details ...	16	-0.660794	-1.56708	0.0189329	0.0974743	0.795	2485	tags=44%, list=10%, signal=49%
CASTLE1	CASTLE1	Details ...	8	-0.773853	-1.56166	0.0154905	0.095145	0.815	3217	tags=75%, list=13%, signal=87%
KEGG_PROPANOATE_METABOLISM	KEGG_PROPANOATE_METABOLISM	Details ...	31	-0.560694	-1.55055	0.0138249	0.0980227	0.847	6129	tags=55%, list=25%, signal=73%
KEGG_GLYCEROLIPID_METABOLISM	KEGG_GLYCEROLIPID_METABOLISM	Details ...	36	-0.539087	-1.54381	0.0176565	0.098355	0.87	3684	tags=36%, list=15%, signal=43%
BENPORATH_PRC2_TARGETS	BENPORATH_PRC2_TARGETS	Details ...	496	-0.38162	-1.51043	0	0.12703	0.942	3021	tags=25%, list=13%, signal=28%
GO_RETINA_MORPHOGENESIS_IN_CAMERA_TYPE_EYE	GO_RETINA_MORPHOGENESIS_IN_CAMERA_TYPE_EYE	Details ...	36	-0.52223	-1.49577	0.0334928	0.136912	0.959	3099	tags=36%, list=13%, signal=41%
HALLMARK_MYC_TARGETS_V2	HALLMARK_MYC_TARGETS_V2	Details ...	58	-0.469774	-1.485	0.0135952	0.140913	0.967	6181	tags=48%, list=26%, signal=65%
KEGG_LYSINE_DEGRADATION	KEGG_LYSINE_DEGRADATION	Details ...	40	-0.50064	-1.48393	0.0152905	0.134666	0.968	5450	tags=50%, list=23%, signal=64%
KEGG_TASTE_TRANSDUCTION	KEGG_TASTE_TRANSDUCTION	Details ...	27	-0.54586	-1.4815	0.0410509	0.130121	0.97	1243	tags=15%, list=5%, signal=16%
GO_NEURAL_RETINA_DEVELOPMENT	GO_NEURAL_RETINA_DEVELOPMENT	Details ...	40	-0.491878	-1.45317	0.0274636	0.158431	0.99	3053	tags=30%, list=13%, signal=34%
KEGG_SPLICEOSOME	KEGG_SPLICEOSOME		123	-0.41038	-1.44184	0.0127119	0.16618	0.994	7944	tags=53%, list=33%, signal=78%
MONOSOMY_3_DOWN	MONOSOMY_3_DOWN		31	-0.51918	-1.4373	0.0438185	0.165457	0.995	5012	tags=55%, list=21%, signal=69%
KEGG_CELL_CYCLE	KEGG_CELL_CYCLE		122	-0.412709	-1.43641	0.00998574	0.159102	0.995	7008	tags=51%, list=29%, signal=71%
GO_RETINA_DEVELOPMENT_IN_CAMERA_TYPE_EYE	GO_RETINA_DEVELOPMENT_IN_CAMERA_TYPE_EYE		106	-0.418856	-1.43236	0.00984529	0.157002	0.995	3099	tags=27%, list=13%, signal=31%
KEGG_BUTANOATE_METABOLISM	KEGG_BUTANOATE_METABOLISM		28	-0.519628	-1.42484	0.0590062	0.159936	0.996	3656	tags=43%, list=15%, signal=50%
KEGG_TYPE_I_DIABETES_MELLITUS	KEGG_TYPE_I_DIABETES_MELLITUS		34	-0.495933	-1.40835	0.0432099	0.177231	0.998	253	tags=12%, list=1%, signal=12%
BENPORATH_EED_TARGETS	BENPORATH_EED_TARGETS		835	-0.345566	-1.40293	0	0.178964	0.999	3462	tags=25%, list=14%, signal=28%
KEGG_BIOSYNTHESIS_OF_UNSATURATED_FATTY_ACIDS	KEGG_BIOSYNTHESIS_OF_UNSATURATED_FATTY_ACIDS		20	-0.549369	-1.40079	0.0628099	0.176107	0.999	4242	tags=40%, list=18%, signal=48%
KEGG_GLUTATHIONE_METABOLISM	KEGG_GLUTATHIONE_METABOLISM		43	-0.46611	-1.3963	0.042879	0.176899	0.999	3147	tags=35%, list=13%, signal=40%
KEGG_LIMONENE_AND_PINENE_DEGRADATION	KEGG_LIMONENE_AND_PINENE_DEGRADATION		10	-0.652727	-1.38307	0.0973913	0.190875	0.999	4894	tags=60%, list=20%, signal=75%
KEGG_TGF_BETA_SIGNALING_PATHWAY	KEGG_TGF_BETA_SIGNALING_PATHWAY		77	-0.409099	-1.33961	0.0470756	0.258514	1	3301	tags=30%, list=14%, signal=34%
HALLMARK_HEDGEHOG_SIGNALING	HALLMARK_HEDGEHOG_SIGNALING		33	-0.463955	-1.32395	0.088853	0.279775	1	1552	tags=27%, list=6%, signal=29%
KEGG_PROGESTERONE_MEDIATED_OOCYTE_MATURATION	KEGG_PROGESTERONE_MEDIATED_OOCYTE_MATURATION		79	-0.397917	-1.32366	0.0597222	0.271878	1	3749	tags=29%, list=16%, signal=34%
GO_NEURAL_CREST_CELL_DIFFERENTIATION	GO_NEURAL_CREST_CELL_DIFFERENTIATION		71	-0.409719	-1.31823	0.0652819	0.274939	1	3306	tags=30%, list=14%, signal=34%
HALLMARK_MYOGENESIS	HALLMARK_MYOGENESIS		176	-0.358599	-1.31269	0.0317881	0.277125	1	2297	tags=20%, list=10%, signal=22%
BENPORATH_SUZ12_TARGETS	BENPORATH_SUZ12_TARGETS		808	-0.322765	-1.30861	0.00109529	0.277973	1	2870	tags=22%, list=12%, signal=24%
GO_NUCLEAR_UBIQUITIN_LIGASE_COMPLEX	GO_NUCLEAR_UBIQUITIN_LIGASE_COMPLEX		41	-0.428387	-1.28089	0.105512	0.329832	1	8410	tags=59%, list=35%, signal=90%
KEGG_BASE_EXCISION_REPAIR	KEGG_BASE_EXCISION_REPAIR		34	-0.453249	-1.27619	0.108527	0.331411	1	5318	tags=41%, list=22%, signal=53%
KEGG_PYRUVATE_METABOLISM	KEGG_PYRUVATE_METABOLISM		35	-0.435361	-1.26598	0.134884	0.346769	1	6044	tags=37%, list=25%, signal=49%
GO_RETINA_LAYER_FORMATION	GO_RETINA_LAYER_FORMATION		19	-0.501466	-1.26416	0.174342	0.342962	1	3053	tags=37%, list=13%, signal=42%
KEGG_VALINE_LEUCINE_AND_ISOLEUCINE_DEGRADATION	KEGG_VALINE_LEUCINE_AND_ISOLEUCINE_DEGRADATION		43	-0.422862	-1.26246	0.117465	0.338285	1	6507	tags=47%, list=27%, signal=64%
KEGG_CALCIUM_SIGNALING_PATHWAY	KEGG_CALCIUM_SIGNALING_PATHWAY		148	-0.351089	-1.26184	0.0599455	0.331675	1	2230	tags=18%, list=9%, signal=20%
GO_CHROMOSOME_ORGANIZATION	GO_CHROMOSOME_ORGANIZATION		924	-0.306856	-1.25259	0	0.344024	1	6612	tags=38%, list=27%, signal=50%
GO_CHROMATIN_MODIFICATION	GO_CHROMATIN_MODIFICATION		499	-0.315301	-1.24935	0.0183486	0.343716	1	6632	tags=37%, list=27%, signal=50%
KEGG_FOLATE_BIOSYNTHESIS	KEGG_FOLATE_BIOSYNTHESIS		9	-0.605334	-1.24776	0.206186	0.339503	1	3387	tags=56%, list=14%, signal=65%
HALLMARK_SPERMATOGENESIS	HALLMARK_SPERMATOGENESIS		96	-0.365717	-1.23672	0.0934844	0.357866	1	4818	tags=28%, list=20%, signal=35%
HALLMARK_CHOLESTEROL_HOMEOSTASIS	HALLMARK_CHOLESTEROL_HOMEOSTASIS		72	-0.379173	-1.22817	0.112245	0.370203	1	4586	tags=36%, list=19%, signal=44%
KEGG_NEUROACTIVE_LIGAND_RECEPTOR_INTERACTION	KEGG_NEUROACTIVE_LIGAND_RECEPTOR_INTERACTION		167	-0.339586	-1.22345	0.0622568	0.373642	1	3004	tags=18%, list=12%, signal=20%
KEGG_ASTHMA	KEGG_ASTHMA		17	-0.489193	-1.20119	0.221465	0.422764	1	253	tags=12%, list=1%, signal=12%
GO_PCG_PROTEIN_COMPLEX	GO_PCG_PROTEIN_COMPLEX		43	-0.404472	-1.19464	0.183359	0.431899	1	4553	tags=28%, list=19%, signal=34%
HALLMARK_WNT_BETA_CATENIN_SIGNALING	HALLMARK_WNT_BETA_CATENIN_SIGNALING		40	-0.400624	-1.18205	0.20283	0.457209	1	5522	tags=33%, list=23%, signal=42%
KEGG_TIGHT_JUNCTION	KEGG_TIGHT_JUNCTION		114	-0.336908	-1.17778	0.152113	0.459649	1	2973	tags=17%, list=12%, signal=19%
KEGG_ALLOGRAFT_REJECTION	KEGG_ALLOGRAFT_REJECTION		26	-0.438645	-1.17563	0.231148	0.456815	1	3636	tags=15%, list=15%, signal=18%
KEGG_MISMATCH_REPAIR	KEGG_MISMATCH_REPAIR		23	-0.432056	-1.15001	0.260365	0.523562	1	6186	tags=48%, list=26%, signal=64%
KEGG_RNA_POLYMERASE	KEGG_RNA_POLYMERASE		29	-0.42033	-1.14842	0.266458	0.518994	1	8050	tags=59%, list=33%, signal=88%
HALLMARK_DNA_REPAIR	HALLMARK_DNA_REPAIR		143	-0.324048	-1.14752	0.173427	0.512444	1	7063	tags=44%, list=29%, signal=62%
KEGG_WNT_SIGNALING_PATHWAY	KEGG_WNT_SIGNALING_PATHWAY		132	-0.328716	-1.14587	0.190542	0.508351	1	5533	tags=34%, list=23%, signal=44%
KEGG_NON_SMALL_CELL_LUNG_CANCER	KEGG_NON_SMALL_CELL_LUNG_CANCER		54	-0.373684	-1.14531	0.243789	0.501267	1	4453	tags=30%, list=18%, signal=36%
BMI1_DN.V1_DN	BMI1_DN.V1_DN		127	-0.32809	-1.14166	0.222531	0.5033	1	3678	tags=31%, list=15%, signal=37%
GO_CHROMATIN_BINDING	GO_CHROMATIN_BINDING		401	-0.292674	-1.14078	0.10967	0.497587	1	5780	tags=32%, list=24%, signal=41%
KEGG_RNA_DEGRADATION	KEGG_RNA_DEGRADATION		56	-0.365498	-1.13816	0.244807	0.496811	1	4647	tags=30%, list=19%, signal=38%
KEGG_TAURINE_AND_HYPOTAURINE_METABOLISM	KEGG_TAURINE_AND_HYPOTAURINE_METABOLISM		8	-0.553975	-1.12145	0.333333	0.535831	1	657	tags=25%, list=3%, signal=26%
GO_CHROMATIN_ORGANIZATION	GO_CHROMATIN_ORGANIZATION		598	-0.277688	-1.11322	0.135463	0.552194	1	6632	tags=35%, list=27%, signal=47%
KEGG_GLYCEROPHOSPHOLIPID_METABOLISM	KEGG_GLYCEROPHOSPHOLIPID_METABOLISM		61	-0.350539	-1.11291	0.266667	0.544529	1	4817	tags=33%, list=20%, signal=41%
KEGG_GLYCOSAMINOGLYCAN_BIOSYNTHESIS_HEPARAN_SULFATE	KEGG_GLYCOSAMINOGLYCAN_BIOSYNTHESIS_HEPARAN_SULFATE		25	-0.415005	-1.11285	0.306189	0.53632	1	4397	tags=32%, list=18%, signal=39%
KEGG_GLYCOSPHINGOLIPID_BIOSYNTHESIS_GLOBO_SERIES	KEGG_GLYCOSPHINGOLIPID_BIOSYNTHESIS_GLOBO_SERIES		13	-0.492256	-1.11201	0.328767	0.530591	1	4352	tags=38%, list=18%, signal=47%
HALLMARK_KRAS_SIGNALING_DN	HALLMARK_KRAS_SIGNALING_DN		137	-0.315275	-1.10739	0.241935	0.536584	1	3439	tags=22%, list=14%, signal=25%
KEGG_ASCORBATE_AND_ALDARATE_METABOLISM	KEGG_ASCORBATE_AND_ALDARATE_METABOLISM		8	-0.560252	-1.10624	0.358524	0.53197	1	4894	tags=50%, list=20%, signal=63%
KEGG_BASAL_TRANSCRIPTION_FACTORS	KEGG_BASAL_TRANSCRIPTION_FACTORS		34	-0.384649	-1.10308	0.301092	0.533456	1	8033	tags=47%, list=33%, signal=70%
HALLMARK_MTORC1_SIGNALING	HALLMARK_MTORC1_SIGNALING		198	-0.297837	-1.10074	0.245161	0.532339	1	4504	tags=27%, list=19%, signal=33%
KEGG_LONG_TERM_POTENTIATION	KEGG_LONG_TERM_POTENTIATION		61	-0.338868	-1.09153	0.318952	0.552272	1	1863	tags=18%, list=8%, signal=19%
KEGG_HOMOLOGOUS_RECOMBINATION	KEGG_HOMOLOGOUS_RECOMBINATION		28	-0.398314	-1.08664	0.322785	0.558978	1	7699	tags=54%, list=32%, signal=79%
KEGG_ALANINE_ASPARTATE_AND_GLUTAMATE_METABOLISM	KEGG_ALANINE_ASPARTATE_AND_GLUTAMATE_METABOLISM		29	-0.39488	-1.08222	0.338235	0.564074	1	3236	tags=21%, list=13%, signal=24%
DOUGLAS_BMI1_TARGETS_UP	DOUGLAS_BMI1_TARGETS_UP		528	-0.270254	-1.07517	0.223881	0.576911	1	3892	tags=23%, list=16%, signal=27%
KEGG_VALINE_LEUCINE_AND_ISOLEUCINE_BIOSYNTHESIS	KEGG_VALINE_LEUCINE_AND_ISOLEUCINE_BIOSYNTHESIS		10	-0.502131	-1.07444	0.362989	0.571331	1	6507	tags=50%, list=27%, signal=68%
KEGG_OOCYTE_MEIOSIS	KEGG_OOCYTE_MEIOSIS		98	-0.316862	-1.0725	0.315866	0.569553	1	6903	tags=43%, list=29%, signal=60%
KEGG_FRUCTOSE_AND_MANNOSE_METABOLISM	KEGG_FRUCTOSE_AND_MANNOSE_METABOLISM		31	-0.380866	-1.06411	0.35313	0.586558	1	4799	tags=32%, list=20%, signal=40%
GO_RETINA_HOMEOSTASIS	GO_RETINA_HOMEOSTASIS		49	-0.341371	-1.05273	0.378215	0.612639	1	6979	tags=37%, list=29%, signal=52%
KEGG_MELANOGENESIS	KEGG_MELANOGENESIS		88	-0.313497	-1.04891	0.360679	0.616659	1	2542	tags=19%, list=11%, signal=22%
KEGG_PYRIMIDINE_METABOLISM	KEGG_PYRIMIDINE_METABOLISM		93	-0.307823	-1.04854	0.354227	0.609947	1	6857	tags=46%, list=28%, signal=64%
KEGG_DRUG_METABOLISM_CYTOCHROME_P450	KEGG_DRUG_METABOLISM_CYTOCHROME_P450		33	-0.374668	-1.04549	0.399068	0.61139	1	4611	tags=30%, list=19%, signal=37%
KEGG_FATTY_ACID_METABOLISM	KEGG_FATTY_ACID_METABOLISM		34	-0.361835	-1.01454	0.435981	0.69951	1	3548	tags=24%, list=15%, signal=28%
GO_NEURAL_TUBE_DEVELOPMENT	GO_NEURAL_TUBE_DEVELOPMENT		137	-0.28557	-1.01305	0.439678	0.695655	1	4932	tags=28%, list=20%, signal=35%
KEGG_PURINE_METABOLISM	KEGG_PURINE_METABOLISM		146	-0.283259	-1.00919	0.436997	0.699248	1	4645	tags=27%, list=19%, signal=34%
KEGG_AUTOIMMUNE_THYROID_DISEASE	KEGG_AUTOIMMUNE_THYROID_DISEASE		29	-0.366173	-1.00789	0.45873	0.69475	1	253	tags=7%, list=1%, signal=7%
KEGG_BETA_ALANINE_METABOLISM	KEGG_BETA_ALANINE_METABOLISM		22	-0.38485	-1.00737	0.430464	0.688084	1	3548	tags=32%, list=15%, signal=37%
EHLERS_ANEUPLOIDY_UP	EHLERS_ANEUPLOIDY_UP		40	-0.340417	-0.997181	0.468278	0.711321	1	4856	tags=33%, list=20%, signal=41%
KEGG_ERBB_SIGNALING_PATHWAY	KEGG_ERBB_SIGNALING_PATHWAY		84	-0.300736	-0.993055	0.487032	0.715791	1	6035	tags=31%, list=25%, signal=41%
ALONSO_METASTASIS_DN	ALONSO_METASTASIS_DN		20	-0.383309	-0.983328	0.500824	0.737323	1	1986	tags=25%, list=8%, signal=27%
KEGG_MTOR_SIGNALING_PATHWAY	KEGG_MTOR_SIGNALING_PATHWAY		49	-0.320834	-0.980387	0.508527	0.737829	1	3846	tags=24%, list=16%, signal=29%
KEGG_TRYPTOPHAN_METABOLISM	KEGG_TRYPTOPHAN_METABOLISM		35	-0.343799	-0.98005	0.496171	0.730819	1	3548	tags=23%, list=15%, signal=27%
KEGG_CYSTEINE_AND_METHIONINE_METABOLISM	KEGG_CYSTEINE_AND_METHIONINE_METABOLISM		29	-0.351711	-0.979526	0.480064	0.724328	1	7702	tags=45%, list=32%, signal=66%
KEGG_THYROID_CANCER	KEGG_THYROID_CANCER		29	-0.350284	-0.957282	0.5328	0.782643	1	5529	tags=38%, list=23%, signal=49%
KEGG_MELANOMA	KEGG_MELANOMA		63	-0.303905	-0.95487	0.565476	0.781498	1	3839	tags=25%, list=16%, signal=30%
HALLMARK_PANCREAS_BETA_CELLS	HALLMARK_PANCREAS_BETA_CELLS		28	-0.342294	-0.953519	0.51278	0.777136	1	3479	tags=29%, list=14%, signal=33%
KEGG_LONG_TERM_DEPRESSION	KEGG_LONG_TERM_DEPRESSION		55	-0.308431	-0.949904	0.52024	0.779438	1	1579	tags=13%, list=7%, signal=14%
GO_PROTEIN_MODIFICATION_BY_SMALL_PROTEIN_CONJUGATION_OR_REMOVAL	GO_PROTEIN_MODIFICATION_BY_SMALL_PROTEIN_CONJUGATION_OR_REMOVAL		801	-0.233864	-0.943374	0.701604	0.79053	1	5143	tags=25%, list=21%, signal=31%
KEGG_GRAFT_VERSUS_HOST_DISEASE	KEGG_GRAFT_VERSUS_HOST_DISEASE		27	-0.350279	-0.936742	0.546512	0.801728	1	253	tags=7%, list=1%, signal=7%
KEGG_B_CELL_RECEPTOR_SIGNALING_PATHWAY	KEGG_B_CELL_RECEPTOR_SIGNALING_PATHWAY		69	-0.290331	-0.935394	0.589939	0.797748	1	3777	tags=26%, list=16%, signal=31%
KEGG_PHOSPHATIDYLINOSITOL_SIGNALING_SYSTEM	KEGG_PHOSPHATIDYLINOSITOL_SIGNALING_SYSTEM		72	-0.281925	-0.917274	0.624049	0.839827	1	2230	tags=15%, list=9%, signal=17%
KEGG_REGULATION_OF_AUTOPHAGY	KEGG_REGULATION_OF_AUTOPHAGY		19	-0.363694	-0.912186	0.575707	0.845874	1	4889	tags=32%, list=20%, signal=40%
KEGG_O_GLYCAN_BIOSYNTHESIS	KEGG_O_GLYCAN_BIOSYNTHESIS		23	-0.349112	-0.908273	0.596667	0.847828	1	2092	tags=22%, list=9%, signal=24%
KEGG_PROTEIN_EXPORT	KEGG_PROTEIN_EXPORT		23	-0.339823	-0.907411	0.602894	0.841864	1	7920	tags=43%, list=33%, signal=65%
KEGG_BASAL_CELL_CARCINOMA	KEGG_BASAL_CELL_CARCINOMA		49	-0.297998	-0.901764	0.65	0.848059	1	3649	tags=22%, list=15%, signal=26%
HALLMARK_PI3K_AKT_MTOR_SIGNALING	HALLMARK_PI3K_AKT_MTOR_SIGNALING		98	-0.263191	-0.891634	0.69078	0.866421	1	6044	tags=30%, list=25%, signal=39%
KEGG_SMALL_CELL_LUNG_CANCER	KEGG_SMALL_CELL_LUNG_CANCER		84	-0.265196	-0.880411	0.7151	0.887374	1	5136	tags=30%, list=21%, signal=38%
KEGG_NUCLEOTIDE_EXCISION_REPAIR	KEGG_NUCLEOTIDE_EXCISION_REPAIR		44	-0.289369	-0.871483	0.69012	0.901518	1	7260	tags=45%, list=30%, signal=65%
KEGG_COLORECTAL_CANCER	KEGG_COLORECTAL_CANCER		61	-0.270833	-0.854278	0.730548	0.935218	1	5714	tags=33%, list=24%, signal=43%
GO_PROTEIN_UBIQUITINATION	GO_PROTEIN_UBIQUITINATION		586	-0.212557	-0.851293	0.955801	0.933385	1	5143	tags=24%, list=21%, signal=30%
KEGG_AMINOACYL_TRNA_BIOSYNTHESIS	KEGG_AMINOACYL_TRNA_BIOSYNTHESIS		41	-0.286516	-0.839609	0.744186	0.951374	1	6046	tags=39%, list=25%, signal=52%
KEGG_ANTIGEN_PROCESSING_AND_PRESENTATION	KEGG_ANTIGEN_PROCESSING_AND_PRESENTATION		53	-0.269309	-0.835031	0.793846	0.95235	1	6136	tags=30%, list=25%, signal=40%
KEGG_PROXIMAL_TUBULE_BICARBONATE_RECLAMATION	KEGG_PROXIMAL_TUBULE_BICARBONATE_RECLAMATION		18	-0.336305	-0.827404	0.726813	0.959001	1	5938	tags=33%, list=25%, signal=44%
GO_UBIQUITIN_LIGASE_COMPLEX	GO_UBIQUITIN_LIGASE_COMPLEX		247	-0.217607	-0.819629	0.928661	0.966186	1	5136	tags=24%, list=21%, signal=31%
KEGG_ALZHEIMERS_DISEASE	KEGG_ALZHEIMERS_DISEASE		146	-0.228169	-0.812649	0.88518	0.971266	1	1528	tags=9%, list=6%, signal=9%
KEGG_PROSTATE_CANCER	KEGG_PROSTATE_CANCER		84	-0.241961	-0.799924	0.862881	0.984833	1	6245	tags=38%, list=26%, signal=51%
GO_OPTIC_NERVE_DEVELOPMENT	GO_OPTIC_NERVE_DEVELOPMENT		10	-0.366502	-0.782957	0.762153	1	1	1951	tags=20%, list=8%, signal=22%
KEGG_ALDOSTERONE_REGULATED_SODIUM_REABSORPTION	KEGG_ALDOSTERONE_REGULATED_SODIUM_REABSORPTION		34	-0.274943	-0.781898	0.8112	0.99611	1	5596	tags=29%, list=23%, signal=38%
KEGG_RENAL_CELL_CARCINOMA	KEGG_RENAL_CELL_CARCINOMA		68	-0.239123	-0.776781	0.908689	0.995321	1	6480	tags=32%, list=27%, signal=44%
KEGG_HEDGEHOG_SIGNALING_PATHWAY	KEGG_HEDGEHOG_SIGNALING_PATHWAY		49	-0.256134	-0.770757	0.879389	0.99581	1	4269	tags=20%, list=18%, signal=25%
KEGG_VEGF_SIGNALING_PATHWAY	KEGG_VEGF_SIGNALING_PATHWAY		64	-0.240664	-0.762339	0.89153	0.99867	1	3777	tags=19%, list=16%, signal=22%
KEGG_VASOPRESSIN_REGULATED_WATER_REABSORPTION	KEGG_VASOPRESSIN_REGULATED_WATER_REABSORPTION		41	-0.259259	-0.760987	0.866667	0.992127	1	5377	tags=22%, list=22%, signal=28%
HALLMARK_OXIDATIVE_PHOSPHORYLATION	HALLMARK_OXIDATIVE_PHOSPHORYLATION		198	-0.200497	-0.742256	0.990553	1	1	7250	tags=30%, list=30%, signal=43%
GO_PROTEIN_MONOUBIQUITINATION	GO_PROTEIN_MONOUBIQUITINATION		50	-0.240325	-0.727832	0.939908	1	1	4936	tags=22%, list=20%, signal=28%
KEGG_NEUROTROPHIN_SIGNALING_PATHWAY	KEGG_NEUROTROPHIN_SIGNALING_PATHWAY		121	-0.206892	-0.726659	0.97619	1	1	5718	tags=26%, list=24%, signal=33%
KEGG_PROTEASOME	KEGG_PROTEASOME		41	-0.244872	-0.724504	0.943396	0.996996	1	6248	tags=27%, list=26%, signal=36%
GO_HISTONE_DEUBIQUITINATION	GO_HISTONE_DEUBIQUITINATION		21	-0.2711	-0.702003	0.927019	1	1	6167	tags=33%, list=26%, signal=45%
KEGG_FC_EPSILON_RI_SIGNALING_PATHWAY	KEGG_FC_EPSILON_RI_SIGNALING_PATHWAY		62	-0.221243	-0.696522	0.971388	1	1	3740	tags=18%, list=16%, signal=21%
KEGG_ONE_CARBON_POOL_BY_FOLATE	KEGG_ONE_CARBON_POOL_BY_FOLATE		17	-0.27298	-0.666952	0.914239	1	1	3712	tags=24%, list=15%, signal=28%
KEGG_INOSITOL_PHOSPHATE_METABOLISM	KEGG_INOSITOL_PHOSPHATE_METABOLISM		52	-0.216158	-0.663435	0.972973	1	1	6445	tags=31%, list=27%, signal=42%
GO_HISTONE_H3_K4_TRIMETHYLATION	GO_HISTONE_H3_K4_TRIMETHYLATION		15	-0.275216	-0.660673	0.898799	0.996071	1	5353	tags=27%, list=22%, signal=34%
KEGG_SELENOAMINO_ACID_METABOLISM	KEGG_SELENOAMINO_ACID_METABOLISM		25	-0.248043	-0.656989	0.950321	0.989989	1	2879	tags=16%, list=12%, signal=18%
KEGG_ENDOMETRIAL_CANCER	KEGG_ENDOMETRIAL_CANCER		52	-0.2047	-0.630999	0.994048	0.990734	1	6245	tags=29%, list=26%, signal=39%
KEGG_OXIDATIVE_PHOSPHORYLATION	KEGG_OXIDATIVE_PHOSPHORYLATION		111	-0.180465	-0.617824	1	0.986531	1	7759	tags=28%, list=32%, signal=41%
