# Supplementary material for: Loss of polycomb repressive complex 1 activity and chromosomal instability drive uveal melanoma progression
Source: Nat Commun. 2021 Sep 13;12:5402. doi: 10.1038/s41467-021-25529-z (PMC8438051; doi:10.1038/s41467-021-25529-z)
Supplement: Supplementary file 9 — Supplementary Dataset 7 [file 41467_2021_25529_MOESM9_ESM.xlsx]

## Sheet: gsea_report_for_Reversine_16025
NAME	GS<br> follow link to MSigDB	GS DETAILS	SIZE	ES	NES	NOM p-val	FDR q-val	FWER p-val	RANK AT MAX	LEADING EDGE
HALLMARK_P53_PATHWAY	HALLMARK_P53_PATHWAY	Details ...	190	0.58467	2.00251	0	0	0	4312	tags=36%, list=17%, signal=44%
KEGG_SYSTEMIC_LUPUS_ERYTHEMATOSUS	KEGG_SYSTEMIC_LUPUS_ERYTHEMATOSUS	Details ...	96	0.596302	1.94721	0	0.00242995	0.005	2105	tags=29%, list=9%, signal=32%
LEE_NEURAL_CREST_STEM_CELL_UP	LEE_NEURAL_CREST_STEM_CELL_UP	Details ...	121	0.560413	1.86906	0	0.00576468	0.018	2856	tags=26%, list=12%, signal=30%
BMI1_DN_MEL18_DN.V1_DN	BMI1_DN_MEL18_DN.V1_DN	Details ...	126	0.548868	1.81764	0	0.0122962	0.051	4682	tags=36%, list=19%, signal=44%
KEGG_CYTOKINE_CYTOKINE_RECEPTOR_INTERACTION	KEGG_CYTOKINE_CYTOKINE_RECEPTOR_INTERACTION	Details ...	147	0.530105	1.79611	0	0.0131614	0.066	5106	tags=37%, list=21%, signal=46%
HALLMARK_TNFA_SIGNALING_VIA_NFKB	HALLMARK_TNFA_SIGNALING_VIA_NFKB	Details ...	185	0.525153	1.79362	0	0.0112898	0.068	4329	tags=33%, list=18%, signal=40%
LEE_NEURAL_CREST_STEM_CELL_DN	LEE_NEURAL_CREST_STEM_CELL_DN	Details ...	98	0.544368	1.76372	0	0.016586	0.114	5093	tags=45%, list=21%, signal=56%
HALLMARK_PANCREAS_BETA_CELLS	HALLMARK_PANCREAS_BETA_CELLS	Details ...	26	0.668044	1.7584	0.00265604	0.0157031	0.124	4313	tags=35%, list=17%, signal=42%
HALLMARK_ANGIOGENESIS	HALLMARK_ANGIOGENESIS	Details ...	28	0.651176	1.7395	0	0.0182427	0.161	4155	tags=43%, list=17%, signal=51%
HALLMARK_INFLAMMATORY_RESPONSE	HALLMARK_INFLAMMATORY_RESPONSE	Details ...	151	0.514161	1.7308	0	0.018448	0.179	4549	tags=30%, list=18%, signal=37%
BMI1_DN_MEL18_DN.V1_UP	BMI1_DN_MEL18_DN.V1_UP	Details ...	127	0.520445	1.72788	0	0.0175603	0.188	4346	tags=30%, list=18%, signal=36%
KEGG_METABOLISM_OF_XENOBIOTICS_BY_CYTOCHROME_P450	KEGG_METABOLISM_OF_XENOBIOTICS_BY_CYTOCHROME_P450	Details ...	35	0.616675	1.71828	0.0012837	0.0188917	0.215	1077	tags=11%, list=4%, signal=12%
KEGG_MATURITY_ONSET_DIABETES_OF_THE_YOUNG	KEGG_MATURITY_ONSET_DIABETES_OF_THE_YOUNG	Details ...	15	0.734734	1.70489	0.00142857	0.0223437	0.263	809	tags=27%, list=3%, signal=28%
HALLMARK_KRAS_SIGNALING_UP	HALLMARK_KRAS_SIGNALING_UP	Details ...	160	0.499259	1.69137	0	0.0253745	0.317	4195	tags=28%, list=17%, signal=34%
BENPORATH_SUZ12_TARGETS	BENPORATH_SUZ12_TARGETS	Details ...	777	0.460674	1.67034	0	0.0317292	0.396	4653	tags=30%, list=19%, signal=36%
BMI1_DN.V1_UP	BMI1_DN.V1_UP	Details ...	132	0.499463	1.66437	0.00110132	0.0327538	0.427	4272	tags=29%, list=17%, signal=35%
BENPORATH_EED_TARGETS	BENPORATH_EED_TARGETS	Details ...	809	0.452909	1.64647	0	0.0395363	0.505	4532	tags=30%, list=18%, signal=35%
BMI1_DN.V1_DN	BMI1_DN.V1_DN	Details ...	121	0.496759	1.64611	0.00220264	0.0375011	0.508	6207	tags=37%, list=25%, signal=49%
BENPORATH_PRC2_TARGETS	BENPORATH_PRC2_TARGETS	Details ...	478	0.456236	1.64603	0	0.0355273	0.508	4532	tags=32%, list=18%, signal=38%
KEGG_RETINOL_METABOLISM	KEGG_RETINOL_METABOLISM	Details ...	24	0.634017	1.64035	0.00666667	0.0360657	0.525	1279	tags=8%, list=5%, signal=9%
HALLMARK_EPITHELIAL_MESENCHYMAL_TRANSITION	HALLMARK_EPITHELIAL_MESENCHYMAL_TRANSITION	Details ...	185	0.478836	1.63614	0	0.0365126	0.544	5163	tags=37%, list=21%, signal=47%
WIEDERSCHAIN_TARGETS_OF_BMI1_AND_PCGF2	WIEDERSCHAIN_TARGETS_OF_BMI1_AND_PCGF2	Details ...	51	0.556774	1.63434	0.00251572	0.035955	0.557	3178	tags=33%, list=13%, signal=38%
KEGG_HYPERTROPHIC_CARDIOMYOPATHY_HCM	KEGG_HYPERTROPHIC_CARDIOMYOPATHY_HCM	Details ...	65	0.527227	1.62007	0.00364964	0.0412606	0.632	3831	tags=35%, list=16%, signal=42%
KEGG_ECM_RECEPTOR_INTERACTION	KEGG_ECM_RECEPTOR_INTERACTION	Details ...	75	0.516162	1.61567	0.00358852	0.0415892	0.646	2806	tags=28%, list=11%, signal=31%
KEGG_AXON_GUIDANCE	KEGG_AXON_GUIDANCE	Details ...	123	0.478495	1.58345	0.00108578	0.0597413	0.795	4840	tags=33%, list=20%, signal=40%
HALLMARK_COAGULATION	HALLMARK_COAGULATION	Details ...	106	0.483309	1.57965	0	0.0603048	0.806	4174	tags=28%, list=17%, signal=34%
HALLMARK_MYOGENESIS	HALLMARK_MYOGENESIS	Details ...	171	0.460312	1.57757	0	0.0595793	0.811	2930	tags=23%, list=12%, signal=26%
GO_NEURAL_CREST_CELL_DIFFERENTIATION	GO_NEURAL_CREST_CELL_DIFFERENTIATION	Details ...	68	0.506296	1.57179	0.00356295	0.0613095	0.834	2589	tags=25%, list=10%, signal=28%
KEGG_O_GLYCAN_BIOSYNTHESIS	KEGG_O_GLYCAN_BIOSYNTHESIS	Details ...	25	0.595791	1.57012	0.0131062	0.0600689	0.839	1972	tags=24%, list=8%, signal=26%
KEGG_NEUROACTIVE_LIGAND_RECEPTOR_INTERACTION	KEGG_NEUROACTIVE_LIGAND_RECEPTOR_INTERACTION	Details ...	151	0.461015	1.56581	0	0.0615772	0.85	5828	tags=34%, list=24%, signal=45%
KEGG_TRYPTOPHAN_METABOLISM	KEGG_TRYPTOPHAN_METABOLISM	Details ...	31	0.57171	1.55795	0.0157895	0.0657036	0.877	117	tags=10%, list=0%, signal=10%
GO_RETINA_VASCULATURE_DEVELOPMENT_IN_CAMERA_TYPE_EYE	GO_RETINA_VASCULATURE_DEVELOPMENT_IN_CAMERA_TYPE_EYE	Details ...	15	0.660184	1.54766	0.0177515	0.0716183	0.906	2875	tags=27%, list=12%, signal=30%
KEGG_DILATED_CARDIOMYOPATHY	KEGG_DILATED_CARDIOMYOPATHY	Details ...	72	0.492417	1.5467	0.00832342	0.0704417	0.911	3831	tags=32%, list=16%, signal=38%
HALLMARK_UV_RESPONSE_DN	HALLMARK_UV_RESPONSE_DN	Details ...	141	0.461596	1.54539	0.00327511	0.0692238	0.913	7029	tags=38%, list=28%, signal=52%
ALONSO_METASTASIS_NEURAL_UP	ALONSO_METASTASIS_NEURAL_UP	Details ...	18	0.618886	1.53702	0.0231884	0.074049	0.934	2924	tags=28%, list=12%, signal=31%
KEGG_HEDGEHOG_SIGNALING_PATHWAY	KEGG_HEDGEHOG_SIGNALING_PATHWAY	Details ...	48	0.522259	1.5231	0.0122699	0.0831935	0.956	6834	tags=48%, list=28%, signal=66%
KEGG_MELANOMA	KEGG_MELANOMA	Details ...	59	0.499922	1.50414	0.0164512	0.0993693	0.98	5472	tags=32%, list=22%, signal=41%
HALLMARK_APOPTOSIS	HALLMARK_APOPTOSIS	Details ...	147	0.436292	1.48065	0.00426894	0.122292	0.993	5106	tags=29%, list=21%, signal=37%
HALLMARK_XENOBIOTIC_METABOLISM	HALLMARK_XENOBIOTIC_METABOLISM	Details ...	163	0.434517	1.4618	0.0042508	0.142248	0.997	3683	tags=18%, list=15%, signal=21%
KEGG_CELL_ADHESION_MOLECULES_CAMS	KEGG_CELL_ADHESION_MOLECULES_CAMS	Details ...	97	0.455719	1.45296	0.016129	0.149688	0.998	4977	tags=34%, list=20%, signal=42%
HALLMARK_KRAS_SIGNALING_DN	HALLMARK_KRAS_SIGNALING_DN	Details ...	128	0.435977	1.44775	0.00990099	0.15221	0.999	3052	tags=26%, list=12%, signal=29%
KEGG_VEGF_SIGNALING_PATHWAY	KEGG_VEGF_SIGNALING_PATHWAY	Details ...	61	0.472794	1.44138	0.0264423	0.157319	0.999	5115	tags=28%, list=21%, signal=35%
KEGG_ANTIGEN_PROCESSING_AND_PRESENTATION	KEGG_ANTIGEN_PROCESSING_AND_PRESENTATION	Details ...	51	0.478978	1.43806	0.0347395	0.15844	0.999	813	tags=12%, list=3%, signal=12%
HALLMARK_IL2_STAT5_SIGNALING	HALLMARK_IL2_STAT5_SIGNALING	Details ...	170	0.416871	1.41884	0.00945378	0.181778	1	4330	tags=23%, list=18%, signal=28%
KEGG_COMPLEMENT_AND_COAGULATION_CASCADES	KEGG_COMPLEMENT_AND_COAGULATION_CASCADES	Details ...	44	0.484625	1.4119	0.0525657	0.188546	1	4165	tags=32%, list=17%, signal=38%
HALLMARK_ALLOGRAFT_REJECTION	HALLMARK_ALLOGRAFT_REJECTION	Details ...	144	0.419439	1.40583	0.012959	0.19469	1	4263	tags=21%, list=17%, signal=25%
KEGG_PHENYLALANINE_METABOLISM	KEGG_PHENYLALANINE_METABOLISM	Details ...	16	0.589329	1.40062	0.0809249	0.199617	1	7392	tags=44%, list=30%, signal=62%
KEGG_ERBB_SIGNALING_PATHWAY	KEGG_ERBB_SIGNALING_PATHWAY	Details ...	83	0.43433	1.4	0.0315052	0.196401	1	1423	tags=13%, list=6%, signal=14%
KEGG_STEROID_HORMONE_BIOSYNTHESIS	KEGG_STEROID_HORMONE_BIOSYNTHESIS	Details ...	22	0.553493	1.39916	0.0792768	0.19392	1	278	tags=14%, list=1%, signal=14%
KEGG_FOCAL_ADHESION	KEGG_FOCAL_ADHESION	Details ...	182	0.404144	1.37623	0.0116156	0.230281	1	4155	tags=23%, list=17%, signal=28%
GO_RETINA_MORPHOGENESIS_IN_CAMERA_TYPE_EYE	GO_RETINA_MORPHOGENESIS_IN_CAMERA_TYPE_EYE	Details ...	35	0.487703	1.36654	0.0862944	0.24446	1	2412	tags=20%, list=10%, signal=22%
HALLMARK_INTERFERON_ALPHA_RESPONSE	HALLMARK_INTERFERON_ALPHA_RESPONSE	Details ...	93	0.429135	1.36539	0.0371661	0.242078	1	2451	tags=16%, list=10%, signal=18%
HALLMARK_ESTROGEN_RESPONSE_EARLY	HALLMARK_ESTROGEN_RESPONSE_EARLY	Details ...	186	0.394877	1.36361	0.0239583	0.241007	1	4787	tags=26%, list=19%, signal=32%
GO_RETINA_DEVELOPMENT_IN_CAMERA_TYPE_EYE	GO_RETINA_DEVELOPMENT_IN_CAMERA_TYPE_EYE	Details ...	106	0.414978	1.35626	0.0354374	0.250785	1	2412	tags=16%, list=10%, signal=18%
KEGG_P53_SIGNALING_PATHWAY	KEGG_P53_SIGNALING_PATHWAY	Details ...	64	0.441878	1.34841	0.0576471	0.26207	1	1889	tags=23%, list=8%, signal=25%
HALLMARK_HEDGEHOG_SIGNALING	HALLMARK_HEDGEHOG_SIGNALING	Details ...	33	0.484537	1.34583	0.0753701	0.262486	1	3817	tags=21%, list=15%, signal=25%
HALLMARK_INTERFERON_GAMMA_RESPONSE	HALLMARK_INTERFERON_GAMMA_RESPONSE	Details ...	175	0.38951	1.33225	0.0299465	0.286871	1	5398	tags=24%, list=22%, signal=30%
KEGG_ARRHYTHMOGENIC_RIGHT_VENTRICULAR_CARDIOMYOPATHY_ARVC	KEGG_ARRHYTHMOGENIC_RIGHT_VENTRICULAR_CARDIOMYOPATHY_ARVC	Details ...	63	0.435846	1.32905	0.0662722	0.289135	1	4991	tags=32%, list=20%, signal=40%
KEGG_LEISHMANIA_INFECTION	KEGG_LEISHMANIA_INFECTION	Details ...	59	0.435616	1.32893	0.080292	0.284448	1	2772	tags=17%, list=11%, signal=19%
KEGG_ENDOCYTOSIS	KEGG_ENDOCYTOSIS	Details ...	167	0.383076	1.32161	0.0321888	0.29546	1	7541	tags=35%, list=31%, signal=51%
KEGG_JAK_STAT_SIGNALING_PATHWAY	KEGG_JAK_STAT_SIGNALING_PATHWAY	Details ...	102	0.398803	1.31313	0.0696629	0.309612	1	5349	tags=26%, list=22%, signal=34%
KEGG_OLFACTORY_TRANSDUCTION	KEGG_OLFACTORY_TRANSDUCTION	Details ...	31	0.477474	1.30013	0.138961	0.333731	1	2335	tags=23%, list=9%, signal=25%
HALLMARK_TGF_BETA_SIGNALING	HALLMARK_TGF_BETA_SIGNALING	Details ...	53	0.431714	1.29816	0.109453	0.333253	1	7503	tags=38%, list=30%, signal=54%
KEGG_PROSTATE_CANCER	KEGG_PROSTATE_CANCER	Details ...	85	0.410171	1.29582	0.0843931	0.333636	1	3192	tags=16%, list=13%, signal=19%
HALLMARK_APICAL_JUNCTION	HALLMARK_APICAL_JUNCTION	Details ...	176	0.376066	1.29096	0.0458422	0.339845	1	4445	tags=22%, list=18%, signal=26%
KEGG_ABC_TRANSPORTERS	KEGG_ABC_TRANSPORTERS	Details ...	37	0.458789	1.29022	0.120623	0.336523	1	4985	tags=30%, list=20%, signal=37%
KEGG_RIBOSOME	KEGG_RIBOSOME	Details ...	86	0.404752	1.28749	0.0897583	0.338129	1	12606	tags=76%, list=51%, signal=154%
KEGG_TGF_BETA_SIGNALING_PATHWAY	KEGG_TGF_BETA_SIGNALING_PATHWAY	Details ...	79	0.399459	1.274	0.0950174	0.366596	1	4528	tags=24%, list=18%, signal=29%
KEGG_INTESTINAL_IMMUNE_NETWORK_FOR_IGA_PRODUCTION	KEGG_INTESTINAL_IMMUNE_NETWORK_FOR_IGA_PRODUCTION	Details ...	28	0.471162	1.26475	0.159675	0.384754	1	2283	tags=21%, list=9%, signal=24%
KEGG_TYPE_II_DIABETES_MELLITUS	KEGG_TYPE_II_DIABETES_MELLITUS	Details ...	38	0.453334	1.26085	0.134021	0.389553	1	2154	tags=16%, list=9%, signal=17%
CASTLE1	CASTLE1	Details ...	8	0.619467	1.24546	0.198171	0.425522	1	8805	tags=88%, list=36%, signal=136%
KEGG_T_CELL_RECEPTOR_SIGNALING_PATHWAY	KEGG_T_CELL_RECEPTOR_SIGNALING_PATHWAY	Details ...	86	0.39018	1.24545	0.113379	0.419706	1	3584	tags=17%, list=15%, signal=20%
KEGG_HEMATOPOIETIC_CELL_LINEAGE	KEGG_HEMATOPOIETIC_CELL_LINEAGE	Details ...	53	0.414601	1.23539	0.170135	0.442482	1	6100	tags=36%, list=25%, signal=47%
HALLMARK_NOTCH_SIGNALING	HALLMARK_NOTCH_SIGNALING	Details ...	31	0.45635	1.23215	0.174966	0.44564	1	2081	tags=19%, list=8%, signal=21%
KEGG_REGULATION_OF_ACTIN_CYTOSKELETON	KEGG_REGULATION_OF_ACTIN_CYTOSKELETON	Details ...	186	0.357448	1.22963	0.0828905	0.446499	1	2937	tags=15%, list=12%, signal=16%
GO_RETINA_HOMEOSTASIS	GO_RETINA_HOMEOSTASIS	Details ...	46	0.416563	1.22949	0.166667	0.441032	1	2836	tags=20%, list=11%, signal=22%
HALLMARK_COMPLEMENT	HALLMARK_COMPLEMENT	Details ...	162	0.360148	1.22247	0.113369	0.455911	1	7591	tags=33%, list=31%, signal=48%
HALLMARK_CHOLESTEROL_HOMEOSTASIS	HALLMARK_CHOLESTEROL_HOMEOSTASIS	Details ...	72	0.392471	1.21445	0.161137	0.472091	1	5259	tags=28%, list=21%, signal=35%
GO_NEURAL_RETINA_DEVELOPMENT	GO_NEURAL_RETINA_DEVELOPMENT	Details ...	39	0.428918	1.21161	0.185841	0.474346	1	2412	tags=18%, list=10%, signal=20%
MONOSOMY_3_UP	MONOSOMY_3_UP	Details ...	8	0.601648	1.21072	0.239502	0.471023	1	6336	tags=75%, list=26%, signal=101%
KEGG_NATURAL_KILLER_CELL_MEDIATED_CYTOTOXICITY	KEGG_NATURAL_KILLER_CELL_MEDIATED_CYTOTOXICITY	Details ...	84	0.38103	1.20803	0.163031	0.472992	1	8047	tags=42%, list=33%, signal=62%
KEGG_STEROID_BIOSYNTHESIS	KEGG_STEROID_BIOSYNTHESIS	Details ...	16	0.507614	1.20641	0.225519	0.471889	1	7398	tags=56%, list=30%, signal=80%
KEGG_NOTCH_SIGNALING_PATHWAY	KEGG_NOTCH_SIGNALING_PATHWAY	Details ...	45	0.41537	1.20099	0.208917	0.481341	1	4133	tags=20%, list=17%, signal=24%
KEGG_VALINE_LEUCINE_AND_ISOLEUCINE_DEGRADATION	KEGG_VALINE_LEUCINE_AND_ISOLEUCINE_DEGRADATION	Details ...	43	0.417142	1.20039	0.184143	0.477279	1	9661	tags=56%, list=39%, signal=91%
HALLMARK_PROTEIN_SECRETION	HALLMARK_PROTEIN_SECRETION	Details ...	95	0.371297	1.19502	0.18451	0.486736	1	10360	tags=56%, list=42%, signal=96%
KEGG_CALCIUM_SIGNALING_PATHWAY	KEGG_CALCIUM_SIGNALING_PATHWAY	Details ...	137	0.354367	1.18775	0.149189	0.502396	1	6776	tags=34%, list=27%, signal=47%
HALLMARK_HEME_METABOLISM	HALLMARK_HEME_METABOLISM	Details ...	173	0.348219	1.18649	0.135575	0.500611	1	4173	tags=19%, list=17%, signal=23%
KEGG_ARACHIDONIC_ACID_METABOLISM	KEGG_ARACHIDONIC_ACID_METABOLISM	Details ...	30	0.440894	1.18299	0.23506	0.504677	1	5456	tags=43%, list=22%, signal=56%
KEGG_PRIMARY_IMMUNODEFICIENCY	KEGG_PRIMARY_IMMUNODEFICIENCY	Details ...	21	0.46295	1.17987	0.255172	0.508516	1	4850	tags=29%, list=20%, signal=36%
HALLMARK_UV_RESPONSE_UP	HALLMARK_UV_RESPONSE_UP	Details ...	149	0.348568	1.17904	0.158898	0.50516	1	4586	tags=21%, list=19%, signal=26%
KEGG_GLIOMA	KEGG_GLIOMA	Details ...	62	0.381343	1.16839	0.230488	0.532232	1	3985	tags=19%, list=16%, signal=23%
KEGG_BASAL_CELL_CARCINOMA	KEGG_BASAL_CELL_CARCINOMA	Details ...	48	0.397647	1.16797	0.236613	0.527884	1	7318	tags=42%, list=30%, signal=59%
GO_HISTONE_H3_K4_TRIMETHYLATION	GO_HISTONE_H3_K4_TRIMETHYLATION	Details ...	15	0.49569	1.16739	0.272059	0.523957	1	185	tags=7%, list=1%, signal=7%
KEGG_TYPE_I_DIABETES_MELLITUS	KEGG_TYPE_I_DIABETES_MELLITUS	Details ...	30	0.427831	1.16396	0.264022	0.528524	1	2374	tags=17%, list=10%, signal=18%
KEGG_AUTOIMMUNE_THYROID_DISEASE	KEGG_AUTOIMMUNE_THYROID_DISEASE	Details ...	22	0.458556	1.16292	0.271871	0.526232	1	2029	tags=18%, list=8%, signal=20%
KEGG_PROXIMAL_TUBULE_BICARBONATE_RECLAMATION	KEGG_PROXIMAL_TUBULE_BICARBONATE_RECLAMATION	Details ...	17	0.478951	1.16123	0.306358	0.525433	1	3525	tags=24%, list=14%, signal=27%
KEGG_ALLOGRAFT_REJECTION	KEGG_ALLOGRAFT_REJECTION	Details ...	20	0.464178	1.15473	0.26506	0.538861	1	4485	tags=30%, list=18%, signal=37%
KEGG_PROTEIN_EXPORT	KEGG_PROTEIN_EXPORT	Details ...	23	0.44672	1.14691	0.303867	0.557069	1	10946	tags=61%, list=44%, signal=109%
DOUGLAS_BMI1_TARGETS_DN	DOUGLAS_BMI1_TARGETS_DN	Details ...	300	0.324096	1.14574	0.14811	0.555164	1	7912	tags=38%, list=32%, signal=55%
HALLMARK_IL6_JAK_STAT3_SIGNALING	HALLMARK_IL6_JAK_STAT3_SIGNALING	Details ...	72	0.360645	1.14565	0.245783	0.549787	1	5106	tags=28%, list=21%, signal=35%
KEGG_WNT_SIGNALING_PATHWAY	KEGG_WNT_SIGNALING_PATHWAY	Details ...	133	0.342257	1.13843	0.203279	0.566007	1	7318	tags=35%, list=30%, signal=49%
KEGG_MAPK_SIGNALING_PATHWAY	KEGG_MAPK_SIGNALING_PATHWAY	Details ...	224	0.328487	1.13801	0.17757	0.56186	1	7281	tags=34%, list=29%, signal=48%
KEGG_ASTHMA	KEGG_ASTHMA	Details ...	11	0.52081	1.13644	0.32782	0.56113	1	3447	tags=27%, list=14%, signal=32%
KEGG_TYROSINE_METABOLISM	KEGG_TYROSINE_METABOLISM	Details ...	34	0.408665	1.13527	0.281167	0.559146	1	5328	tags=24%, list=22%, signal=30%
KEGG_NICOTINATE_AND_NICOTINAMIDE_METABOLISM	KEGG_NICOTINATE_AND_NICOTINAMIDE_METABOLISM	Details ...	22	0.435513	1.11469	0.330667	0.617724	1	6544	tags=32%, list=26%, signal=43%
KEGG_LEUKOCYTE_TRANSENDOTHELIAL_MIGRATION	KEGG_LEUKOCYTE_TRANSENDOTHELIAL_MIGRATION	Details ...	96	0.346068	1.11114	0.286511	0.622759	1	7909	tags=34%, list=32%, signal=50%
HALLMARK_APICAL_SURFACE	HALLMARK_APICAL_SURFACE	Details ...	41	0.393049	1.10649	0.291667	0.631449	1	4246	tags=32%, list=17%, signal=38%
KEGG_REGULATION_OF_AUTOPHAGY	KEGG_REGULATION_OF_AUTOPHAGY	Details ...	19	0.437033	1.08122	0.364432	0.708943	1	3975	tags=21%, list=16%, signal=25%
CLASS1_ONKEN_V2	CLASS1_ONKEN_V2	Details ...	510	0.300013	1.07862	0.250752	0.711136	1	6923	tags=27%, list=28%, signal=37%
KEGG_GLYCEROLIPID_METABOLISM	KEGG_GLYCEROLIPID_METABOLISM	Details ...	35	0.385053	1.07317	0.380102	0.722848	1	1363	tags=11%, list=6%, signal=12%
HALLMARK_ANDROGEN_RESPONSE	HALLMARK_ANDROGEN_RESPONSE	Details ...	95	0.334289	1.06964	0.357225	0.728378	1	6370	tags=32%, list=26%, signal=42%
KEGG_ALANINE_ASPARTATE_AND_GLUTAMATE_METABOLISM	KEGG_ALANINE_ASPARTATE_AND_GLUTAMATE_METABOLISM	Details ...	28	0.400038	1.0653	0.383266	0.736265	1	6930	tags=36%, list=28%, signal=50%
KEGG_PRIMARY_BILE_ACID_BIOSYNTHESIS	KEGG_PRIMARY_BILE_ACID_BIOSYNTHESIS	Details ...	13	0.469559	1.06188	0.413139	0.741214	1	4541	tags=38%, list=18%, signal=47%
KEGG_ADIPOCYTOKINE_SIGNALING_PATHWAY	KEGG_ADIPOCYTOKINE_SIGNALING_PATHWAY	Details ...	58	0.349455	1.05975	0.390762	0.742406	1	7068	tags=34%, list=29%, signal=48%
KEGG_GRAFT_VERSUS_HOST_DISEASE	KEGG_GRAFT_VERSUS_HOST_DISEASE	Details ...	22	0.410155	1.0543	0.404696	0.753991	1	2029	tags=14%, list=8%, signal=15%
HALLMARK_HYPOXIA	HALLMARK_HYPOXIA	Details ...	184	0.306406	1.05168	0.376333	0.755791	1	4477	tags=21%, list=18%, signal=26%
KEGG_CHRONIC_MYELOID_LEUKEMIA	KEGG_CHRONIC_MYELOID_LEUKEMIA	Details ...	71	0.338371	1.04688	0.397837	0.765579	1	3192	tags=11%, list=13%, signal=13%
KEGG_APOPTOSIS	KEGG_APOPTOSIS	Details ...	75	0.335979	1.04504	0.392435	0.765248	1	7837	tags=35%, list=32%, signal=51%
KEGG_NOD_LIKE_RECEPTOR_SIGNALING_PATHWAY	KEGG_NOD_LIKE_RECEPTOR_SIGNALING_PATHWAY	Details ...	50	0.348086	1.04477	0.405507	0.759734	1	8217	tags=34%, list=33%, signal=51%
KEGG_PATHWAYS_IN_CANCER	KEGG_PATHWAYS_IN_CANCER	Details ...	296	0.294023	1.04308	0.385087	0.758824	1	4325	tags=17%, list=18%, signal=21%
KEGG_RIG_I_LIKE_RECEPTOR_SIGNALING_PATHWAY	KEGG_RIG_I_LIKE_RECEPTOR_SIGNALING_PATHWAY	Details ...	51	0.349446	1.03899	0.405577	0.766205	1	7163	tags=33%, list=29%, signal=47%
KEGG_TIGHT_JUNCTION	KEGG_TIGHT_JUNCTION	Details ...	112	0.317854	1.03774	0.390677	0.764096	1	6795	tags=29%, list=27%, signal=40%
KEGG_INSULIN_SIGNALING_PATHWAY	KEGG_INSULIN_SIGNALING_PATHWAY	Details ...	122	0.312196	1.03663	0.418401	0.761697	1	6920	tags=26%, list=28%, signal=36%
KEGG_MELANOGENESIS	KEGG_MELANOGENESIS	Details ...	88	0.326641	1.03478	0.423383	0.761453	1	7318	tags=35%, list=30%, signal=50%
KEGG_VASCULAR_SMOOTH_MUSCLE_CONTRACTION	KEGG_VASCULAR_SMOOTH_MUSCLE_CONTRACTION	Details ...	88	0.322748	1.03376	0.400471	0.758632	1	6392	tags=30%, list=26%, signal=40%
KEGG_ARGININE_AND_PROLINE_METABOLISM	KEGG_ARGININE_AND_PROLINE_METABOLISM	Details ...	47	0.350316	1.03168	0.410737	0.759297	1	3756	tags=13%, list=15%, signal=15%
KEGG_TAURINE_AND_HYPOTAURINE_METABOLISM	KEGG_TAURINE_AND_HYPOTAURINE_METABOLISM	Details ...	7	0.521289	1.02884	0.463608	0.762169	1	7156	tags=71%, list=29%, signal=101%
KEGG_SNARE_INTERACTIONS_IN_VESICULAR_TRANSPORT	KEGG_SNARE_INTERACTIONS_IN_VESICULAR_TRANSPORT	Details ...	38	0.366488	1.0286	0.426582	0.757006	1	8807	tags=45%, list=36%, signal=69%
KEGG_NITROGEN_METABOLISM	KEGG_NITROGEN_METABOLISM	Details ...	17	0.421575	1.01576	0.464286	0.790459	1	6523	tags=53%, list=26%, signal=72%
KEGG_GLYCOSPHINGOLIPID_BIOSYNTHESIS_LACTO_AND_NEOLACTO_SERIES	KEGG_GLYCOSPHINGOLIPID_BIOSYNTHESIS_LACTO_AND_NEOLACTO_SERIES	Details ...	20	0.402398	1.00684	0.464236	0.812183	1	7857	tags=45%, list=32%, signal=66%
KEGG_GAP_JUNCTION	KEGG_GAP_JUNCTION	Details ...	80	0.321238	1.00387	0.5	0.815493	1	6912	tags=40%, list=28%, signal=55%
HALLMARK_BILE_ACID_METABOLISM	HALLMARK_BILE_ACID_METABOLISM	Details ...	93	0.311366	1.00283	0.490352	0.812548	1	4541	tags=23%, list=18%, signal=28%
KEGG_B_CELL_RECEPTOR_SIGNALING_PATHWAY	KEGG_B_CELL_RECEPTOR_SIGNALING_PATHWAY	Details ...	67	0.319256	0.987758	0.483254	0.852362	1	2215	tags=10%, list=9%, signal=11%
HALLMARK_REACTIVE_OXIGEN_SPECIES_PATHWAY	HALLMARK_REACTIVE_OXIGEN_SPECIES_PATHWAY	Details ...	45	0.339961	0.981697	0.506329	0.865456	1	9018	tags=33%, list=36%, signal=52%
KEGG_PANCREATIC_CANCER	KEGG_PANCREATIC_CANCER	Details ...	68	0.314619	0.981628	0.492974	0.859282	1	3845	tags=18%, list=16%, signal=21%
KEGG_CARDIAC_MUSCLE_CONTRACTION	KEGG_CARDIAC_MUSCLE_CONTRACTION	Details ...	56	0.327465	0.974785	0.52445	0.873522	1	3831	tags=16%, list=16%, signal=19%
KEGG_GLYCEROPHOSPHOLIPID_METABOLISM	KEGG_GLYCEROPHOSPHOLIPID_METABOLISM	Details ...	59	0.323401	0.973727	0.51119	0.870352	1	1727	tags=10%, list=7%, signal=11%
KEGG_MTOR_SIGNALING_PATHWAY	KEGG_MTOR_SIGNALING_PATHWAY	Details ...	48	0.328773	0.967507	0.532676	0.882947	1	6777	tags=27%, list=27%, signal=37%
HALLMARK_SPERMATOGENESIS	HALLMARK_SPERMATOGENESIS	Details ...	93	0.300953	0.964828	0.537757	0.885104	1	5078	tags=26%, list=21%, signal=32%
KEGG_TOLL_LIKE_RECEPTOR_SIGNALING_PATHWAY	KEGG_TOLL_LIKE_RECEPTOR_SIGNALING_PATHWAY	Details ...	78	0.301516	0.963554	0.544811	0.8825	1	6400	tags=23%, list=26%, signal=31%
KEGG_HISTIDINE_METABOLISM	KEGG_HISTIDINE_METABOLISM	Details ...	23	0.371344	0.950807	0.537634	0.913338	1	9857	tags=43%, list=40%, signal=72%
KEGG_RIBOFLAVIN_METABOLISM	KEGG_RIBOFLAVIN_METABOLISM	Details ...	14	0.418266	0.949764	0.549708	0.910022	1	6897	tags=43%, list=28%, signal=59%
EHLERS_ANEUPLOIDY_UP	EHLERS_ANEUPLOIDY_UP	Details ...	39	0.335172	0.947554	0.551724	0.909921	1	2930	tags=18%, list=12%, signal=20%
KEGG_BLADDER_CANCER	KEGG_BLADDER_CANCER	Details ...	40	0.331311	0.945737	0.536585	0.908711	1	619	tags=8%, list=3%, signal=8%
KEGG_GALACTOSE_METABOLISM	KEGG_GALACTOSE_METABOLISM	Details ...	22	0.370492	0.942392	0.575284	0.911622	1	45	tags=5%, list=0%, signal=5%
KEGG_RENAL_CELL_CARCINOMA	KEGG_RENAL_CELL_CARCINOMA	Details ...	66	0.304066	0.942204	0.5625	0.905843	1	3192	tags=15%, list=13%, signal=17%
KEGG_PROPANOATE_METABOLISM	KEGG_PROPANOATE_METABOLISM	Details ...	31	0.341921	0.939041	0.548429	0.908385	1	8256	tags=39%, list=33%, signal=58%
KEGG_ALDOSTERONE_REGULATED_SODIUM_REABSORPTION	KEGG_ALDOSTERONE_REGULATED_SODIUM_REABSORPTION	Details ...	32	0.34297	0.935755	0.590426	0.911025	1	7738	tags=41%, list=31%, signal=59%
KEGG_DRUG_METABOLISM_CYTOCHROME_P450	KEGG_DRUG_METABOLISM_CYTOCHROME_P450	Details ...	33	0.341629	0.931719	0.574497	0.916208	1	7392	tags=24%, list=30%, signal=35%
KEGG_PEROXISOME	KEGG_PEROXISOME	Details ...	73	0.29507	0.928789	0.593602	0.918036	1	8064	tags=36%, list=33%, signal=53%
KEGG_ALPHA_LINOLENIC_ACID_METABOLISM	KEGG_ALPHA_LINOLENIC_ACID_METABOLISM	Details ...	8	0.460374	0.920126	0.588589	0.935051	1	4997	tags=50%, list=20%, signal=63%
KEGG_GLYCINE_SERINE_AND_THREONINE_METABOLISM	KEGG_GLYCINE_SERINE_AND_THREONINE_METABOLISM	Details ...	26	0.348585	0.917754	0.577503	0.935156	1	8342	tags=50%, list=34%, signal=75%
KEGG_LINOLEIC_ACID_METABOLISM	KEGG_LINOLEIC_ACID_METABOLISM	Details ...	9	0.444546	0.913481	0.611872	0.940078	1	4997	tags=33%, list=20%, signal=42%
KEGG_GLUTATHIONE_METABOLISM	KEGG_GLUTATHIONE_METABOLISM	Details ...	42	0.317947	0.911076	0.6109	0.940117	1	6148	tags=29%, list=25%, signal=38%
KEGG_FATTY_ACID_METABOLISM	KEGG_FATTY_ACID_METABOLISM	Details ...	34	0.329142	0.909244	0.624668	0.938578	1	8127	tags=38%, list=33%, signal=57%
KEGG_EPITHELIAL_CELL_SIGNALING_IN_HELICOBACTER_PYLORI_INFECTION	KEGG_EPITHELIAL_CELL_SIGNALING_IN_HELICOBACTER_PYLORI_INFECTION	Details ...	63	0.29316	0.90656	0.636364	0.939377	1	6079	tags=25%, list=25%, signal=34%
KEGG_OTHER_GLYCAN_DEGRADATION	KEGG_OTHER_GLYCAN_DEGRADATION	Details ...	15	0.382857	0.906191	0.592179	0.934378	1	2908	tags=13%, list=12%, signal=15%
KEGG_AMYOTROPHIC_LATERAL_SCLEROSIS_ALS	KEGG_AMYOTROPHIC_LATERAL_SCLEROSIS_ALS	Details ...	46	0.307482	0.905089	0.637609	0.931181	1	7141	tags=30%, list=29%, signal=43%
ALONSO_METASTASIS_DN	ALONSO_METASTASIS_DN	Details ...	21	0.355776	0.901765	0.616531	0.933193	1	3790	tags=24%, list=15%, signal=28%
HALLMARK_WNT_BETA_CATENIN_SIGNALING	HALLMARK_WNT_BETA_CATENIN_SIGNALING	Details ...	40	0.315324	0.899826	0.65019	0.932266	1	8268	tags=35%, list=33%, signal=53%
KEGG_PROTEASOME	KEGG_PROTEASOME	Details ...	42	0.309418	0.899604	0.626649	0.927149	1	12217	tags=69%, list=49%, signal=136%
KEGG_ETHER_LIPID_METABOLISM	KEGG_ETHER_LIPID_METABOLISM	Details ...	17	0.370562	0.897001	0.612626	0.927702	1	6643	tags=35%, list=27%, signal=48%
GO_NEURAL_TUBE_DEVELOPMENT	GO_NEURAL_TUBE_DEVELOPMENT	Details ...	137	0.266972	0.896975	0.700651	0.922093	1	3134	tags=15%, list=13%, signal=17%
KEGG_VIRAL_MYOCARDITIS	KEGG_VIRAL_MYOCARDITIS	Details ...	55	0.299373	0.895661	0.637019	0.919568	1	7803	tags=36%, list=32%, signal=53%
HALLMARK_MTORC1_SIGNALING	HALLMARK_MTORC1_SIGNALING	Details ...	197	0.257674	0.892454	0.720464	0.921198	1	7848	tags=32%, list=32%, signal=46%
KEGG_FC_GAMMA_R_MEDIATED_PHAGOCYTOSIS	KEGG_FC_GAMMA_R_MEDIATED_PHAGOCYTOSIS	Details ...	85	0.279309	0.890892	0.675799	0.919219	1	7909	tags=31%, list=32%, signal=45%
KEGG_BUTANOATE_METABOLISM	KEGG_BUTANOATE_METABOLISM	Details ...	27	0.336097	0.886927	0.634048	0.922529	1	9222	tags=52%, list=37%, signal=83%
KEGG_SULFUR_METABOLISM	KEGG_SULFUR_METABOLISM	Details ...	11	0.406953	0.886305	0.656968	0.918585	1	6461	tags=55%, list=26%, signal=74%
KEGG_BETA_ALANINE_METABOLISM	KEGG_BETA_ALANINE_METABOLISM	Details ...	21	0.352923	0.886	0.637883	0.913818	1	8127	tags=48%, list=33%, signal=71%
KEGG_LYSOSOME	KEGG_LYSOSOME	Details ...	114	0.2697	0.885655	0.710586	0.909284	1	9306	tags=33%, list=38%, signal=53%
HALLMARK_ESTROGEN_RESPONSE_LATE	HALLMARK_ESTROGEN_RESPONSE_LATE	Details ...	176	0.254937	0.871453	0.754536	0.935139	1	4746	tags=22%, list=19%, signal=27%
HALLMARK_FATTY_ACID_METABOLISM	HALLMARK_FATTY_ACID_METABOLISM	Details ...	137	0.257902	0.870763	0.746753	0.931178	1	7392	tags=25%, list=30%, signal=35%
GO_RETINA_LAYER_FORMATION	GO_RETINA_LAYER_FORMATION	Details ...	19	0.349101	0.867778	0.675	0.931917	1	4790	tags=21%, list=19%, signal=26%
KEGG_PHOSPHATIDYLINOSITOL_SIGNALING_SYSTEM	KEGG_PHOSPHATIDYLINOSITOL_SIGNALING_SYSTEM	Details ...	70	0.277096	0.865528	0.699884	0.931335	1	7909	tags=36%, list=32%, signal=52%
MONOSOMY_3_DOWN	MONOSOMY_3_DOWN	Details ...	29	0.314015	0.855539	0.689702	0.946541	1	3	tags=3%, list=0%, signal=3%
HALLMARK_PEROXISOME	HALLMARK_PEROXISOME	Details ...	96	0.263652	0.850299	0.754824	0.951579	1	5407	tags=21%, list=22%, signal=27%
GO_OPTIC_NERVE_DEVELOPMENT	GO_OPTIC_NERVE_DEVELOPMENT	Details ...	10	0.395933	0.843307	0.660969	0.959628	1	87	tags=10%, list=0%, signal=10%
KEGG_PPAR_SIGNALING_PATHWAY	KEGG_PPAR_SIGNALING_PATHWAY	Details ...	51	0.28162	0.838138	0.735646	0.963909	1	5268	tags=25%, list=21%, signal=32%
HALLMARK_ADIPOGENESIS	HALLMARK_ADIPOGENESIS	Details ...	182	0.236512	0.81356	0.865263	1	1	5442	tags=19%, list=22%, signal=24%
KEGG_SMALL_CELL_LUNG_CANCER	KEGG_SMALL_CELL_LUNG_CANCER	Details ...	82	0.253769	0.811583	0.812573	1	1	3192	tags=12%, list=13%, signal=14%
KEGG_BASAL_TRANSCRIPTION_FACTORS	KEGG_BASAL_TRANSCRIPTION_FACTORS	Details ...	33	0.291324	0.808645	0.774968	1	1	9807	tags=45%, list=40%, signal=75%
HALLMARK_GLYCOLYSIS	HALLMARK_GLYCOLYSIS	Details ...	192	0.233718	0.806978	0.884534	0.999614	1	5121	tags=19%, list=21%, signal=23%
KEGG_FC_EPSILON_RI_SIGNALING_PATHWAY	KEGG_FC_EPSILON_RI_SIGNALING_PATHWAY	Details ...	58	0.264076	0.803498	0.807552	1	1	9467	tags=43%, list=38%, signal=70%
KEGG_CIRCADIAN_RHYTHM_MAMMAL	KEGG_CIRCADIAN_RHYTHM_MAMMAL	Details ...	13	0.352484	0.799682	0.732938	1	1	4168	tags=23%, list=17%, signal=28%
KEGG_HUNTINGTONS_DISEASE	KEGG_HUNTINGTONS_DISEASE	Details ...	166	0.234356	0.799073	0.874598	0.996387	1	2930	tags=8%, list=12%, signal=9%
KEGG_LONG_TERM_DEPRESSION	KEGG_LONG_TERM_DEPRESSION	Details ...	50	0.264476	0.784024	0.820823	1	1	7262	tags=34%, list=29%, signal=48%
KEGG_SPHINGOLIPID_METABOLISM	KEGG_SPHINGOLIPID_METABOLISM	Details ...	33	0.279876	0.768905	0.830729	1	1	5686	tags=18%, list=23%, signal=24%
KEGG_TASTE_TRANSDUCTION	KEGG_TASTE_TRANSDUCTION	Details ...	28	0.285817	0.763249	0.816273	1	1	5869	tags=25%, list=24%, signal=33%
KEGG_CHEMOKINE_SIGNALING_PATHWAY	KEGG_CHEMOKINE_SIGNALING_PATHWAY	Details ...	135	0.225674	0.762741	0.908691	1	1	7200	tags=27%, list=29%, signal=38%
KEGG_GLYCOSAMINOGLYCAN_BIOSYNTHESIS_CHONDROITIN_SULFATE	KEGG_GLYCOSAMINOGLYCAN_BIOSYNTHESIS_CHONDROITIN_SULFATE	Details ...	21	0.297893	0.762549	0.779494	1	1	5889	tags=29%, list=24%, signal=37%
ALONSO_METASTASIS_EMT_UP	ALONSO_METASTASIS_EMT_UP	Details ...	33	0.278083	0.758763	0.83162	1	1	4857	tags=24%, list=20%, signal=30%
KEGG_GLYCOLYSIS_GLUCONEOGENESIS	KEGG_GLYCOLYSIS_GLUCONEOGENESIS	Details ...	48	0.253394	0.750515	0.856774	1	1	1077	tags=6%, list=4%, signal=7%
GO_CHROMATIN_ORGANIZATION	GO_CHROMATIN_ORGANIZATION	Details ...	585	0.207079	0.7474	0.992972	1	1	1232	tags=5%, list=5%, signal=5%
KEGG_THYROID_CANCER	KEGG_THYROID_CANCER	Details ...	29	0.273867	0.737993	0.84375	1	1	6615	tags=24%, list=27%, signal=33%
GO_PROTEIN_UBIQUITINATION	GO_PROTEIN_UBIQUITINATION	Details ...	575	0.203281	0.73297	0.996994	1	1	9241	tags=38%, list=37%, signal=60%
HALLMARK_PI3K_AKT_MTOR_SIGNALING	HALLMARK_PI3K_AKT_MTOR_SIGNALING	Details ...	98	0.223153	0.728448	0.94065	1	1	7906	tags=31%, list=32%, signal=45%
KEGG_VIBRIO_CHOLERAE_INFECTION	KEGG_VIBRIO_CHOLERAE_INFECTION	Details ...	48	0.242603	0.721122	0.881335	1	1	9343	tags=46%, list=38%, signal=74%
KEGG_LONG_TERM_POTENTIATION	KEGG_LONG_TERM_POTENTIATION	Details ...	60	0.235244	0.717056	0.921856	1	1	7262	tags=32%, list=29%, signal=45%
KEGG_ENDOMETRIAL_CANCER	KEGG_ENDOMETRIAL_CANCER	Details ...	51	0.241267	0.713612	0.906716	1	1	8047	tags=31%, list=33%, signal=46%
KEGG_COLORECTAL_CANCER	KEGG_COLORECTAL_CANCER	Details ...	60	0.230563	0.703094	0.911833	1	1	2283	tags=10%, list=9%, signal=11%
KEGG_GLYCOSPHINGOLIPID_BIOSYNTHESIS_GANGLIO_SERIES	KEGG_GLYCOSPHINGOLIPID_BIOSYNTHESIS_GANGLIO_SERIES		15	0.307582	0.699417	0.851429	1	1	8194	tags=40%, list=33%, signal=60%
KEGG_ACUTE_MYELOID_LEUKEMIA	KEGG_ACUTE_MYELOID_LEUKEMIA		54	0.233313	0.690384	0.921642	1	1	7068	tags=24%, list=29%, signal=34%
KEGG_PORPHYRIN_AND_CHLOROPHYLL_METABOLISM	KEGG_PORPHYRIN_AND_CHLOROPHYLL_METABOLISM		22	0.270102	0.686294	0.892287	1	1	8230	tags=27%, list=33%, signal=41%
KEGG_GLYCOSAMINOGLYCAN_BIOSYNTHESIS_HEPARAN_SULFATE	KEGG_GLYCOSAMINOGLYCAN_BIOSYNTHESIS_HEPARAN_SULFATE		23	0.267197	0.681755	0.900135	1	1	2060	tags=9%, list=8%, signal=9%
KEGG_PRION_DISEASES	KEGG_PRION_DISEASES		28	0.252775	0.675943	0.922043	1	1	7141	tags=29%, list=29%, signal=40%
KEGG_GLYCOSPHINGOLIPID_BIOSYNTHESIS_GLOBO_SERIES	KEGG_GLYCOSPHINGOLIPID_BIOSYNTHESIS_GLOBO_SERIES		13	0.293489	0.671259	0.899425	1	1	5004	tags=23%, list=20%, signal=29%
KEGG_DORSO_VENTRAL_AXIS_FORMATION	KEGG_DORSO_VENTRAL_AXIS_FORMATION		22	0.262875	0.670229	0.907932	1	1	9882	tags=41%, list=40%, signal=68%
KEGG_PYRUVATE_METABOLISM	KEGG_PYRUVATE_METABOLISM		36	0.237272	0.664676	0.931169	1	1	9253	tags=42%, list=37%, signal=67%
KEGG_UBIQUITIN_MEDIATED_PROTEOLYSIS	KEGG_UBIQUITIN_MEDIATED_PROTEOLYSIS		131	0.196306	0.660283	0.983696	1	1	9186	tags=37%, list=37%, signal=59%
GO_HISTONE_DEUBIQUITINATION	GO_HISTONE_DEUBIQUITINATION		21	0.261729	0.656344	0.92349	1	1	11150	tags=52%, list=45%, signal=95%
KEGG_NON_SMALL_CELL_LUNG_CANCER	KEGG_NON_SMALL_CELL_LUNG_CANCER		53	0.221168	0.654601	0.946716	1	1	1373	tags=8%, list=6%, signal=8%
CLASS2_ONKEN_V2	CLASS2_ONKEN_V2		761	0.179794	0.654577	1	1	1	7272	tags=23%, list=29%, signal=31%
KEGG_PARKINSONS_DISEASE	KEGG_PARKINSONS_DISEASE		107	0.200604	0.653607	0.980963	1	1	1495	tags=5%, list=6%, signal=5%
STEGMEIER_PREMITOTIC_CELL_CYCLE_REGULATORS	STEGMEIER_PREMITOTIC_CELL_CYCLE_REGULATORS		11	0.298092	0.645141	0.89037	1	1	455	tags=9%, list=2%, signal=9%
GO_UBIQUITIN_LIGASE_COMPLEX	GO_UBIQUITIN_LIGASE_COMPLEX		242	0.179202	0.628564	1	1	1	8551	tags=35%, list=35%, signal=53%
KEGG_GLYCOSYLPHOSPHATIDYLINOSITOL_GPI_ANCHOR_BIOSYNTHESIS	KEGG_GLYCOSYLPHOSPHATIDYLINOSITOL_GPI_ANCHOR_BIOSYNTHESIS		24	0.222524	0.575068	0.979784	1	1	5555	tags=21%, list=22%, signal=27%
GO_PROTEIN_MODIFICATION_BY_SMALL_PROTEIN_CONJUGATION_OR_REMOVAL	GO_PROTEIN_MODIFICATION_BY_SMALL_PROTEIN_CONJUGATION_OR_REMOVAL		790	0.158932	0.57431	1	1	1	9288	tags=35%, list=38%, signal=54%
ALONSO_METASTASIS_UP	ALONSO_METASTASIS_UP		181	0.160495	0.555691	1	1	1	4874	tags=12%, list=20%, signal=15%
HALLMARK_UNFOLDED_PROTEIN_RESPONSE	HALLMARK_UNFOLDED_PROTEIN_RESPONSE		109	0.155555	0.512505	1	1	1	7548	tags=25%, list=31%, signal=36%
KEGG_ALZHEIMERS_DISEASE	KEGG_ALZHEIMERS_DISEASE		148	0.149585	0.507877	1	1	1	7042	tags=19%, list=28%, signal=26%
KEGG_SELENOAMINO_ACID_METABOLISM	KEGG_SELENOAMINO_ACID_METABOLISM		24	0.197767	0.504582	0.985255	1	1	9857	tags=38%, list=40%, signal=62%
KEGG_OXIDATIVE_PHOSPHORYLATION	KEGG_OXIDATIVE_PHOSPHORYLATION		112	0.150594	0.498399	1	1	1	11426	tags=40%, list=46%, signal=74%
KEGG_LIMONENE_AND_PINENE_DEGRADATION	KEGG_LIMONENE_AND_PINENE_DEGRADATION		10	0.221716	0.48694	0.982998	1	1	8127	tags=30%, list=33%, signal=45%
KEGG_INOSITOL_PHOSPHATE_METABOLISM	KEGG_INOSITOL_PHOSPHATE_METABOLISM		51	0.162069	0.484251	1	1	1	9230	tags=43%, list=37%, signal=69%
KEGG_ADHERENS_JUNCTION	KEGG_ADHERENS_JUNCTION		68	0.154745	0.47565	1	1	1	6737	tags=19%, list=27%, signal=26%
HALLMARK_OXIDATIVE_PHOSPHORYLATION	HALLMARK_OXIDATIVE_PHOSPHORYLATION		198	0.115779	0.398548	1	0.999723	1	11341	tags=37%, list=46%, signal=69%

## Sheet: gsea_report_for_DMSO_1602536455
NAME	GS<br> follow link to MSigDB	GS DETAILS	SIZE	ES	NES	NOM p-val	FDR q-val	FWER p-val	RANK AT MAX	LEADING EDGE
GO_CHROMOSOME_ORGANIZATION	GO_CHROMOSOME_ORGANIZATION	Details ...	907	-0.392383	---	---	1	0	2847	tags=24%, list=12%, signal=26%
HALLMARK_E2F_TARGETS	HALLMARK_E2F_TARGETS	Details ...	198	-0.757889	-3.43737	0	0	0	3141	tags=66%, list=13%, signal=75%
HALLMARK_G2M_CHECKPOINT	HALLMARK_G2M_CHECKPOINT	Details ...	197	-0.706344	-3.27907	0	0	0	1798	tags=47%, list=7%, signal=50%
KEGG_DNA_REPLICATION	KEGG_DNA_REPLICATION	Details ...	36	-0.839957	-2.96298	0	0	0	1738	tags=69%, list=7%, signal=75%
KEGG_MISMATCH_REPAIR	KEGG_MISMATCH_REPAIR	Details ...	23	-0.753551	-2.32149	0	0	0	3141	tags=61%, list=13%, signal=70%
KEGG_HOMOLOGOUS_RECOMBINATION	KEGG_HOMOLOGOUS_RECOMBINATION	Details ...	28	-0.72311	-2.29976	0	0	0	2745	tags=54%, list=11%, signal=60%
HALLMARK_MITOTIC_SPINDLE	HALLMARK_MITOTIC_SPINDLE	Details ...	197	-0.500076	-2.24196	0	0	0	2960	tags=31%, list=12%, signal=35%
KEGG_BASE_EXCISION_REPAIR	KEGG_BASE_EXCISION_REPAIR	Details ...	34	-0.665034	-2.19267	0	0	0	2831	tags=50%, list=11%, signal=56%
KEGG_CELL_CYCLE	KEGG_CELL_CYCLE	Details ...	123	-0.515941	-2.13243	0	0.000261704	0.002	2514	tags=37%, list=10%, signal=41%
KEGG_NUCLEOTIDE_EXCISION_REPAIR	KEGG_NUCLEOTIDE_EXCISION_REPAIR	Details ...	44	-0.560042	-1.99999	0	0.00144168	0.013	1067	tags=25%, list=4%, signal=26%
HALLMARK_MYC_TARGETS_V1	HALLMARK_MYC_TARGETS_V1	Details ...	197	-0.434684	-1.96182	0	0.00281538	0.028	3738	tags=23%, list=15%, signal=27%
KEGG_OOCYTE_MEIOSIS	KEGG_OOCYTE_MEIOSIS	Details ...	99	-0.459993	-1.92344	0	0.00383663	0.041	3925	tags=31%, list=16%, signal=37%
GO_NUCLEAR_UBIQUITIN_LIGASE_COMPLEX	GO_NUCLEAR_UBIQUITIN_LIGASE_COMPLEX	Details ...	41	-0.507437	-1.82492	0	0.010867	0.12	1816	tags=24%, list=7%, signal=26%
KEGG_PYRIMIDINE_METABOLISM	KEGG_PYRIMIDINE_METABOLISM	Details ...	94	-0.437562	-1.79544	0	0.0135081	0.158	1316	tags=19%, list=5%, signal=20%
KEGG_DRUG_METABOLISM_OTHER_ENZYMES	KEGG_DRUG_METABOLISM_OTHER_ENZYMES	Details ...	25	-0.561807	-1.78674	0	0.0135744	0.169	3625	tags=40%, list=15%, signal=47%
KEGG_ONE_CARBON_POOL_BY_FOLATE	KEGG_ONE_CARBON_POOL_BY_FOLATE	Details ...	16	-0.553148	-1.56116	0.0565371	0.0784334	0.677	2070	tags=31%, list=8%, signal=34%
HALLMARK_MYC_TARGETS_V2	HALLMARK_MYC_TARGETS_V2	Details ...	58	-0.414512	-1.54707	0.00609756	0.0814003	0.713	4527	tags=24%, list=18%, signal=29%
HALLMARK_DNA_REPAIR	HALLMARK_DNA_REPAIR	Details ...	143	-0.338925	-1.48574	0	0.113334	0.837	2461	tags=16%, list=10%, signal=18%
KEGG_PROGESTERONE_MEDIATED_OOCYTE_MATURATION	KEGG_PROGESTERONE_MEDIATED_OOCYTE_MATURATION	Details ...	78	-0.37175	-1.45909	0.013245	0.12648	0.877	4653	tags=31%, list=19%, signal=38%
KEGG_LYSINE_DEGRADATION	KEGG_LYSINE_DEGRADATION	Details ...	40	-0.4012	-1.40786	0.0253165	0.163618	0.951	6067	tags=38%, list=25%, signal=50%
KEGG_SPLICEOSOME	KEGG_SPLICEOSOME	Details ...	123	-0.320256	-1.3273	0.00980392	0.244369	0.989	7883	tags=60%, list=32%, signal=88%
GO_CHROMATIN_MODIFICATION	GO_CHROMATIN_MODIFICATION	Details ...	492	-0.25512	-1.30219	0	0.267078	0.992	5217	tags=27%, list=21%, signal=34%
KEGG_FOLATE_BIOSYNTHESIS	KEGG_FOLATE_BIOSYNTHESIS	Details ...	8	-0.559453	-1.28418	0.192547	0.281072	0.996	3918	tags=50%, list=16%, signal=59%
KEGG_CYSTEINE_AND_METHIONINE_METABOLISM	KEGG_CYSTEINE_AND_METHIONINE_METABOLISM	Details ...	30	-0.371303	-1.23602	0.163569	0.348392	0.999	5157	tags=37%, list=21%, signal=46%
GO_CHROMATIN_BINDING	GO_CHROMATIN_BINDING	Details ...	397	-0.256807	-1.19577	0	0.411623	1	3035	tags=18%, list=12%, signal=20%
KEGG_RENIN_ANGIOTENSIN_SYSTEM	KEGG_RENIN_ANGIOTENSIN_SYSTEM	Details ...	9	-0.501507	-1.1696	0.281553	0.449775	1	3811	tags=44%, list=15%, signal=53%
KEGG_PATHOGENIC_ESCHERICHIA_COLI_INFECTION	KEGG_PATHOGENIC_ESCHERICHIA_COLI_INFECTION	Details ...	54	-0.311449	-1.15914	0.175	0.459509	1	2475	tags=20%, list=10%, signal=23%
KEGG_PENTOSE_AND_GLUCURONATE_INTERCONVERSIONS	KEGG_PENTOSE_AND_GLUCURONATE_INTERCONVERSIONS	Details ...	10	-0.464434	-1.12695	0.277259	0.520091	1	4040	tags=40%, list=16%, signal=48%
DOUGLAS_BMI1_TARGETS_UP	DOUGLAS_BMI1_TARGETS_UP	Details ...	528	-0.228225	-1.12163	0	0.515735	1	4074	tags=24%, list=16%, signal=28%
KEGG_NON_HOMOLOGOUS_END_JOINING	KEGG_NON_HOMOLOGOUS_END_JOINING	Details ...	12	-0.429791	-1.10348	0.303514	0.545256	1	2745	tags=25%, list=11%, signal=28%
GO_HISTONE_H2A_ACETYLATION	GO_HISTONE_H2A_ACETYLATION	Details ...	15	-0.379651	-1.0359	0.375394	0.723204	1	4953	tags=33%, list=20%, signal=42%
GO_HISTONE_MONOUBIQUITINATION	GO_HISTONE_MONOUBIQUITINATION	Details ...	23	-0.335878	-1.0356	0.395257	0.701444	1	5106	tags=30%, list=21%, signal=38%
GO_PROTEIN_MONOUBIQUITINATION	GO_PROTEIN_MONOUBIQUITINATION	Details ...	50	-0.281499	-1.01522	0.442529	0.747824	1	3778	tags=22%, list=15%, signal=26%
GO_PCG_PROTEIN_COMPLEX	GO_PCG_PROTEIN_COMPLEX	Details ...	43	-0.281914	-1.0132	0.41629	0.732197	1	3778	tags=19%, list=15%, signal=22%
KEGG_GLYCOSAMINOGLYCAN_BIOSYNTHESIS_KERATAN_SULFATE	KEGG_GLYCOSAMINOGLYCAN_BIOSYNTHESIS_KERATAN_SULFATE	Details ...	13	-0.376621	-0.963004	0.517028	0.876451	1	4351	tags=46%, list=18%, signal=56%
GO_HISTONE_UBIQUITINATION	GO_HISTONE_UBIQUITINATION	Details ...	33	-0.277341	-0.921035	0.60181	0.996562	1	5106	tags=24%, list=21%, signal=31%
KEGG_PENTOSE_PHOSPHATE_PATHWAY	KEGG_PENTOSE_PHOSPHATE_PATHWAY	Details ...	24	-0.29195	-0.902845	0.612782	1	1	5771	tags=42%, list=23%, signal=54%
KEGG_PURINE_METABOLISM	KEGG_PURINE_METABOLISM	Details ...	143	-0.202083	-0.866721	0.835052	1	1	3276	tags=16%, list=13%, signal=18%
KEGG_GLYCOSAMINOGLYCAN_DEGRADATION	KEGG_GLYCOSAMINOGLYCAN_DEGRADATION	Details ...	19	-0.303448	-0.863027	0.640151	1	1	6147	tags=47%, list=25%, signal=63%
KEGG_RNA_DEGRADATION	KEGG_RNA_DEGRADATION	Details ...	56	-0.228132	-0.858538	0.8	1	1	3907	tags=20%, list=16%, signal=23%
KEGG_RNA_POLYMERASE	KEGG_RNA_POLYMERASE	Details ...	29	-0.260949	-0.841686	0.737052	1	1	18272	tags=100%, list=74%, signal=383%
EHLERS_ANEUPLOIDY_DN	EHLERS_ANEUPLOIDY_DN	Details ...	11	-0.333517	-0.834295	0.692771	1	1	6367	tags=45%, list=26%, signal=61%
KEGG_GNRH_SIGNALING_PATHWAY	KEGG_GNRH_SIGNALING_PATHWAY	Details ...	83	-0.203577	-0.831446	0.923077	1	1	4076	tags=23%, list=16%, signal=27%
KEGG_VALINE_LEUCINE_AND_ISOLEUCINE_BIOSYNTHESIS	KEGG_VALINE_LEUCINE_AND_ISOLEUCINE_BIOSYNTHESIS	Details ...	10	-0.340256	-0.821597	0.701299	1	1	16308	tags=100%, list=66%, signal=294%
KEGG_FRUCTOSE_AND_MANNOSE_METABOLISM	KEGG_FRUCTOSE_AND_MANNOSE_METABOLISM	Details ...	31	-0.243664	-0.806484	0.804255	1	1	5771	tags=42%, list=23%, signal=55%
KEGG_PANTOTHENATE_AND_COA_BIOSYNTHESIS	KEGG_PANTOTHENATE_AND_COA_BIOSYNTHESIS	Details ...	15	-0.280212	-0.775106	0.775	1	1	3168	tags=20%, list=13%, signal=23%
KEGG_NEUROTROPHIN_SIGNALING_PATHWAY	KEGG_NEUROTROPHIN_SIGNALING_PATHWAY	Details ...	119	-0.18121	-0.762194	0.98	1	1	3946	tags=18%, list=16%, signal=22%
KEGG_CITRATE_CYCLE_TCA_CYCLE	KEGG_CITRATE_CYCLE_TCA_CYCLE	Details ...	28	-0.238292	-0.750634	0.88015	1	1	18831	tags=100%, list=76%, signal=420%
KEGG_GLYOXYLATE_AND_DICARBOXYLATE_METABOLISM	KEGG_GLYOXYLATE_AND_DICARBOXYLATE_METABOLISM	Details ...	14	-0.27799	-0.741019	0.814241	1	1	2070	tags=14%, list=8%, signal=16%
KEGG_BIOSYNTHESIS_OF_UNSATURATED_FATTY_ACIDS	KEGG_BIOSYNTHESIS_OF_UNSATURATED_FATTY_ACIDS	Details ...	20	-0.240619	-0.715561	0.887218	1	1	3496	tags=25%, list=14%, signal=29%
KEGG_ASCORBATE_AND_ALDARATE_METABOLISM	KEGG_ASCORBATE_AND_ALDARATE_METABOLISM	Details ...	8	-0.306509	-0.677376	0.872727	1	1	17141	tags=100%, list=69%, signal=326%
KEGG_N_GLYCAN_BIOSYNTHESIS	KEGG_N_GLYCAN_BIOSYNTHESIS	Details ...	46	-0.175428	-0.633152	0.991071	1	1	7374	tags=37%, list=30%, signal=53%
GO_HISTONE_H2A_MONOUBIQUITINATION	GO_HISTONE_H2A_MONOUBIQUITINATION	Details ...	12	-0.236774	-0.608324	0.946202	1	1	5106	tags=33%, list=21%, signal=42%
KEGG_CYTOSOLIC_DNA_SENSING_PATHWAY	KEGG_CYTOSOLIC_DNA_SENSING_PATHWAY	Details ...	35	-0.180762	-0.600173	0.996078	1	1	5099	tags=23%, list=21%, signal=29%
GO_HISTONE_H2A_UBIQUITINATION	GO_HISTONE_H2A_UBIQUITINATION	Details ...	16	-0.20475	-0.557608	0.983923	1	1	5106	tags=31%, list=21%, signal=39%
KEGG_VASOPRESSIN_REGULATED_WATER_REABSORPTION	KEGG_VASOPRESSIN_REGULATED_WATER_REABSORPTION	Details ...	42	-0.155009	-0.547965	1	1	1	5402	tags=19%, list=22%, signal=24%
KEGG_STARCH_AND_SUCROSE_METABOLISM	KEGG_STARCH_AND_SUCROSE_METABOLISM	Details ...	26	-0.172862	-0.543554	0.988048	1	1	5282	tags=23%, list=21%, signal=29%
KEGG_TERPENOID_BACKBONE_BIOSYNTHESIS	KEGG_TERPENOID_BACKBONE_BIOSYNTHESIS	Details ...	13	-0.199084	-0.518928	0.98366	1	1	4758	tags=31%, list=19%, signal=38%
KEGG_AMINOACYL_TRNA_BIOSYNTHESIS	KEGG_AMINOACYL_TRNA_BIOSYNTHESIS	Details ...	41	-0.141402	-0.497389	1	0.99651	1	259	tags=2%, list=1%, signal=2%
KEGG_AMINO_SUGAR_AND_NUCLEOTIDE_SUGAR_METABOLISM	KEGG_AMINO_SUGAR_AND_NUCLEOTIDE_SUGAR_METABOLISM	Details ...	42	-0.117872	-0.416456	1	0.983052	1	6252	tags=29%, list=25%, signal=38%
