# Supplementary material for: Loss of polycomb repressive complex 1 activity and chromosomal instability drive uveal melanoma progression
Source: Nat Commun. 2021 Sep 13;12:5402. doi: 10.1038/s41467-021-25529-z (PMC8438051; doi:10.1038/s41467-021-25529-z)
Supplement: Supplementary file 10 — Supplementary Dataset 8 [file 41467_2021_25529_MOESM10_ESM.xlsx]

## Sheet: Custom panel Nanostring
Customer Identifier	Accession	Position	Target Sequence	Tm CP	Tm RP	Flags (Housekeeping)	HUGO Gene	NSID
CLTC	NM_004859.2	291-390	GGGTATCAACCCAGCAAACATTGGCTTCAGTACCCTGACTATGGAGTCTGACAAATTCATCTGCATTAGAGAAAAAGTAGGAGAGCAGGCCCAGGTGGTA	82	78	HK	CLTC	NM_004859.2:290
MRPS21	NM_031901.4	129-228	AAGGGAACGTGGAAAGCGCATACAGGACCCTAAACAGAATCCTCACTATGGATGGGCTCATTGAGGACATTAAGCATCGGCGGTATTATGAGAAGCCATG	86	83	HK	MRPS21	NM_031901.4:128
RBM23	NM_018107.4	966-1065	TCAATATCACTGAAGACATGCTCCGGGGCATCTTTGAGCCCTTTGGTAAAATTGATAATATTGTCCTGATGAAGGACTCAGATACAGGCCGCTCTAAAGG	82	82	HK	RBM23	NM_018107.4:965
SAP130	NM_024545.3	3091-3190	GATCTCCACCGAATAAACGAACTGATACAGGGAAATATGCAGAGGTGTAAACTTGTGATGGATCAAATCAGTGAAGCCAGAGACTCCATGCTTAAGGTTT	83	81	HK	SAP130	NM_024545.3:3090
TBP	NM_001172085.1	588-687	ACAGTGAATCTTGGTTGTAAACTTGACCTAAAGACCATTGCACTTCGTGCCCGAAACGCCGAATATAATCCCAAGCGGTTTGCTGCGGTAATCATGAGGA	79	82	HK	TBP	NM_001172085.1:587
ZNF384	NM_001039920.2	1721-1820	TTGGTGGGAAAAGTCCTTTTCTTCCTTGACAGGCCTTGGCTCCATCTCCTTGGGCCTCTGTCACGGCTTTCCTTCACAGGATACCATCCTTTTTCTGAAC	81	80	HK	ZNF384	NM_001039920.2:1720
CDH1	NM_004360.2	536-635	GAATTGCTCACATTTCCCAACTCCTCTCCTGGCCTCAGAAGACAGAAGAGAGACTGGGTTATTCCTCCCATCAGCTGCCCAGAAAATGAAAAAGGCCCAT	80	78		CDH1	NM_004360.2:535
ECM1	NM_004425.3	1346-1445	TGTTGCCGCCACCCTCCCAGCCCTACTCGGGATGAGTGCTTTGCCCGTCGGGCTCCTTACCCCAACTATGACCGGGACATCTTGACCATTGACATCGGTC	83	82		ECM1	NM_004425.3:1345
EIF1B	NM_005875.2	116-215	GCCGCCACTCCAGCCTAATCCCAACCCCAGGGCGAAGCGTTTTCTTATTTATTTCCGTTTTCTCGCCACTACAGCCTCCTGACAAGGTGATCCGGGCGGG	83	84		EIF1B	NM_005875.2:115
FXR1	NM_005087.2	686-785	GAATTTGTTGTGAGAGAAGATTTAATGGGCCTGGCAATAGGAACACATGGTAGTAACATCCAGCAAGCTAGGAAGGTTCCTGGAGTTACCGCCATTGAGC	81	83		FXR1	NM_005087.2:685
HTR2B	NM_000867.4	1571-1670	ACTACTCTCCAAATGCTCCTGGAGATATTTGTGTGGATAGGCTATGTTTCCTCAGGAGTGAATCCTTTGGTCTACACCCTCTTCAATAAGACATTTCGGG	79	78		HTR2B	NM_000867.4:1570
ID2	NM_002166.4	506-605	CGGATATCAGCATCCTGTCCTTGCAGGCTTCTGAATTCCCTTCTGAGTTAATGTCAAATGACAGCAAAGCACTGTGTGGCTGAATAAGCGGTGTTCATGA	77	77		ID2	NM_002166.4:505
LMCD1	NM_014583.3	631-730	GATCCCTCGCGCTGCCGTGGACTTTTGGAGAATGAGTTGAAACTGATGGAAGAATTTGTCAAGCAATATAAGAGCGAGGCCCTCGGCGTGGGAGAAGTGG	83	83		LMCD1	NM_014583.3:630
LTA4H	NM_001256643.1	1141-1240	ATTTGGGGAGACACATCCTTTCACCAAACTTGTGGTTGATCTGACAGATATAGACCCTGATGTAGCTTATTCTTCAGTTCCCTATGAGAAGGGCTTTGCT	79	79		LTA4H	NM_001256643.1:1140
MTUS1	NM_020749.4	596-695	AAAACCAAAGTGGATTTATCCTGCAGCTCAAGCAGCTTCTTGCCTGTGGTAATACCAAGTTTGAGGCATTGACAGTTGTGATTCAGCACCTGCTGTCTGA	83	80		MTUS1	NM_020749.4:595
RAB31	NM_006868.3	3801-3900	TTTTGTAAAGAGCTTCCATCTGGGCTGGACCCAGTTCTTGCACATACAAGACACCGCTGCAGTCAGCTAGGACCTTTCCGCCATGTATTCTATTCTGTAG	80	81		RAB31	NM_006868.3:3800
ROBO1	NM_002941.2	6396-6495	TGAACCACAAAAAAAAAGGCTGGTGTTCACCAAAACCAAACTTGTTCATTTAGATAATTTGAAAAAGTTCCATAGAAAAGGCGTGCAGTACTAAGGGAAC	79	80		ROBO1	NM_002941.2:6395
SATB1	NM_001131010.1	1336-1435	TTCCGAAATCTACCAGTGGGTACGCGATGAACTGAAACGAGCAGGAATCTCCCAGGCGGTATTTGCACGTGTGGCTTTTAACAGAACTCAGGGCTTGCTT	79	80		SATB1	NM_001131010.1:1335
