# Supplementary material for: Loss of polycomb repressive complex 1 activity and chromosomal instability drive uveal melanoma progression
Source: Nat Commun. 2021 Sep 13;12:5402. doi: 10.1038/s41467-021-25529-z (PMC8438051; doi:10.1038/s41467-021-25529-z)
Supplement: Supplementary file 11 — Supplementary Dataset 9 [file 41467_2021_25529_MOESM11_ESM.zip]

Archive with 2 entries (2 files):
- Supplementary Data File 9.ijm
- __MACOSX/._Supplementary Data File 9.ijm
