# Supplementary material for: Loss of polycomb repressive complex 1 activity and chromosomal instability drive uveal melanoma progression
Source: Nat Commun. 2021 Sep 13;12:5402. doi: 10.1038/s41467-021-25529-z (PMC8438051; doi:10.1038/s41467-021-25529-z)
Supplement: Supplementary file 11 — Supplementary Dataset 9 [file 41467_2021_25529_MOESM11_ESM.zip › Supplementary Data File 9.ijm]

run("Options...", "iterations=1 count=1 black edm=8-bit");
run("Input/Output...", "jpeg=85 gif=-1 file=.xls use_file copy_row save_column save_row");
run("Colors...", "foreground=white background=black selection=cyan");
run("Line Width...", "line=2");
run("Set Measurements...", "area mean min perimeter shape limit redirect=None decimal=2");
run("Clear Results");
roiManager("Reset");
run("Close All");

Dialog.create("Image Folder");
Dialog.addMessage("You'll be asked to select the folder with the images.");
Dialog.show();
imagePath=getDirectory("Choose the folder with images");
list = getFileList(imagePath);
list = Array.sort (list);

for (numImages=0; numImages<list.length; numImages++) {
	if (endsWith(list[numImages],"czi")) {
		run("Bio-Formats Importer", "open=["+imagePath+list[numImages]+"] color_mode=Default view=Hyperstack stack_order=XYCZT");
		imageName = getTitle();
		imageNameNoExt = File.nameWithoutExtension;
		getDimensions(width, height, channels, slices, frames);

			if(slices>1) {
			run("Z Project...", "projection=[Max Intensity]");
			imageName = getTitle();
			}
		
		//saveAs("Tiff", ImagePath+ "/" + imageName);
		imageName= getTitle();
		run("Split Channels");

		selectWindow("C1-"+ imageName);
		rename("Green");
		run("Grays");
		resetMinAndMax();
		//setThreshold(140, 10000000);
		//run("Convert to Mask");
		//run("Set Measurements...", "area area_fraction limit redirect=None decimal=2");
		//run("Analyze Particles...", "size=3-Infinity show=Outlines display clear include");
		//rename("CountedFoci");
		//run("Duplicate...", "title=Foci2");
		Nuclei=0;
		
		selectWindow("C2-"+ imageName);
		rename("DAPI");
		run("Grays");
		resetMinAndMax();
		
		
		run("Duplicate...", "title=Dapi2");
		
		run("Median...", "radius=10");
		run("Auto Threshold", "method=Default white");
		run("Fill Holes");
		//run("Watershed");
		run("Set Measurements...", "area area_fraction limit redirect=None decimal=2");
		run("Analyze Particles...", "size=80-Infinity display clear include add");
		roiManager("Save", imagePath + "/" + imageName + "_ROI.zip");

		//selectWindow("Green");
		//setThreshold(100,10000000);
		//run("Auto Threshold", "method=RenyiEntropy white");

		//selectWindow("DAPI");
		roiManager("Reset");
		roiManager("Open", imagePath + "/" + imageName + "_ROI.zip");
		run("Set Measurements...", "area mean limit redirect=None decimal=2");
		Nuclei = roiManager("Count");
		
		
		for (i=0; i<Nuclei; i++){
			run("Clear Results");
			//roiManager("Open", "C:/Users/Melody/Desktop/prova/prova.zip");
			//roiManager("Open", ImagePath + "/" + imageName + "_ROI.zip");
			NucleiArea=0;
			NucleiIntensity=0;
			GreenIntensity=0;
			selectWindow("DAPI");
			//run("Set Measurements...", "area area_fraction limit redirect=None decimal=2");
			roiManager("Select", i);
			run("Measure");
			NucleiArea= getResult("Area");
			NucleiIntensity= getResult("Mean");
			run("Clear Results");
			selectWindow("Green");
			roiManager("Select", i);
			run("Measure");
			GreenIntensity= getResult("Mean");
			print(imageName," ",i,"	",NucleiArea,"	",NucleiIntensity," ",GreenIntensity);
			}

			Nuclei=0;
			//print(ImageName,"	",nResults,"	",FociCounter,"	");

			selectWindow("Log");
			saveAs("Text", imagePath + "/Results");
		
			run("Close All");
			run("Clear Results");
			roiManager("Reset");
		}
	}
