# Supplementary material for: Loss of polycomb repressive complex 1 activity and chromosomal instability drive uveal melanoma progression
Source: Nat Commun. 2021 Sep 13;12:5402. doi: 10.1038/s41467-021-25529-z (PMC8438051; doi:10.1038/s41467-021-25529-z)
Supplement: Supplementary file 13 — Source Data [file 41467_2021_25529_MOESM13_ESM.xlsx]

## Sheet: 4b
Panel
4b	DMSO	PRT
	43.9364	55.8499
	35.2892	52.5837
	44.5243	64.5124
	47.6145	39.1695
	49.5296	49.5003
	50.4744	54.8196
	27.6094	58.2255
	27.7232	47.2023
	25.1322	49.8854
	27.9437	42.8817
	24.2192	48.1658
	26.0473	59.3573
	29.9252	49.7492
	29.5751	64.6999
	25.578	29.9441
	28.7808	46.1119
	20.1977	41.5115
	21.3029	40.2031
	59.4877	43.9493
	46.6239	42.5376
	43.0358	51.1419
	44.7937	52.8471
	61.5689	56.5454
	48.6512	52.8471
	50.5719	43.8021
	56.1613	41.492
	45.947	64.791
	50.2194	49.3565
	49.5199	54.1512
	52.5898	54.7046
	50.018	42.693
	52.3528	55.3401
	67.3586	54.3997
	22.977	48.4333
	21.8789	53.6298
	20.0533	51.4363
	24.7534	27.3862
	17.2383	48.9524
	23.4776	49.806
	20.574	54.2734
	28.3112	43.3909
	18.4948	49.1861
	25.9666	54.254
	21.7382	59.5474
	28.062	36.9917
	24.1055	42.795
	26.4564	34.0477
	26.8382	22.8042
	20.4362	31.5001
	25.3019	43.1202
	31.4128	43.1202
	25.5591	49.1861
	23.5498	52.3297
	22.8006	49.5003
	22.9348	35.8904
	16.6958	28.4733
	21.6861	35.5014
	18.2221	43.8978
	25.8575	49.5199
	21.8826	40.2353
	19.6465	64.675
	22.3102	42.355
	23.5257	59.1283
	37.3459	38.6674
	16.7826	55.9164
	27.0361	24.7599
	24.3853	59.6937
	27.2384	29.1682
	18.7979	47.6856
	22.5907	39.5143
	26.007	38.1078
	24.2192	47.6856
	20.1096	41.6707
	21.7605	50.6038
	26.3279	40.2031
	26.007	48.7839
	23.5566	49.8384
	20.1937	43.4764
	27.4481	49.4823
	28.4733	52.5806
	19.2395	42.2098
	18.026	53.1503
	24.8251	49.8514
	21.5292	52.0201
	24.0452	42.7497
	18.7118	29.2124
	22.8006	29.5641
	29.3723	37.2333
	22.2884	44.224
	20.3014	48.0903
	28.7555	23.5566
	21.6265	45.9681
	18.9178	32.0893
	27.3862	44.1802
	23.5566	46.4539
	22.3535	48.278
	26.1895	45.5446
	23.6353	48.405
	20.0694	42.3168
	22.6728	33.4881
	27.9842	43.1333
	33.3238	52.5299
	22.0773	19.9807
	22.3752	58.2144
	22.8643	46.2413
	25.5148	32.6531
	26.334	26.6086
	26.1494	67.2938
	28.1854	60.6385
	21.6973	57.6569
	25.2348	55.5629
	25.2987	62.8667
	23.4811	54.0781
	23.9981	55.5672
	23.4398	40.2353
	30.6267	30.9414
	34.3922	52.5299
	25.0485	45.0454
	29.4958	47.5907
	22.7652	48.2613
	49.0809	43.4764
	56.975	54.7548
	56.2648	67.2314
	53.8447	44.8802
	48.4317	44.9161
	45.6296	38.9835
	43.1258	42.271
	54.8432	47.6179
	49.5199	37.1985
	47.2911	46.6378
	40.5551	42.3168
	44.8658	41.6242
	22.5478	55.8644
	24.7567	50.5016
	30.8918	58.7116
	28.7302	45.1528
	25.2252	64.3596
	35.3715	50.9346
	28.7892	55.4174
	24.0183	45.2243
	25.7699	39.8886
	27.0032	52.9982
	34.6542	42.7327
	30.7424	42.0411
	24.5273	46.1924
	28.1998	34.8957
	30.1296	53.6223
	26.1679	42.3931
	23.3224	35.9803
	30.5633	57.5167
	21.9121	47.7195
	30.8918	52.6374
	23.512
	31.5078
	32.127
	28.3511
	26.8683
	21.6414
	26.1648
	23.4329
	21.3786
	34.3382
	24.2325

## Sheet: 5c
Panel
5c		Chromatin Bridge			Acentric Fragment			Centromeric Fragment			Multipolar Anaphase			Other (Mix)
	0 H	0	2	4	4	4	2	4	6	2	0	0	0	0	0	0
	40 Min	2	2	2	0	0	2	6	4	6	0	0	0	0	0	0
	2 H	0	4	2	2	0	0	8	2	6	2	0	0	0	0	0
	12 H	2	4	0	2	10	8	10	4	0	0	0	0	2	0	0
	24 H	4	0	6	10	8	6	6	14	12	0	0	0	0	0	0
	48 H	2	2	2	12	8	2	14	8	30	2	0	0	0	0	0

## Sheet: 5d
Panel
5d	Cell	Chromatin Bridge	Chromatin Bridge	Chromatin Bridge	Acentric Fragment	Acentric Fragment	Acentric Fragment	Centromeric Fragment	Centromeric Fragment	Centromeric Fragment	Multipolar Anaphase	Multipolar Anaphase	Multipolar Anaphase	Other (Mix)	Other (Mix)	Other (Mix)
	MP38	18	12	24	10	18	12	16	10	14	0	0	2	2	0	0
	MP46	4	10	14	4	8	4	24	22	18	2	0	0	4	0	2
	MP41	14	10	10	2	2	4	16	18	30	0	0	2	0	4	4
	Mel202	8	14	8	4	8	10	8	8	2	0	0	2	0	0	2
	92.1	2	4	4	0	0	0	2	4	4	0	0	0	0	2	4

## Sheet: 5f
Panel
5f	Condition	Chromatin Bridge	Chromatin Bridge	Chromatin Bridge	Acentric Fragment	Acentric Fragment	Acentric Fragment	Centromeric Fragment	Centromeric Fragment	Centromeric Fragment	Multipolar Anaphase	Multipolar Anaphase	Multipolar Anaphase	Other (Mix)	Other (Mix)	Other (Mix)
	Control	0	2	2	12	10	12	4	4	10	2	2	2	4	8	0
	RNF2	10	5	9	12.5	7.7	17.8	7.5	10.3	8.9	2.5	2.6	2.2	10	15	2

## Sheet: 6a
Panel
6a	92.1	Mel202	MP41	MP46	MP38
	1.33	2.84	6.67	20	2.35
	3.31	4.81	9.52	35	5
	4.6	1.28	6.45	36.67	10.43
	3.57	0	0	16.67	21.54
	2.6	3.45	3.66	6.06	25.4
	0	5.83	8.43	7.55	7.58
	1.92	11.46	9.71	16.67	5.75
	1.97	0	4.69	24.19	8.45
	5.19	0	5	23.53	22.22
	0	2.38	8	6.25	11.54
	6.52	2.84	4.84	3.45	13.86
	3.64	4.81	15.52	15.15	9.72
	5.71	1.28	5.68	12	11.96
	5.41	0	7.79	16.22	8
	4.17	3.45	10.29	6.45	7.77
	1.45	5.83	1.92	13.04	8
	0	11.46	5.17	16	8.7
	0	0	1.28	10.71	10.09
	2.04	0	4.4	9.09	4.67
	10.71	2.38	0	25	1.54
	5.88	10	5.1	7.14	9.09
	3.13	5.93	8.06	23.91	2.13
	0	7.04	14.63	3.33	19.63
	3.85	3.78	7.27	12.5	6.67
	0	1.18	7.69	8.82	10.71
	2.22	1.49	2.22	14.29	11.96
	0	5.1	3.23	19.23	15.85
	1.69	3.33	5.77	18.18	5.22
	3.03	0	2.78	9.78	28.23
	2.86	6.86	1.67	14.29	14.93

## Sheet: 6b
Panel
6b	0 H	40 Min	2 H	12 H	24 H	48 H
	1.65	1.32	2.4	1	4.35	10.13
	0.61	0	0	0	4.48	13.51
	2.72	2.48	5.8	2.04	4.2	10.2
	1.66	0.59	0	2.54	2.9	22.73
	1.65	1.17	0.66	2.47	6.31	5.26
	1.34	0	1.06	3.76	5	4.58
	3.91	4.9	3.88	3.75	4.29	9.46
	1.9	1.41	2.03	1.69	2.37	19.05
	1.5	10	3.87	1.12	0.53	7.5
	1.8	1.5	0	1.07	5.52	13.04
	0	3.47	2.59	4.81	6.29	9.09
	4.79	0	1.53	4.92	5.36	7.78
	1.78	5.33	1.28	12.16	4.72	6.74
	1.89	3.1	1.03	0	1.71	6.31
	3.18	0	2.31	5.26	6.17	8.82
	3.02	1.2	2.28	4.42	2.9	10.23
	0.52	0.55	0.5	2.94	1.78	9.52
	1.76	0.42	1.1	6.74	2.44	7.23
	1.32	1.8	2.22	5.63	6.25	17.19
	2.53	5.21	1.16	4.17	2.88	11.32
	1.65	1.03	1.76	4.98	9.3	19.19
	1.98	1.1	1.89	8.55	4.46	17.39
	1.49	1.01	3.57	2.72	3.85	2.78
	0.71	2.71	6.35	5.93	5.26	8.62
	2.74	0	1.11	1.85	0	10.77
	0	0	0.55	1.61	4.21	13.73
	0.75	0.58	4	0	4.76	27.27
	2.38	1.88	2.02	6.21	3.53	43.75
	1.11	0	0.86	5.62	4.19	45.71
	1.95	1.59	0.65	8.02	8.42	10.89

## Sheet: 6d
Panel
6d	Control	RNF2
	10.4167	19.6078
	11.3636	21.4286
	3.22581	3.125
	12	19.0476
	8.62069	3.7037
	3.50877	15.1515
	4.44444	22.2222
	3.50877	31.5789
	10.6383	30.7692
	22.449	12.5
	1.96078	24
	8.33333	26.9231
	5.71429	4.16667
	18	24.3243
	5.97015	23.0769
	3.26087	22
	3.0303	12.5
	3.75	0
	4.34783	27.5862
	10.7143	9.09091
	8.82353	27.5862
	4.16667	8.33333
	2.43902	12.8205
	7.14286	10
	7.40741	3.84615
	15.1515	41.1765
	11.1111	34.7826
	1.66667	12.5
	7.75862	21.0526
	14.2857	20

## Sheet: 8a,b
Panel
8a/b	Time (days)	92.1 + DMSO	92.1 + DMSO	92.1 + DMSO	92.1 + UMK57	92.1 + UMK57	92.1 + UMK57	92.1 + PRT	92.1 + PRT	92.1 + PRT	92.1 + PRT + UMK57	92.1 + PRT + UMK57	92.1 + PRT + UMK57	92.1 + H151	92.1 + H151	92.1 + H151	92.1 + PRT + H151	92.1 + PRT + H151	92.1 + PRT + H151
	0	0	0	0	0	0	0	0	0	0	0	0	0	0	0	0	0	0	0
	1	37.98	32.58	32.57	14.83	16.09	16.24	78.84	73.86	28.17	23.02	32.54	24.89	24.98	27.08	32.4	14.13	22.29	12.72
	2	70.37	52.87	50.21	16.46	29.51	23.09	98.81	90.75	60.31	32.58	37.02	30.76	39.89	44.86	32.57	25.46	45.65	23.27
	3	81.11	64.33	61.61	16.04	24.26	27.49	99.87	98.57	82.3	33.41	39.93	34.3	47.26	51.07	45.1	35.68	56.6	34.43
	4	91.34	79.07	76.08	9.36	43.51	17.49	100	99.68	90.36	31.98	39.98	41.02	62.45	65.88	54.03	47.32	74.19	41.34

## Sheet: S6b
Panel
S6b	92.1	MP38
	0.68218	0.439911
	0.799122	0.488885
	1.31795	0.400973
	2.20086	0.368269
	2.08023	0.392186
	1.29382	0.24223
	2.52973	0.445074
	2.4331	0.434727
	1.14686	0.84834
	2.13458	0.696287
	0.756885	0.537731
	1.30154	0.963194
	1.50897	0.4409
	1.72433	0.575615
	1.37728	0.619766
	1.06052	0.26113
	1.1283	0.358686
	0.968305	0.463777
	1.66498	0.386838
	1.66677	0.445683
	1.44304	0.72469
	1.5081	0.830682
	1.01961	0.941911
	1.01758	0.622071
	1.44564	0.290659
	1.78083	0.396879
	1.46332	0.317059
	3.35029	0.340828
	5.25119	0.355751
	3.78005	0.346555
	5.1182	0.488624
	5.552	0.328213
	4.90704	0.484896
	5.4867	0.554566
	8.44357	0.39969
	8.62583	0.483857
	11.031	0.496029
	6.23058	0.549882
	4.96499	0.435153
	4.56844	0.54338
	8.57394	0.478766
	7.61576	0.986862
	6.13471	0.721145
	6.77959	0.698405
	13.6099	0.71636
	6.43171	1.05729
	8.14073	0.644094
	3.34772	0.579981
	3.39892	0.557902
	4.35313	0.480339
	3.48582	0.922096
	5.20838	0.913583
	3.43829	0.735623
	2.475	1.21735
	2.86054	1.34792
	2.29668	0.734317
	2.80632	0.513222
	3.12778	0.673305
	4.2872	0.363518
	5.85318	0.331264
	5.40578	0.421553
	2.674	0.497853
	3.53564	0.389314
	2.56193	0.39808
	3.91647	0.699454
	4.32346	0.521102
	7.70132	0.656623
	6.87526	0.455007
	7.79009	0.888651
	6.9954	0.938619
	3.6018	0.620006
	6.08608	1.0022
	3.22749	0.594466
	5.60025	0.751637
	4.51071	0.528826
	4.92105	1.38222
	7.31473	0.777489
	4.28411	0.49391
	7.24509	0.607733
	4.76627	0.706326
	4.16937	0.839811
	3.40296	0.604863
	7.83104	0.601849
	5.96663	0.641342
		1.0535
		1.00705

## Sheet: S8b
Panel
S8b	92.1+ DMSO	92.1+PRT
	0.971846	0.523374
	1.09155	0.69989
	0.936604	0.629197
	MP38+DMSO	MP38+PRT
	0.975216	0.791241
	1.05638	0.743185
	0.968402	1.00432

[truncated: 14 more sheets: S8d, S8g, S8h, S8i, S9c, S9d, S9e, S9f, S10c, S11a, S11b, 2b blot, 5e blot, S8a blot]
